# Supplementary material for: Two ortho­rhom­bic polymorphs of hydro­morphone
Source: Acta Crystallogr E Crystallogr Commun. 2016 Apr 26;72(Pt 5):730–3. doi: 10.1107/S2056989016006563 (PMC4908523; doi:10.1107/S2056989016006563)
Supplement: Supplementary file 1 [file e-72-00730-sup1.cif]

##############################################################################
#                                                                            #
# This CIF contains the data in a paper accepted for publication in          #
# Acta Crystallographica Section E. It conforms to the requirements of       #
# Notes for Authors for Acta Crystallographica Section E, and has been       #
# peer reviewed under the auspices of the IUCr Commission on Journals.       #
#                                                                            #
# Full details of the Crystallographic Information File format               #
# are given in the paper "The Crystallographic Information File (CIF):       #
# a New Standard Archive File for Crystallography" by S. R. Hall, F. H.      #
# Allen and I. D. Brown [Acta Cryst. (1991), A47, 655-685].                  #
#                                                                            #
# The current version of the core CIF dictionary is obtainable from          #
# ftp://ftp.iucr.org/pub/cif_core.dic.                                       #
#                                                                            #
# Software is freely available for graphical display of the structure(s)     #
# in this CIF. For information consult the CIF software page                 #
# http://www.iucr.org/resources/cif/software.                                #
#                                                                            #
# This file may be used for bona fide research purposes within the           #
# scientific community so long as proper attribution is given to the journal # 
# article from which it was obtained.                                        #
#                                                                            #
##############################################################################
data_I
_audit_creation_method     'SHELXL-2014/7'
_journal_date_recd_electronic     2016-03-23
_journal_date_accepted     2016-04-18
_journal_name_full     'Acta Crystallographica, Section E'
_journal_year     2016
_journal_volume     72
_journal_issue      5
_journal_page_first     730
_journal_page_last     733
_journal_paper_category     GO
_journal_paper_doi     10.1107/S2056989016006563
_journal_coeditor_code     GK2659
_publ_contact_author_name     'Mazurek Jaroslaw'
_publ_contact_author_address
;
Crystallics B.V.
Meibergdreef 31
1105 AZ Amsterdam
The Netherlands
;
_publ_contact_author_email     'jaroslaw.mazurek@crystallics.com'
_publ_contact_author_fax     ?
_publ_contact_author_phone     '+31 681095623'
_publ_section_title
;
Two orthorhombic polymorphs of hydromorphone
;
loop_
    _publ_author_name
    _publ_author_footnote
    _publ_author_address
    'Mazurek, Jaroslaw' .
;
Crystallics B.V.
Meibergdreef 31
1105 AZ Amsterdam
The Netherlands
;
    'Hoffmann, Marcel' .
;
Crystallics B.V.
Meibergdreef 31
1105 AZ Amsterdam
The Netherlands
;
    'Fernandez Casares, Ana' .
;
Crystallics B.V.
Meibergdreef 31
1105 AZ Amsterdam
The Netherlands
;
    'Cox, D. Phillip' .
;
Noramco Inc.
503 Carr Rd, Suite 200
Wilmington
DE 19809
USA
;
    'Minardi, Mathew D.' .
;
Noramco Inc.
1440 Olympic Drive
Athens
GA 30601
USA
;
    'Sasine, Josh' .
;
Noramco Inc.
1440 Olympic Drive
Athens
GA 30601
USA
;
_publ_section_synopsis
;
Conditions to obtain two polymorphic forms by crystallization from solution were
determined for the analgestic drug hydromorphone. In both polymorphs, the
hydromorphone molecules adopt very similar conformations with some small
differences observed only in the <i>N</i>-methyl amine part of the molecule.
The crystal structures of both polymorphs  feature chains of molecules
connected by hydrogen bonds
;
_database_code_depnum_ccdc_archive     'CCDC 1474752'
_chemical_name_systematic
;\
(4<i>R</i>,4a<i>R</i>,7a<i>R</i>,12b<i>S</i>)-9-Hydroxy-3-methyl-\
1,2,4,4a,5,6,7a,13-octahydro-4,12-methanobenzofuro[3,2-<i>e</i>]isoquinolin-\
7-one]
;
_chemical_name_common     'Hydromorphone form I'
_chemical_formula_moiety     'C17 H19 N O3'
_chemical_formula_sum     'C17 H19 N O3'
_chemical_formula_iupac     'C17 H19 N O3'
_chemical_formula_weight     285.33
_chemical_melting_point_lt     549.8
_shelx_space_group_comment
;
The symmetry employed for this shelxl refinement is uniquely defined
by the following loop, which should always be used as a source of
symmetry information in preference to the above space-group names.
They are only intended as comments.
;
_space_group_crystal_system     orthorhombic
_space_group_name_H-M_alt     'P 21 21 21'
_space_group_name_Hall     'P 2ac 2ab'
loop_
    _space_group_symop_operation_xyz
    'x, y, z'
    '-x+1/2, -y, z+1/2'
    'x+1/2, -y+1/2, -z'
    '-x, y+1/2, -z+1/2'
_cell_length_a     8.9497(6)
_cell_length_b     11.0906(6)
_cell_length_c     14.2608(9)
_cell_angle_alpha     90
_cell_angle_beta     90
_cell_angle_gamma     90
_cell_volume     1415.49(15)
_cell_formula_units_Z     4
_cell_measurement_reflns_used     9169
_cell_measurement_theta_min     0.998
_cell_measurement_theta_max     32.577
_cell_measurement_temperature     296(2)
_exptl_crystal_description     'Prism'
_exptl_crystal_colour     'Colorless'
_exptl_crystal_size_max     0.350
_exptl_crystal_size_mid     0.350
_exptl_crystal_size_min     0.300
_exptl_crystal_density_diffrn     1.339
_exptl_crystal_density_meas     ?
_exptl_crystal_F_000     608
_exptl_absorpt_coefficient_mu     0.092
_exptl_absorpt_correction_type     none
_shelx_estimated_absorpt_T_min     0.969
_shelx_estimated_absorpt_T_max     0.973
_diffrn_ambient_temperature     296(2)
_diffrn_radiation_type     MoK\a
_diffrn_radiation_wavelength     0.71073
_diffrn_radiation_source     'fine-focus sealed tube'
_diffrn_radiation_monochromator     'horizonally mounted graphite crystal'
_diffrn_measurement_device_type     'Bruker KappaCCD'
_diffrn_measurement_device     '95mm CCD camera on \k-goniostat'
_diffrn_measurement_method     'CCD'
_diffrn_reflns_number     7054
_diffrn_reflns_av_R_equivalents     0.0309
_diffrn_reflns_theta_min     3.397
_diffrn_reflns_theta_max     28.496
_diffrn_reflns_theta_full     25.242
_diffrn_measured_fraction_theta_max     0.980
_diffrn_measured_fraction_theta_full     0.978
_diffrn_reflns_limit_h_min     -11
_diffrn_reflns_limit_h_max     11
_diffrn_reflns_limit_k_min     -11
_diffrn_reflns_limit_k_max     14
_diffrn_reflns_limit_l_min     -17
_diffrn_reflns_limit_l_max     19
_refine_special_details     ?
_reflns_number_total     3427
_reflns_number_gt     3088
_reflns_threshold_expression     'I > 2\s(I)'
_refine_ls_structure_factor_coef     Fsqd
_refine_ls_matrix_type     full
_refine_ls_R_factor_all     0.0486
_refine_ls_R_factor_gt     0.0416
_refine_ls_wR_factor_gt     0.0914
_refine_ls_wR_factor_ref     0.0959
_refine_ls_goodness_of_fit_ref     1.051
_refine_ls_restrained_S_all     1.051
_refine_ls_number_reflns     3427
_refine_ls_number_parameters     266
_refine_ls_number_restraints     0
_refine_ls_hydrogen_treatment     refall
_refine_ls_weighting_scheme     calc
_refine_ls_weighting_details
              'w=1/[\s^2^(Fo^2^)+(0.0361P)^2^+0.2726P] where P=(Fo^2^+2Fc^2^)/3'
_atom_sites_solution_hydrogens     difmap
_atom_sites_solution_primary     difmap
_atom_sites_solution_secondary     difmap
_refine_ls_shift/su_max     0.005
_refine_ls_shift/su_mean     0.001
_refine_diff_density_max     0.188
_refine_diff_density_min     -0.166
_refine_ls_extinction_method     none
_refine_ls_extinction_coef     .
loop_
    _atom_type_symbol
    _atom_type_description
    _atom_type_scat_dispersion_real
    _atom_type_scat_dispersion_imag
    _atom_type_scat_source
    'C' 'C' 0.0033 0.0016
                         'International Tables Vol C Tables 4.2.6.8 and 6.1.1.4'
    'H' 'H' 0.0000 0.0000
                         'International Tables Vol C Tables 4.2.6.8 and 6.1.1.4'
    'N' 'N' 0.0061 0.0033
                         'International Tables Vol C Tables 4.2.6.8 and 6.1.1.4'
    'O' 'O' 0.0106 0.0060
                         'International Tables Vol C Tables 4.2.6.8 and 6.1.1.4'
_computing_data_collection
;
COLLECT (Hooft, 1998)
;
_computing_cell_refinement
;
SCALEPACK (Otwinowski & Minor, 1997)
;
_computing_data_reduction
;
DENZO and SCALEPACK (Otwinowski & Minor, 1997)
;
_computing_structure_solution
;
SHELXT (Sheldrick, 2015a)
;
_computing_structure_refinement
;
SHELXL2014/7 (Sheldrick, 2015b)
;
_computing_molecular_graphics
;
Mercury (Macrae <i>et al.</i>,  2006)
;
_computing_publication_material
;
enCIFer (Allen <i>et al.</i>,  2004)
;
loop_
    _atom_site_type_symbol
    _atom_site_label
    _atom_site_fract_x
    _atom_site_fract_y
    _atom_site_fract_z
    _atom_site_U_iso_or_equiv
    _atom_site_adp_type
    _atom_site_calc_flag
    _atom_site_occupancy
    _atom_site_disorder_assembly
    _atom_site_disorder_group
    O O1 0.91711(18) 0.7664(2) 0.17051(12) 0.0513(5) Uani d 1 . .
    H H1A 0.993(4) 0.774(3) 0.213(2) 0.069(10) Uiso d 1 . .
    C C2 0.7893(2) 0.7337(2) 0.21531(15) 0.0337(4) Uani d 1 . .
    C C3 0.6543(2) 0.73164(19) 0.16755(13) 0.0318(4) Uani d 1 . .
    O O4 0.63079(17) 0.74990(16) 0.07223(10) 0.0409(4) Uani d 1 . .
    C C5 0.4813(3) 0.7006(2) 0.05538(15) 0.0369(5) Uani d 1 . .
    H H5A 0.439(3) 0.745(2) 0.0007(18) 0.034(6) Uiso d 1 . .
    C C6 0.4906(3) 0.5664(3) 0.03355(16) 0.0455(6) Uani d 1 . .
    O O7 0.6063(3) 0.5185(2) 0.00966(16) 0.0692(6) Uani d 1 . .
    C C8 0.3484(4) 0.4980(3) 0.0485(2) 0.0555(7) Uani d 1 . .
    H H8A 0.362(4) 0.413(3) 0.031(2) 0.073(10) Uiso d 1 . .
    H H8B 0.271(4) 0.541(3) 0.006(2) 0.063(9) Uiso d 1 . .
    C C9 0.3038(3) 0.5078(2) 0.1523(2) 0.0464(6) Uani d 1 . .
    H H9A 0.387(4) 0.480(3) 0.193(2) 0.057(8) Uiso d 1 . .
    H H9B 0.220(3) 0.455(3) 0.166(2) 0.055(8) Uiso d 1 . .
    C C10 0.2671(2) 0.6384(2) 0.17446(16) 0.0334(4) Uani d 1 . .
    H H10A 0.175(3) 0.660(2) 0.1390(16) 0.034(6) Uiso d 1 . .
    C C11 0.2315(2) 0.6636(2) 0.27875(16) 0.0365(5) Uani d 1 . .
    H H11A 0.147(3) 0.610(2) 0.2993(18) 0.043(7) Uiso d 1 . .
    N N12 0.1698(2) 0.78799(19) 0.28457(13) 0.0381(4) Uani d 1 . .
    C C13 0.1274(3) 0.8219(3) 0.3807(2) 0.0555(7) Uani d 1 . .
    H H13A 0.072(4) 0.750(3) 0.410(2) 0.068(9) Uiso d 1 . .
    H H13B 0.216(4) 0.844(3) 0.417(2) 0.054(8) Uiso d 1 . .
    H H13C 0.060(4) 0.893(3) 0.373(2) 0.073(10) Uiso d 1 . .
    C C14 0.2738(3) 0.8808(2) 0.24843(19) 0.0426(6) Uani d 1 . .
    H H14A 0.221(3) 0.956(3) 0.251(2) 0.051(8) Uiso d 1 . .
    H H14B 0.359(3) 0.888(2) 0.291(2) 0.046(7) Uiso d 1 . .
    C C15 0.3324(3) 0.8528(2) 0.15154(17) 0.0377(5) Uani d 1 . .
    H H15A 0.251(3) 0.862(3) 0.105(2) 0.048(7) Uiso d 1 . .
    H H15B 0.414(3) 0.912(2) 0.1341(18) 0.043(7) Uiso d 1 . .
    C C16 0.3942(2) 0.72389(19) 0.14723(13) 0.0291(4) Uani d 1 . .
    C C17 0.5225(2) 0.70844(19) 0.21381(14) 0.0289(4) Uani d 1 . .
    C C18 0.5145(2) 0.6740(2) 0.30675(14) 0.0315(4) Uani d 1 . .
    C C19 0.3642(2) 0.6356(3) 0.34492(17) 0.0417(5) Uani d 1 . .
    H H19A 0.364(3) 0.548(3) 0.356(2) 0.058(9) Uiso d 1 . .
    H H19B 0.341(3) 0.672(3) 0.406(2) 0.058(8) Uiso d 1 . .
    C C20 0.6499(2) 0.6686(2) 0.35428(14) 0.0335(4) Uani d 1 . .
    H H20A 0.655(3) 0.640(2) 0.4198(18) 0.039(6) Uiso d 1 . .
    C C21 0.7821(2) 0.6994(2) 0.30952(15) 0.0350(5) Uani d 1 . .
    H H21A 0.871(3) 0.693(2) 0.3430(17) 0.038(6) Uiso d 1 . .
loop_
    _atom_site_aniso_label
    _atom_site_aniso_U_11
    _atom_site_aniso_U_22
    _atom_site_aniso_U_33
    _atom_site_aniso_U_12
    _atom_site_aniso_U_13
    _atom_site_aniso_U_23
    O1 0.0239(8) 0.0907(15) 0.0393(9) -0.0080(8) 0.0014(7) 0.0059(9)
    C2 0.0235(9) 0.0427(12) 0.0349(10) 0.0002(9) 0.0009(8) -0.0005(9)
    C3 0.0293(10) 0.0393(11) 0.0269(9) -0.0021(8) 0.0004(8) 0.0035(8)
    O4 0.0315(8) 0.0656(11) 0.0256(7) -0.0051(7) 0.0000(6) 0.0068(7)
    C5 0.0321(10) 0.0511(13) 0.0276(9) -0.0006(10) -0.0047(9) 0.0035(9)
    C6 0.0490(14) 0.0573(15) 0.0301(10) 0.0061(12) -0.0004(11) -0.0045(10)
    O7 0.0662(14) 0.0728(14) 0.0687(14) 0.0171(11) 0.0256(11) -0.0007(11)
    C8 0.0547(16) 0.0505(16) 0.0615(17) -0.0015(14) -0.0071(14) -0.0212(14)
    C9 0.0390(13) 0.0362(12) 0.0640(16) -0.0067(10) -0.0001(12) -0.0024(11)
    C10 0.0262(9) 0.0360(11) 0.0380(11) -0.0030(8) -0.0044(9) 0.0015(9)
    C11 0.0257(10) 0.0438(12) 0.0398(11) -0.0059(9) 0.0004(9) 0.0046(10)
    N12 0.0266(8) 0.0487(11) 0.0389(9) -0.0015(8) 0.0005(8) -0.0058(8)
    C13 0.0374(13) 0.084(2) 0.0448(14) -0.0071(15) 0.0034(12) -0.0195(14)
    C14 0.0357(12) 0.0383(13) 0.0536(14) 0.0002(10) 0.0000(11) -0.0055(10)
    C15 0.0339(11) 0.0353(11) 0.0438(12) 0.0003(9) -0.0037(10) 0.0064(9)
    C16 0.0257(9) 0.0340(10) 0.0275(9) -0.0015(8) -0.0034(8) 0.0024(8)
    C17 0.0247(9) 0.0340(10) 0.0281(9) -0.0015(8) -0.0033(8) 0.0024(8)
    C18 0.0281(9) 0.0391(11) 0.0274(9) -0.0019(8) 0.0000(8) 0.0040(8)
    C19 0.0291(11) 0.0599(15) 0.0363(12) -0.0029(10) 0.0027(10) 0.0144(11)
    C20 0.0335(11) 0.0414(11) 0.0256(9) -0.0002(9) -0.0037(8) 0.0035(8)
    C21 0.0260(9) 0.0441(12) 0.0350(10) -0.0003(9) -0.0074(9) -0.0006(9)
_geom_special_details
;
 All esds (except the esd in the dihedral angle between two l.s. planes)
 are estimated using the full covariance matrix.  The cell esds are taken
 into account individually in the estimation of esds in distances, angles
 and torsion angles; correlations between esds in cell parameters are only
 used when they are defined by crystal symmetry.  An approximate (isotropic)
 treatment of cell esds is used for estimating esds involving l.s. planes.
;
loop_
    _geom_bond_atom_site_label_1
    _geom_bond_atom_site_label_2
    _geom_bond_site_symmetry_2
    _geom_bond_distance
    _geom_bond_publ_flag
    O1 C2 . 1.360(3) ?
    O1 H1A . 0.91(4) ?
    C2 C3 . 1.387(3) ?
    C2 C21 . 1.398(3) ?
    C3 C17 . 1.376(3) ?
    C3 O4 . 1.390(2) ?
    O4 C5 . 1.465(3) ?
    C5 C6 . 1.523(4) ?
    C5 C16 . 1.546(3) ?
    C5 H5A . 1.00(3) ?
    C6 O7 . 1.212(3) ?
    C6 C8 . 1.498(4) ?
    C8 C9 . 1.537(4) ?
    C8 H8A . 0.99(3) ?
    C8 H8B . 1.03(3) ?
    C9 C10 . 1.519(3) ?
    C9 H9A . 1.00(3) ?
    C9 H9B . 0.97(3) ?
    C10 C16 . 1.531(3) ?
    C10 C11 . 1.546(3) ?
    C10 H10A . 1.00(2) ?
    C11 N12 . 1.488(3) ?
    C11 C19 . 1.548(3) ?
    C11 H11A . 1.01(3) ?
    N12 C13 . 1.472(3) ?
    N12 C14 . 1.480(3) ?
    C13 H13A . 1.03(4) ?
    C13 H13B . 0.98(3) ?
    C13 H13C . 1.00(4) ?
    C14 C15 . 1.510(3) ?
    C14 H14A . 0.96(3) ?
    C14 H14B . 0.98(3) ?
    C15 C16 . 1.534(3) ?
    C15 H15A . 0.99(3) ?
    C15 H15B . 1.01(3) ?
    C16 C17 . 1.500(3) ?
    C17 C18 . 1.381(3) ?
    C18 C20 . 1.390(3) ?
    C18 C19 . 1.512(3) ?
    C19 H19A . 0.99(3) ?
    C19 H19B . 0.98(3) ?
    C20 C21 . 1.387(3) ?
    C20 H20A . 0.99(3) ?
    C21 H21A . 0.93(3) ?
loop_
    _geom_angle_atom_site_label_1
    _geom_angle_atom_site_label_2
    _geom_angle_atom_site_label_3
    _geom_angle_site_symmetry_1
    _geom_angle_site_symmetry_3
    _geom_angle
    _geom_angle_publ_flag
    C2 O1 H1A . . 110(2) ?
    O1 C2 C3 . . 120.43(18) ?
    O1 C2 C21 . . 124.26(19) ?
    C3 C2 C21 . . 115.31(18) ?
    C17 C3 C2 . . 120.96(17) ?
    C17 C3 O4 . . 111.48(17) ?
    C2 C3 O4 . . 127.56(18) ?
    C3 O4 C5 . . 104.13(15) ?
    O4 C5 C6 . . 110.4(2) ?
    O4 C5 C16 . . 105.03(16) ?
    C6 C5 C16 . . 111.35(19) ?
    O4 C5 H5A . . 106.7(14) ?
    C6 C5 H5A . . 110.2(14) ?
    C16 C5 H5A . . 113.0(14) ?
    O7 C6 C8 . . 122.9(3) ?
    O7 C6 C5 . . 122.2(3) ?
    C8 C6 C5 . . 114.8(2) ?
    C6 C8 C9 . . 108.8(2) ?
    C6 C8 H8A . . 110(2) ?
    C9 C8 H8A . . 110(2) ?
    C6 C8 H8B . . 104.6(18) ?
    C9 C8 H8B . . 110.7(18) ?
    H8A C8 H8B . . 112(3) ?
    C10 C9 C8 . . 108.9(2) ?
    C10 C9 H9A . . 109.6(18) ?
    C8 C9 H9A . . 110.5(18) ?
    C10 C9 H9B . . 111.4(18) ?
    C8 C9 H9B . . 110.3(18) ?
    H9A C9 H9B . . 106(2) ?
    C9 C10 C16 . . 112.16(19) ?
    C9 C10 C11 . . 114.6(2) ?
    C16 C10 C11 . . 106.56(17) ?
    C9 C10 H10A . . 107.5(14) ?
    C16 C10 H10A . . 109.8(14) ?
    C11 C10 H10A . . 106.0(14) ?
    N12 C11 C10 . . 107.31(18) ?
    N12 C11 C19 . . 115.9(2) ?
    C10 C11 C19 . . 113.08(19) ?
    N12 C11 H11A . . 104.9(15) ?
    C10 C11 H11A . . 109.1(15) ?
    C19 C11 H11A . . 106.1(15) ?
    C13 N12 C14 . . 108.0(2) ?
    C13 N12 C11 . . 112.6(2) ?
    C14 N12 C11 . . 113.08(18) ?
    N12 C13 H13A . . 108.1(19) ?
    N12 C13 H13B . . 110.6(17) ?
    H13A C13 H13B . . 111(3) ?
    N12 C13 H13C . . 105(2) ?
    H13A C13 H13C . . 111(3) ?
    H13B C13 H13C . . 110(3) ?
    N12 C14 C15 . . 113.2(2) ?
    N12 C14 H14A . . 106.6(17) ?
    C15 C14 H14A . . 112.8(17) ?
    N12 C14 H14B . . 109.2(16) ?
    C15 C14 H14B . . 108.4(16) ?
    H14A C14 H14B . . 106(2) ?
    C14 C15 C16 . . 110.72(18) ?
    C14 C15 H15A . . 109.5(16) ?
    C16 C15 H15A . . 109.6(17) ?
    C14 C15 H15B . . 110.0(15) ?
    C16 C15 H15B . . 109.6(15) ?
    H15A C15 H15B . . 107(2) ?
    C17 C16 C10 . . 109.73(16) ?
    C17 C16 C15 . . 110.92(17) ?
    C10 C16 C15 . . 107.40(17) ?
    C17 C16 C5 . . 97.53(16) ?
    C10 C16 C5 . . 119.10(18) ?
    C15 C16 C5 . . 111.80(17) ?
    C3 C17 C18 . . 123.80(18) ?
    C3 C17 C16 . . 109.37(17) ?
    C18 C17 C16 . . 126.82(18) ?
    C17 C18 C20 . . 115.76(18) ?
    C17 C18 C19 . . 118.01(18) ?
    C20 C18 C19 . . 125.99(18) ?
    C18 C19 C11 . . 113.97(18) ?
    C18 C19 H19A . . 109.8(18) ?
    C11 C19 H19A . . 107.0(18) ?
    C18 C19 H19B . . 113.1(19) ?
    C11 C19 H19B . . 107.2(18) ?
    H19A C19 H19B . . 105(2) ?
    C21 C20 C18 . . 120.57(18) ?
    C21 C20 H20A . . 118.2(16) ?
    C18 C20 H20A . . 121.2(16) ?
    C20 C21 C2 . . 123.27(19) ?
    C20 C21 H21A . . 118.1(15) ?
    C2 C21 H21A . . 118.5(15) ?
loop_
    _geom_torsion_atom_site_label_1
    _geom_torsion_atom_site_label_2
    _geom_torsion_atom_site_label_3
    _geom_torsion_atom_site_label_4
    _geom_torsion_site_symmetry_1
    _geom_torsion_site_symmetry_2
    _geom_torsion_site_symmetry_3
    _geom_torsion_site_symmetry_4
    _geom_torsion
    _geom_torsion_publ_flag
    C10 C11 N12 C13 . . . . 178.5(2) ?
loop_
    _geom_hbond_atom_site_label_D
    _geom_hbond_atom_site_label_H
    _geom_hbond_atom_site_label_A
    _geom_hbond_site_symmetry_A
    _geom_hbond_distance_DH
    _geom_hbond_distance_HA
    _geom_hbond_distance_DA
    _geom_hbond_angle_DHA
    O1 H1A N12 1_655 0.91(4) 1.89(4) 2.796(3) 171(3)
_shelx_hkl_file
;
 -13   1  -6   11.63    6.62   1
 -12   0  -3    9.30    4.39   1
 -12   1  -4   85.01   15.86   1
 -12   2  -4   23.52    5.72   1
 -12   2  -2   20.79    5.02   1
 -12   3  -9   24.40    9.58   1
 -12   3  -7   70.22    9.72   1
 -12   3  -6   10.11    4.39   1
 -12   3  -5   45.70    6.76   1
 -12   3  -3    4.41    4.70   1
 -12   3  -2    0.00    1.00   1
 -12   3  -1   12.39    4.29   1
 -12   3   0   36.12    5.29   1
 -12   4  -8   27.56    5.99   1
 -12   4  -7    5.29    6.99   1
 -12   4  -6   19.18    8.23   1
 -12   4  -5   -4.58    5.99   1
 -12   4  -4    2.59    4.38   1
 -12   4  -3   67.57    9.86   1
 -12   5  -5   33.87    7.92   1
 -12   5  -4   38.44    7.07   1
 -12   5  -2    0.40    4.38   1
 -12   5  -1    8.70    4.90   1
 -12   5   0   47.61    5.93   1
 -12   6  -6   10.30    4.82   1
 -12   6  -3   44.62    6.81   1
 -12   6  -1   46.65    6.28   1
 -12   6   0    8.12    3.19   1
 -12   7  -4   19.18    7.62   1
 -12   7  -2   16.89    6.08   1
 -12   7   0    4.28    3.39   1
 -12   7   1    4.00    2.72   1
 -11   0   1   17.14    3.23   1
 -11   1  -2   39.94    5.81   1
 -11   1   0    6.92    4.00   1
 -11   2  -4  195.72   20.71   1
 -11   2  -2   62.88    6.98   1
 -11   2   0    9.61    3.47   1
 -11   2   2   53.14    5.98   1
 -11   3  -3   79.57    8.92   1
 -11   3  -2  175.56   11.92   1
 -11   3  -1    3.20    3.90   1
 -11   3   1   -0.79    3.08   1
 -11   3   2  150.06   11.76   1
 -11   4 -11   22.47    9.10   1
 -11   4 -10   43.16   12.35   1
 -11   4  -9   68.72   13.10   1
 -11   4  -7    0.10    4.76   1
 -11   4  -6   82.45    9.62   1
 -11   4  -3   26.32    6.26   1
 -11   4  -2  184.69   16.31   1
 -11   4   0   31.36    5.04   1
 -11   4   1   22.47    4.27   1
 -11   4   2  182.25   14.04   1
 -11   4   3   22.75    3.91   1
 -11   5 -10  124.10   14.48   1
 -11   5  -7  125.89   15.03   1
 -11   5  -6   46.24    7.48   1
 -11   5  -5  111.72   11.84   1
 -11   5  -3    1.39    4.98   1
 -11   5  -1   24.30    4.63   1
 -11   5   0    6.10    3.11   1
 -11   5   2    5.38    3.90   1
 -11   5   3    4.58    3.81   1
 -11   6 -10   10.89    8.32   1
 -11   6  -8  169.52   17.19   1
 -11   6  -7   32.83    9.51   1
 -11   6  -6  180.90   15.60   1
 -11   6  -5   31.58    7.31   1
 -11   6  -4   17.47    5.60   1
 -11   6  -2   56.40    7.36   1
 -11   6  -1   93.32    8.11   1
 -11   6   0  148.35   14.62   1
 -11   6   1   71.57    7.44   1
 -11   6   2   47.75    5.80   1
 -11   6   4   10.18    3.57   1
 -11   7  -8   18.66    9.07   1
 -11   7  -7   22.75    7.25   1
 -11   7  -6   12.67    6.69   1
 -11   7  -5    9.80    6.82   1
 -11   7  -4   21.07    6.79   1
 -11   7  -3   12.89    5.38   1
 -11   7  -1   28.94    5.60   1
 -11   7   0    7.90    4.22   1
 -11   7   1    8.18    4.12   1
 -11   7   2   17.81    4.64   1
 -11   7   3   14.21    4.00   1
 -11   7   4   16.08    4.57   1
 -11   8  -3   14.36    6.37   1
 -11   8  -2    7.62    4.08   1
 -11   8  -1   84.09   10.27   1
 -11   8   0   57.76    8.36   1
 -11   8   1   67.08    8.85   1
 -11   8   2    8.58    3.52   1
 -11   8   3    4.41    3.40   1
 -11   9  -5   12.60    5.89   1
 -11   9  -4   27.04    5.20   1
 -11   9  -3   10.50    4.92   1
 -11   9  -2   -5.38    5.89   1
 -11   9  -1    6.30    3.92   1
 -11   9   0    5.20    5.29   1
 -11   9   1    1.10    4.01   1
 -11   9   2    1.10    3.70   1
 -11   9   3   21.16    5.06   1
 -11   9   4   12.32    5.83   1
 -10   0  -1   13.18    4.28   1
 -10   1  -2   22.09    6.02   1
 -10   1   0    0.30    3.52   1
 -10   1   1   29.05    4.10   1
 -10   1   2   46.24    4.22   1
 -10   1   3  109.20    7.52   1
 -10   1   4   27.56    2.84   1
 -10   2  -2   64.96    6.93   1
 -10   2   0    2.19    3.70   1
 -10   2   1    9.42    4.11   1
 -10   2   4   45.97    4.07   1
 -10   3  -5  175.30   24.89   1
 -10   3  -4   29.48    6.73   1
 -10   3   0   51.84    6.19   1
 -10   3   3  358.72   18.94   1
 -10   3   4   43.56    3.96   1
 -10   4  -8    5.20    6.02   1
 -10   4  -7   94.28   15.34   1
 -10   4  -6  101.61   14.72   1
 -10   4  -5   61.00    9.22   1
 -10   4  -4   26.32    5.85   1
 -10   4  -2  113.42    8.95   1
 -10   4  -1   19.98    4.29   1
 -10   4   1   55.35    5.80   1
 -10   4   2  132.71    9.91   1
 -10   4   3   55.95    4.94   1
 -10   4   4   29.70    3.81   1
 -10   4   5   60.84    5.15   1
 -10   4   6  138.30    8.23   1
 -10   5 -13   -4.71    6.21   1
 -10   5 -10    5.71    8.70   1
 -10   5  -8   26.73    7.13   1
 -10   5  -7    5.38    7.28   1
 -10   5  -6   57.15   11.34   1
 -10   5  -5   60.37    8.86   1
 -10   5  -4    5.20    4.01   1
 -10   5  -2   17.22    4.57   1
 -10   5  -1    2.69    4.59   1
 -10   5   0    8.01    4.81   1
 -10   5   1   15.60    3.71   1
 -10   5   2   28.41    4.90   1
 -10   5   5   38.19    4.57   1
 -10   5   6   32.95    4.36   1
 -10   6 -12   52.27   10.56   1
 -10   6 -11    6.50    6.48   1
 -10   6 -10   48.16    9.30   1
 -10   6  -9   12.60    6.18   1
 -10   6  -8   44.22   10.11   1
 -10   6  -7   57.15    9.68   1
 -10   6  -5   15.68    7.52   1
 -10   6  -4    7.90    6.18   1
 -10   6  -2   -3.80    5.62   1
 -10   6   1   98.01    9.11   1
 -10   6   2   21.81    5.70   1
 -10   6   4   15.92    3.59   1
 -10   6   5    8.70    4.13   1
 -10   6   6    4.58    4.49   1
 -10   7 -11    3.69    6.30   1
 -10   7  -9   24.30    6.31   1
 -10   7  -8   50.69   10.40   1
 -10   7  -4   69.56    9.17   1
 -10   7  -3   10.11    4.39   1
 -10   7  -1   20.07    4.12   1
 -10   7   0   51.12    7.15   1
 -10   7   1   23.33    5.12   1
 -10   7   2  124.32   10.93   1
 -10   7   3    5.20    3.60   1
 -10   7   4   80.64    7.72   1
 -10   7   5   44.22    5.45   1
 -10   7   6   12.60    3.69   1
 -10   7   7   14.06    4.28   1
 -10   8  -9   19.18    6.31   1
 -10   8  -8   80.64   11.31   1
 -10   8  -3    9.49    6.47   1
 -10   8  -2    1.21    4.03   1
 -10   8  -1   85.93    8.90   1
 -10   8   1   79.92    9.12   1
 -10   8   2    8.29    4.90   1
 -10   8   3    2.89    3.30   1
 -10   8   5   80.10   17.90   1
 -10   8   6    2.69    2.79   1
 -10   8   7    1.59    3.98   1
 -10   9  -7   28.62    7.38   1
 -10   9  -6    2.31    4.80   1
 -10   9  -5   15.29    5.63   1
 -10   9  -4    0.79    4.68   1
 -10   9  -2   32.26    7.27   1
 -10   9  -1    4.28    4.60   1
 -10   9   0    3.39    5.48   1
 -10   9   2   21.34    5.54   1
 -10   9   3   -0.40    3.78   1
 -10   9   4    7.18    4.29   1
 -10   9   6   -0.20    4.72   1
 -10   9   7   21.34    3.88   1
 -10  10  -6   31.92    6.44   1
 -10  10  -5   58.22   10.07   1
 -10  10  -4   22.18    5.56   1
 -10  10  -3   22.75    6.11   1
 -10  10  -2   13.99    4.41   1
 -10  10  -1   15.37    6.82   1
 -10  10   0   56.10    7.34   1
 -10  10   1   10.18    5.81   1
 -10  10   3   25.81    5.49   1
 -10  10   4   10.69    3.92   1
 -10  10   5   57.15    7.56   1
 -10  10   6   23.33    5.02   1
 -10  11  -3   -2.19    5.98   1
 -10  11  -2    8.58    5.27   1
 -10  11  -1   13.18    4.72   1
 -10  11   1   37.21    6.95   1
 -10  11   2   10.11    5.79   1
 -10  11   3   -2.69    7.08   1
  -9  -4  -1    9.18    1.82   1
  -9  -3  -2    4.08    1.49   1
  -9  -3  -1   54.76    4.44   1
  -9  -3   0   11.42    2.03   1
  -9  -2  -1   14.90    2.47   1
  -9  -1  -2  134.10    8.57   1
  -9  -1   0    4.49    1.78   1
  -9  -1   1   97.22    5.52   1
  -9  -1   2  147.62    6.80   1
  -9   0  -1    2.79    2.00   1
  -9   0   1    3.31    1.49   1
  -9   0   2   17.98    2.12   1
  -9   0   3    1.39    1.20   1
  -9   0   4    1.69    1.30   1
  -9   1   0    0.59    1.19   1
  -9   1   1   97.81    5.74   1
  -9   1   2  141.85    7.38   1
  -9   1   3   18.92    1.83   1
  -9   1   4  112.78    5.73   1
  -9   2   0    7.67    1.99   1
  -9   2   2  129.73    5.24   1
  -9   2   3   34.93    3.55   1
  -9   2   4  315.42   15.27   1
  -9   2   5   36.48    3.74   1
  -9   2   7    6.20    1.59   1
  -9   3  -3  266.34   18.93   1
  -9   3  -2   12.39    4.93   1
  -9   3  -1   81.90    6.34   1
  -9   3   1   86.68    6.89   1
  -9   3   4   45.16    3.90   1
  -9   3   5   50.69    4.84   1
  -9   3   6  103.23    6.91   1
  -9   3   7   17.89    2.62   1
  -9   4  -4  130.19   11.87   1
  -9   4  -3   60.53    7.62   1
  -9   4  -1   23.04    5.09   1
  -9   4   0   50.13    5.52   1
  -9   4   1   38.56    4.97   1
  -9   4   2   41.60    5.29   1
  -9   4   3   87.80    6.56   1
  -9   4   4  112.15    8.05   1
  -9   4   5   71.06    5.90   1
  -9   4   6    8.53    2.80   1
  -9   4   7   15.13    3.03   1
  -9   5  -9    2.40    5.80   1
  -9   5  -8   26.94   10.28   1
  -9   5  -4  309.06   18.28   1
  -9   5  -2  131.56   11.93   1
  -9   5  -1   52.56    6.67   1
  -9   5   0  157.50   10.79   1
  -9   5   2  127.24    8.80   1
  -9   5   3   66.91    5.56   1
  -9   5   4  289.00   13.60   1
  -9   5   5   46.38    4.63   1
  -9   5   7   10.37    3.41   1
  -9   6 -12  -14.90    8.34   1
  -9   6 -11   12.32    6.18   1
  -9   6  -9   53.73    8.94   1
  -9   6  -8  118.16   12.17   1
  -9   6  -4   73.44    8.06   1
  -9   6  -2   95.65    8.61   1
  -9   6  -1   58.37    6.72   1
  -9   6   0   19.27    5.00   1
  -9   6   1   62.57    7.44   1
  -9   6   2   95.84    9.59   1
  -9   6   3  118.59    8.28   1
  -9   6   5   52.27    5.21   1
  -9   6   6   50.84    5.85   1
  -9   6   7   10.11    3.18   1
  -9   6   9   60.37    5.13   1
  -9   7 -12   12.67    9.11   1
  -9   7 -11   27.77    6.96   1
  -9   7  -9    6.00    5.29   1
  -9   7  -8   29.27    9.09   1
  -9   7  -7   27.14    8.65   1
  -9   7  -5   43.43    7.78   1
  -9   7  -4   -3.69    4.38   1
  -9   7  -3   68.23    8.92   1
  -9   7  -2   35.64    6.45   1
  -9   7   0   60.53    6.07   1
  -9   7   1   26.63    4.75   1
  -9   7   3   88.36    7.14   1
  -9   7   4   21.44    3.89   1
  -9   7   5   39.56    5.28   1
  -9   7   6   31.36    4.93   1
  -9   7   7   30.47    4.42   1
  -9   7   9   -4.49    3.60   1
  -9   8 -12   35.52   10.37   1
  -9   8 -11   16.89    6.99   1
  -9   8  -9   23.43    6.20   1
  -9   8  -8   75.17   10.92   1
  -9   8  -7   25.50    7.78   1
  -9   8  -4    7.90    5.90   1
  -9   8  -3   88.92    9.62   1
  -9   8  -1   14.52    4.57   1
  -9   8   0   85.93    8.34   1
  -9   8   1   29.48    6.30   1
  -9   8   2   74.30    8.28   1
  -9   8   3  120.12    8.33   1
  -9   8   4    8.41    4.18   1
  -9   8   5   48.02    6.38   1
  -9   8   6   27.25    5.12   1
  -9   8   7    7.62    3.42   1
  -9   8   8   59.14    7.69   1
  -9   8   9    1.30    2.80   1
  -9   9 -11    2.31    5.93   1
  -9   9  -9   17.98    5.68   1
  -9   9  -8    0.90    7.62   1
  -9   9  -3   78.15    8.84   1
  -9   9  -2   13.62    5.02   1
  -9   9  -1   18.49    6.11   1
  -9   9   0   10.37    4.19   1
  -9   9   1   34.11    5.84   1
  -9   9   2   27.04    5.62   1
  -9   9   3   96.24    9.61   1
  -9   9   4    2.79    5.18   1
  -9   9   5   27.67    4.63   1
  -9   9   6    0.10    3.34   1
  -9   9   7    5.20    3.42   1
  -9   9   8   13.32    5.11   1
  -9   9   9    5.02    3.23   1
  -9  10  -9   26.11    7.46   1
  -9  10  -8   -1.00    8.20   1
  -9  10  -6   27.14    7.29   1
  -9  10  -5   10.37    5.09   1
  -9  10  -4  124.99   11.40   1
  -9  10  -2   -8.01    5.72   1
  -9  10  -1   65.77    8.76   1
  -9  10   0   -3.31    5.82   1
  -9  10   1   75.00    9.53   1
  -9  10   2   18.84    5.03   1
  -9  10   3   87.42   10.10   1
  -9  10   4  122.32   11.50   1
  -9  10   5    9.80    5.38   1
  -9  10   6   19.89    5.71   1
  -9  10   7   22.18    5.46   1
  -9  10   9   18.49    5.93   1
  -9  11  -7    2.40    5.30   1
  -9  11  -6   -0.40    4.69   1
  -9  11  -5   -6.81    4.59   1
  -9  11  -4   -1.90    4.69   1
  -9  11  -3   37.09    6.82   1
  -9  11  -2    6.60    4.68   1
  -9  11  -1   11.29    6.52   1
  -9  11   0   20.34    5.32   1
  -9  11   2   12.89    4.81   1
  -9  11   3   32.15    6.35   1
  -9  11   4    3.20    5.41   1
  -9  11   6    1.39    3.80   1
  -9  11   7   11.49    4.47   1
  -9  12  -4   33.41    7.75   1
  -9  12  -3   19.62    8.33   1
  -9  12  -2   -0.59    4.87   1
  -9  12  -1   67.40    7.88   1
  -9  12   1   58.06    7.77   1
  -9  12   2    7.02    5.51   1
  -9  12   3    4.58    4.28   1
  -8  -6  -1  199.66   12.43   1
  -8  -6   0   18.06    2.72   1
  -8  -6   1  243.98   11.87   1
  -8  -5  -2  108.99    7.52   1
  -8  -5  -1  390.46   19.76   1
  -8  -5   0  311.88   15.19   1
  -8  -5   1  421.48   20.12   1
  -8  -4  -3  525.78   22.01   1
  -8  -4  -2  391.25   20.97   1
  -8  -4  -1  260.18   12.58   1
  -8  -4   1  250.59   12.98   1
  -8  -4   2  394.02   16.28   1
  -8  -3  -3   47.75    4.15   1
  -8  -3  -1  183.60    7.86   1
  -8  -3   0 1233.41   46.36   1
  -8  -2  -3   32.04    3.40   1
  -8  -2  -2   37.82    3.69   1
  -8  -2  -1  573.60   27.78   1
  -8  -2   0  187.42    8.49   1
  -8  -2   1  603.19   21.61   1
  -8  -2   2   41.73    2.97   1
  -8  -1  -3  243.05   14.97   1
  -8  -1  -2 1425.82   61.17   1
  -8  -1   1   50.41    3.55   1
  -8  -1   2 1478.40   56.14   1
  -8   0  -3  740.38   35.37   1
  -8   0  -2   73.10    5.64   1
  -8   0  -1   19.54    3.01   1
  -8   0   0 1436.41   56.85   1
  -8   0   2  100.80    4.82   1
  -8   0   3  844.48   22.67   1
  -8   1  -2 1396.52   59.79   1
  -8   1  -1   39.69    3.65   1
  -8   1   0 2555.30  102.11   1
  -8   1   1   52.85    4.22   1
  -8   1   2 1458.48   40.48   1
  -8   1   3  280.56    8.38   1
  -8   1   4  132.25    5.98   1
  -8   1   5  454.54   12.79   1
  -8   1   6  340.40   15.13   1
  -8   2  -1  567.39   20.01   1
  -8   2   0  190.99    7.19   1
  -8   2   1  581.77   18.33   1
  -8   2   2   41.73    2.97   1
  -8   2   3   37.45    2.57   1
  -8   2   4  411.28   13.38   1
  -8   2   6   37.45    2.94   1
  -8   2   7  319.34   10.01   1
  -8   3   0 1162.81   34.10   1
  -8   3   1  166.67    6.71   1
  -8   3   2  345.59   17.47   1
  -8   3   3   48.44    3.06   1
  -8   3   4   20.70    1.73   1
  -8   3   5  298.60   13.13   1
  -8   3   6  351.94   17.26   1
  -8   3   7  286.96   13.89   1
  -8   3   9   14.59    2.06   1
  -8   3  10   44.62    3.21   1
  -8   4  -5   13.69    5.03   1
  -8   4  -3  564.54   27.09   1
  -8   4  -2  476.99   20.97   1
  -8   4  -1  303.80   14.99   1
  -8   4   1  276.56   14.30   1
  -8   4   2  382.20   13.68   1
  -8   4   3  531.30   17.98   1
  -8   4   4   37.95    2.59   1
  -8   4   5    7.51    1.81   1
  -8   4   6   97.81    6.92   1
  -8   4   8   79.39    5.88   1
  -8   4   9   49.84    4.24   1
  -8   4  10  176.62   11.96   1
  -8   5  -4  116.64    9.50   1
  -8   5  -2  165.12    9.51   1
  -8   5  -1  404.81   22.94   1
  -8   5   0  346.70   18.99   1
  -8   5   1  496.40   22.28   1
  -8   5   3  122.99    8.21   1
  -8   5   5  132.25    8.97   1
  -8   5   6   33.64    3.36   1
  -8   5  10   25.20    3.71   1
  -8   5  11   46.65    5.05   1
  -8   6 -13   -3.10    5.39   1
  -8   6 -11   -2.19    5.18   1
  -8   6 -10  130.19   20.54   1
  -8   6  -9   44.49    9.60   1
  -8   6  -8  151.54   16.00   1
  -8   6  -7   23.62    7.68   1
  -8   6  -6   11.22    6.23   1
  -8   6  -5  176.62   12.23   1
  -8   6  -4   20.98    5.40   1
  -8   6  -2  115.78    9.47   1
  -8   6  -1  258.24   15.11   1
  -8   6   0   27.56    4.41   1
  -8   6   1  277.89   15.67   1
  -8   6   2  132.25    8.05   1
  -8   6   3  149.33    9.29   1
  -8   6   4   17.39    3.34   1
  -8   6   5  150.31    9.81   1
  -8   6   6   11.22    3.89   1
  -8   6   8  154.75   11.20   1
  -8   6   9   65.12    5.97   1
  -8   6  10  189.06   13.75   1
  -8   6  11    4.71    2.99   1
  -8   7 -13    6.71    8.39   1
  -8   7 -12   48.44    9.88   1
  -8   7 -10   39.44   10.05   1
  -8   7  -8   28.41    6.40   1
  -8   7  -7    8.18    4.92   1
  -8   7  -6   11.42    6.69   1
  -8   7  -5   66.26    7.65   1
  -8   7  -4   40.07    6.46   1
  -8   7  -3  119.46   11.59   1
  -8   7  -2   49.84    6.21   1
  -8   7  -1   61.78    7.39   1
  -8   7   0  136.89    9.59   1
  -8   7   1   67.90    7.42   1
  -8   7   2   45.16    4.84   1
  -8   7   4   33.64    4.99   1
  -8   7   6   14.82    3.46   1
  -8   7   7    8.29    4.20   1
  -8   7   8   30.80    4.88   1
  -8   7   9   -0.59    2.59   1
  -8   7  10   18.92    4.00   1
  -8   8 -13   18.84    9.37   1
  -8   8 -12   57.15    9.53   1
  -8   8 -10   40.58    7.64   1
  -8   8  -8   21.16    6.16   1
  -8   8  -7    2.31    4.62   1
  -8   8  -6    0.10    4.56   1
  -8   8  -5   31.02    6.35   1
  -8   8  -4   38.69    6.84   1
  -8   8  -2   12.89    4.52   1
  -8   8  -1   76.21    8.38   1
  -8   8   1   85.38    7.76   1
  -8   8   2   17.22    4.81   1
  -8   8   4   37.95    6.65   1
  -8   8   5   27.14    5.11   1
  -8   8   7   -1.49    4.59   1
  -8   8   8   11.22    3.89   1
  -8   8  11   12.82    3.72   1
  -8   9 -13    0.71    8.64   1
  -8   9 -12   18.66    7.52   1
  -8   9 -10   27.35    6.90   1
  -8   9  -8   10.63    5.28   1
  -8   9  -7    0.71    5.02   1
  -8   9  -6   22.56    5.70   1
  -8   9  -5   21.72    5.59   1
  -8   9  -4    4.20    5.00   1
  -8   9  -2    3.88    6.19   1
  -8   9  -1   12.32    4.42   1
  -8   9   0    6.20    4.08   1
  -8   9   1   -2.31    4.80   1
  -8   9   5   33.41    9.83   1
  -8   9   7    4.20    4.10   1
  -8   9   9    5.11    4.88   1
  -8   9  10   17.98    4.49   1
  -8  10 -10    6.20    5.28   1
  -8  10  -8   24.40    7.61   1
  -8  10  -7   29.05    7.44   1
  -8  10  -6    6.40    7.29   1
  -8  10  -5   71.91    9.16   1
  -8  10  -4  110.67   10.94   1
  -8  10  -3   15.37    5.10   1
  -8  10  -1   27.88    5.07   1
  -8  10   1   42.38    5.99   1
  -8  10   2  198.81   13.54   1
  -8  10   8   28.20    5.52   1
  -8  10   9    4.20    5.41   1
  -8  10  10    4.20    4.02   1
  -8  10  11    4.28    3.81   1
  -8  11 -10    2.89    7.48   1
  -8  11  -9   22.37    6.34   1
  -8  11  -8   36.48    7.49   1
  -8  11  -7   16.56    8.71   1
  -8  11  -6   12.11    8.70   1
  -8  11  -5   28.73    8.25   1
  -8  11  -4   64.64    9.33   1
  -8  11  -3    2.40    7.59   1
  -8  11  -2   90.44    9.51   1
  -8  11   0   30.91    7.34   1
  -8  11   1   19.98    5.72   1
  -8  11   2  101.40   10.88   1
  -8  11   3   18.06    6.97   1
  -8  11   4   38.81    6.60   1
  -8  11   5   23.81    5.27   1
  -8  11   6    2.79    3.91   1
  -8  11   7   10.63    4.24   1
  -8  11   8   22.18    4.99   1
  -8  11   9   30.58    5.20   1
  -8  11  10   13.32    4.38   1
  -8  12  -8    4.28    5.17   1
  -8  12  -7   31.02    8.36   1
  -8  12  -5   17.64    5.63   1
  -8  12  -4   62.41    9.16   1
  -8  12  -2   83.54   10.42   1
  -8  12  -1   33.41    6.70   1
  -8  12   0    1.59    4.49   1
  -8  12   1   28.52    6.94   1
  -8  12   2   48.86    7.69   1
  -8  12   3   16.56    7.08   1
  -8  12   4   48.30    7.92   1
  -8  12   5   16.00    5.12   1
  -8  12   6    6.81    5.79   1
  -8  12   7   22.18    6.69   1
  -8  13  -4    7.29    5.67   1
  -8  13  -3   29.05    6.79   1
  -8  13  -2   16.73    6.38   1
  -8  13  -1   35.76    6.82   1
  -8  13   0   24.30    7.99   1
  -8  13   1   31.70    6.42   1
  -8  13   2   22.18    6.31   1
  -8  13   3   24.80    5.68   1
  -8  13   4    5.29    4.28   1
  -7  -8   1   42.12    3.63   1
  -7  -7  -1  129.73    7.52   1
  -7  -7   1  117.51    7.80   1
  -7  -6  -1   17.47    2.51   1
  -7  -6   1   16.08    2.41   1
  -7  -6   2  284.93   11.82   1
  -7  -6   3  100.80    6.02   1
  -7  -5  -3  183.33   11.10   1
  -7  -5  -2 1437.93   61.43   1
  -7  -5  -1  167.70    9.84   1
  -7  -5   0   84.09    6.05   1
  -7  -5   1  154.26    6.71   1
  -7  -4  -4  320.05   16.10   1
  -7  -4  -2  551.78   21.61   1
  -7  -4   1  476.55   17.46   1
  -7  -3  -4  226.80   12.35   1
  -7  -3  -3  737.12   33.67   1
  -7  -3  -1  330.88   15.64   1
  -7  -3   0 1971.36   73.70   1
  -7  -3   1  347.08   14.53   1
  -7  -2  -3  203.63   10.27   1
  -7  -2  -2  237.16   12.63   1
  -7  -2  -1 2072.98   69.21   1
  -7  -2   0 1748.08   65.22   1
  -7  -2   1 2033.11   70.34   1
  -7  -1  -4  209.67   12.74   1
  -7  -1  -3 1179.92   50.84   1
  -7  -1  -2  616.53   27.81   1
  -7  -1  -1  192.38   10.26   1
  -7  -1   2  693.27   24.22   1
  -7   0  -3  119.68    7.88   1
  -7   0  -2  296.53   14.46   1
  -7   0  -1 2971.34   97.03   1
  -7   0   1 2816.42   76.42   1
  -7   0   2  317.55   11.76   1
  -7   0   3  136.19    6.30   1
  -7   0   4  495.51   17.81   1
  -7   0   5   22.75    1.53   1
  -7   1  -4  197.40   12.36   1
  -7   1  -3 1120.24   48.87   1
  -7   1  -2  661.52   28.81   1
  -7   1  -1  190.99    9.95   1
  -7   1   0    7.40    2.39   1
  -7   1   1  214.62    8.79   1
  -7   1   2  687.49   18.35   1
  -7   1   3 1208.26   40.32   1
  -7   1   4  233.48    6.72   1
  -7   1   5  203.06    5.98   1
  -7   1   9   42.25    2.21   1
  -7   2  -3  191.55   11.07   1
  -7   2  -2  223.20   12.85   1
  -7   2  -1 1974.91   55.11   1
  -7   2   0 1704.86   64.41   1
  -7   2   1 2011.52   51.13   1
  -7   2   2  250.27   11.71   1
  -7   2   3  222.31    6.56   1
  -7   2   4  331.24    9.46   1
  -7   2   5  192.10    8.87   1
  -7   2   6   39.94    2.15   1
  -7   2   7  350.81    9.74   1
  -7   2   8   19.18    1.84   1
  -7   2   9  297.56    8.28   1
  -7   2  11  187.69    9.32   1
  -7   3  -2 1190.25   51.06   1
  -7   3  -1  345.59   16.73   1
  -7   3   0 1958.06   69.92   1
  -7   3   1  336.72   15.78   1
  -7   3   2 1288.81   46.67   1
  -7   3   3  787.92   20.77   1
  -7   3   4  215.21    7.63   1
  -7   3   5  235.93    7.68   1
  -7   3   7   18.32    1.71   1
  -7   3   8   16.81    1.64   1
  -7   3   9   81.54    4.15   1
  -7   3  10  143.76    9.11   1
  -7   3  12  148.11    9.01   1
  -7   4  -3   56.55    6.47   1
  -7   4  -2  530.38   23.49   1
  -7   4  -1  439.74   13.42   1
  -7   4   0 1195.78   34.58   1
  -7   4   1  433.47   20.82   1
  -7   4   2  529.00   23.46   1
  -7   4   3   47.33    3.16   1
  -7   4   4  352.69   11.64   1
  -7   4   5  295.84   14.45   1
  -7   4   6   14.21    2.19   1
  -7   4   7  340.77   11.81   1
  -7   4   8   49.00    4.06   1
  -7   4   9  104.65    4.91   1
  -7   4  10  170.56   10.97   1
  -7   4  11   23.23    3.08   1
  -7   4  12  162.82    8.68   1
  -7   4  13   28.62    3.64   1
  -7   5  -5  114.70   12.00   1
  -7   5  -4  329.06   18.87   1
  -7   5  -3  201.07   11.63   1
  -7   5   0   94.09    7.57   1
  -7   5   2 1590.41   60.62   1
  -7   5   3  184.14    7.60   1
  -7   5   4  285.27   16.21   1
  -7   5   5  125.89    5.16   1
  -7   5   6  327.25   12.66   1
  -7   5   7   38.81    2.74   1
  -7   5   9  104.86    7.37   1
  -7   5  10   63.68    5.75   1
  -7   5  11   62.88    5.23   1
  -7   5  12   40.96    4.35   1
  -7   5  13   31.25    4.25   1
  -7   6 -10   87.61   17.04   1
  -7   6  -8  170.04   19.30   1
  -7   6  -7   17.72    5.14   1
  -7   6  -6   24.21    5.12   1
  -7   6  -5   29.05    5.61   1
  -7   6  -3  118.16    8.04   1
  -7   6  -2  305.90   17.49   1
  -7   6  -1   24.30    5.62   1
  -7   6   0  417.79   18.80   1
  -7   6   1   16.40    3.81   1
  -7   6   2  312.58   15.56   1
  -7   6   3  127.46    7.90   1
  -7   6   4  169.52    9.63   1
  -7   6   5   30.91    3.78   1
  -7   6   6   21.34    3.33   1
  -7   6   7    9.18    2.97   1
  -7   6   8  201.64   11.93   1
  -7   6   9   23.52    3.49   1
  -7   6  12  158.76   10.08   1
  -7   7 -16   25.00    8.50   1
  -7   7 -15    5.52    6.53   1
  -7   7 -14   20.70    9.10   1
  -7   7 -13   92.35   16.34   1
  -7   7 -11   73.96   11.52   1
  -7   7 -10   67.08    9.83   1
  -7   7  -9   84.46   10.48   1
  -7   7  -6   67.73    7.74   1
  -7   7  -4  239.01   15.46   1
  -7   7  -3  123.88   10.91   1
  -7   7  -2  297.56   16.91   1
  -7   7  -1  148.35   11.21   1
  -7   7   1  154.26    9.94   1
  -7   7   2  268.63   14.75   1
  -7   7   3  118.81    7.85   1
  -7   7   4  242.11   14.00   1
  -7   7   6   69.06    5.65   1
  -7   7   7   28.09    4.98   1
  -7   7   8   34.34    4.81   1
  -7   7   9   75.69    6.96   1
  -7   7  10   61.31    5.95   1
  -7   7  11  117.72    7.60   1
  -7   7  12   14.36    3.41   1
  -7   7  13   94.87    9.35   1
  -7   8 -15   11.22    6.70   1
  -7   8 -14   -1.99    5.70   1
  -7   8 -13    9.18    8.18   1
  -7   8 -11   31.47    6.62   1
  -7   8  -9   -7.18    5.20   1
  -7   8  -8   39.82    8.46   1
  -7   8  -5   26.11    7.66   1
  -7   8  -4   42.25    6.76   1
  -7   8  -3  110.46    9.46   1
  -7   8  -2   25.50    6.26   1
  -7   8   0   58.06    6.40   1
  -7   8   1   52.71    5.95   1
  -7   8   2   14.67    4.52   1
  -7   8   4   33.76    5.46   1
  -7   8   5   45.02    5.10   1
  -7   8   7   20.07    3.85   1
  -7   8   8   30.25    5.17   1
  -7   8  10    0.71    3.01   1
  -7   8  11   15.92    4.39   1
  -7   8  12   22.37    3.69   1
  -7   8  13   13.40    4.68   1
  -7   9 -14    8.88    6.32   1
  -7   9 -13    8.01    7.02   1
  -7   9 -11   63.20    9.86   1
  -7   9  -9   15.37    5.72   1
  -7   9  -8   38.94    7.99   1
  -7   9  -7   47.47    8.13   1
  -7   9  -6   18.06    7.31   1
  -7   9  -5   18.40    6.69   1
  -7   9  -4   25.20    6.43   1
  -7   9  -3   58.06    7.32   1
  -7   9  -1   23.72    4.77   1
  -7   9   0   -1.30    5.61   1
  -7   9   1   22.00    5.82   1
  -7   9   4   22.09    5.73   1
  -7   9   5   31.02    6.13   1
  -7   9   6   15.29    3.68   1
  -7   9   7   30.36    5.29   1
  -7   9   9   10.89    5.21   1
  -7   9  10   20.61    4.27   1
  -7   9  11   48.30    6.12   1
  -7   9  12   15.21    5.30   1
  -7  10 -13    2.50    5.91   1
  -7  10 -12   26.32   10.16   1
  -7  10 -11   22.56    5.80   1
  -7  10  -9   27.67    7.26   1
  -7  10  -8   30.58    6.97   1
  -7  10  -7   28.30    7.02   1
  -7  10  -5   38.94    8.24   1
  -7  10  -4  112.57    9.76   1
  -7  10  -3  115.13    9.87   1
  -7  10  -2   17.31    4.58   1
  -7  10  -1   75.69    8.53   1
  -7  10   0    9.67    4.11   1
  -7  10   1   66.75    7.35   1
  -7  10   2    3.31    6.22   1
  -7  10   3  136.19   10.97   1
  -7  10   7   20.43    6.24   1
  -7  10   8   60.53    7.31   1
  -7  10   9   39.94    7.71   1
  -7  10  11   15.60    4.27   1
  -7  10  12   25.70    5.58   1
  -7  10  13    2.40    3.01   1
  -7  11 -11    0.00    1.00   1
  -7  11  -9   43.16    7.36   1
  -7  11  -8   20.88    8.23   1
  -7  11  -7   15.60    7.51   1
  -7  11  -3   10.63    6.59   1
  -7  11  -2   25.81    5.89   1
  -7  11  -1   11.63    5.18   1
  -7  11   0  236.24   17.83   1
  -7  11   1    7.18    4.77   1
  -7  11   2   27.67    5.58   1
  -7  11   3    9.30    6.22   1
  -7  11   5    5.90    4.33   1
  -7  11   6   60.53    7.31   1
  -7  11   7   16.48    5.20   1
  -7  11   8    9.42    4.18   1
  -7  11   9   28.62    5.03   1
  -7  11  10   56.25    8.40   1
  -7  11  11    9.42    5.53   1
  -7  12  -9   37.95    7.52   1
  -7  12  -8  -22.28    7.27   1
  -7  12  -6   11.49    5.42   1
  -7  12  -5    1.69    4.99   1
  -7  12  -4   61.15    8.29   1
  -7  12  -3   61.47    8.94   1
  -7  12  -2   65.61    9.72   1
  -7  12  -1   94.28   10.68   1
  -7  12   0   -3.10    4.29   1
  -7  12   1   81.00    9.54   1
  -7  12   2   62.73    8.55   1
  -7  12   3   56.85    8.44   1
  -7  12   4   47.20    6.73   1
  -7  12   5    6.71    5.28   1
  -7  12   7   17.31    5.91   1
  -7  12   8    7.40    4.19   1
  -7  12   9   23.62    5.64   1
  -7  12  10   17.72    4.97   1
  -7  13  -7   -4.88    6.59   1
  -7  13  -6    4.88    5.79   1
  -7  13  -5   13.32    5.18   1
  -7  13  -4    8.01    4.98   1
  -7  13  -3   -3.39    4.67   1
  -7  13  -2   13.76    6.60   1
  -7  13  -1    7.02    5.62   1
  -7  13   0   54.91    9.04   1
  -7  13   1    1.39    4.89   1
  -7  13   2    4.20    5.41   1
  -7  13   3   -2.40    5.30   1
  -7  13   4   10.69    4.97   1
  -7  13   5   11.49    5.29   1
  -7  13   6    6.00    6.42   1
  -7  13   7    1.69    3.80   1
  -7  14  -4   20.52    7.52   1
  -7  14  -3    8.58    6.62   1
  -7  14  -2    2.59    7.50   1
  -7  14  -1    9.49    6.71   1
  -7  14   0   14.90    5.87   1
  -7  14   1    0.90    5.11   1
  -7  14   2    5.02    8.02   1
  -7  14   3   -8.18    4.58   1
  -7  14   4   11.90    5.59   1
  -6  -9   1   25.91    2.85   1
  -6  -9   2  153.51    9.66   1
  -6  -8  -1  143.76    9.59   1
  -6  -8   0  163.07   11.24   1
  -6  -8   1  147.38   10.20   1
  -6  -8   2  109.20    6.06   1
  -6  -8   3  301.02   15.27   1
  -6  -7  -1   23.91    2.74   1
  -6  -7   0   20.43    2.44   1
  -6  -7   2  590.98   25.28   1
  -6  -7   3   21.62    2.23   1
  -6  -6  -3   71.23    5.23   1
  -6  -6  -1   83.17    5.65   1
  -6  -6   0  166.15    7.73   1
  -6  -6   2   58.22    3.82   1
  -6  -5  -4  201.07   10.21   1
  -6  -5  -2  301.37   14.93   1
  -6  -5  -1   94.28    5.24   1
  -6  -5   0  471.76   19.55   1
  -6  -5   1   86.12    4.83   1
  -6  -5   2  308.00   12.64   1
  -6  -5   3   10.69    1.50   1
  -6  -4  -5   84.27    6.06   1
  -6  -4  -4  264.06   13.32   1
  -6  -4  -3  215.50    9.69   1
  -6  -4  -2  110.25    6.09   1
  -6  -4   0    8.82    2.32   1
  -6  -4   1  188.79    8.79   1
  -6  -3  -5   69.22    5.66   1
  -6  -3  -4   71.74    5.25   1
  -6  -3  -3   83.36    5.48   1
  -6  -3  -2  332.70   14.59   1
  -6  -3   0  183.33    7.58   1
  -6  -3   1  278.89   10.69   1
  -6  -3   2  342.99   12.22   1
  -6  -2  -5   83.54    6.22   1
  -6  -2  -4  195.44   10.35   1
  -6  -2  -3  212.87   11.09   1
  -6  -2  -2  346.70   13.78   1
  -6  -2  -1   25.00    2.40   1
  -6  -2   0  108.78    5.01   1
  -6  -2   1   27.67    2.10   1
  -6  -2   2  351.56   12.00   1
  -6  -1  -6  487.08   18.54   1
  -6  -1  -5  151.78    9.36   1
  -6  -1  -4  287.30   12.20   1
  -6  -1  -3 1047.82   40.79   1
  -6  -1  -2  148.11    7.30   1
  -6  -1   0 1463.83   50.50   1
  -6  -1   1   27.98    2.33   1
  -6   0  -6   31.25    3.58   1
  -6   0  -5  243.67   12.80   1
  -6   0  -4   50.27    4.11   1
  -6   0  -3   16.97    3.46   1
  -6   0  -2   67.90    4.28   1
  -6   0   0 1051.70   36.97   1
  -6   0   2   55.06    3.26   1
  -6   0   4   52.85    1.74   1
  -6   0   5  259.85    9.67   1
  -6   1  -5  151.78    9.61   1
  -6   1  -4  282.24   13.78   1
  -6   1  -3 1079.12   41.39   1
  -6   1  -2  151.54    7.39   1
  -6   1  -1   31.14    3.01   1
  -6   1   0 1540.56   53.38   1
  -6   1   1   27.25    2.51   1
  -6   1   2  143.52    5.99   1
  -6   1   3 1067.33   37.24   1
  -6   1   4  294.47    7.89   1
  -6   1   5  167.70    7.25   1
  -6   1   7  304.50   11.17   1
  -6   1   8  179.02    5.35   1
  -6   1   9   -0.79    1.09   1
  -6   1  10   89.49    5.30   1
  -6   1  12   20.16    2.07   1
  -6   2  -5   90.06    6.83   1
  -6   2  -3  239.94   11.77   1
  -6   2  -2  342.99   15.19   1
  -6   2  -1   17.64    2.52   1
  -6   2   0  111.51    4.44   1
  -6   2   1   26.32    2.57   1
  -6   2   2  357.21    9.83   1
  -6   2   3  235.93    7.07   1
  -6   2   4  189.61    6.06   1
  -6   2   5   96.63    3.74   1
  -6   2   6   71.74    4.07   1
  -6   2   7 1195.78   44.95   1
  -6   2   8   66.26    4.07   1
  -6   2   9   95.65    3.91   1
  -6   2  10   96.63    5.90   1
  -6   2  11    0.71    1.01   1
  -6   2  12   10.82    2.11   1
  -6   2  13   25.20    3.01   1
  -6   2  14  105.88    8.03   1
  -6   3  -4   84.09    5.87   1
  -6   3  -3   98.41    7.14   1
  -6   3  -2  328.33   15.58   1
  -6   3  -1  248.06   12.91   1
  -6   3   0  199.37    6.78   1
  -6   3   1  257.92   12.85   1
  -6   3   2  344.47   14.85   1
  -6   3   3   89.68    3.41   1
  -6   3   4   79.03    3.38   1
  -6   3   6  442.26   13.46   1
  -6   3   7  199.09    6.77   1
  -6   3   8  915.06   25.41   1
  -6   3   9  166.41    6.71   1
  -6   3  11   59.75    2.94   1
  -6   3  12    5.20    2.28   1
  -6   3  13    2.10    2.20   1
  -6   3  14    9.30    2.20   1
  -6   4  -2   95.65    5.87   1
  -6   4  -1  189.06    7.15   1
  -6   4   0    3.50    2.69   1
  -6   4   1  194.60   10.04   1
  -6   4   2  114.28    4.49   1
  -6   4   3  209.96    9.85   1
  -6   4   4  279.22   12.37   1
  -6   4   5   89.11    5.29   1
  -6   4   6  576.48   24.01   1
  -6   4   7   74.65    4.67   1
  -6   4   8  115.99    4.74   1
  -6   4   9   60.53    4.51   1
  -6   4  10   -1.49    1.39   1
  -6   4  14   22.66    3.24   1
  -6   5  -6  257.92   27.94   1
  -6   5  -5    4.00    3.92   1
  -6   5  -3   -1.10    4.09   1
  -6   5  -2  324.72   14.78   1
  -6   5  -1   86.49    5.58   1
  -6   5   0  481.36   14.92   1
  -6   5   1   78.50    5.67   1
  -6   5   2  277.22   14.98   1
  -6   5   3    8.53    1.99   1
  -6   5   4  201.92    7.67   1
  -6   5   5   -0.30    1.41   1
  -6   5   6  349.69   15.71   1
  -6   5   7   58.68    3.37   1
  -6   5   9   63.36    3.82   1
  -6   5  10   55.80    4.63   1
  -6   5  11  125.89    6.96   1
  -6   5  12   32.95    4.48   1
  -6   5  13   73.96    7.05   1
  -6   5  14   51.98    5.77   1
  -6   5  15    7.18    2.68   1
  -6   6  -9    7.29    4.91   1
  -6   6  -8   -6.50    6.32   1
  -6   6  -5  102.01    9.49   1
  -6   6  -4  746.93   33.34   1
  -6   6  -3   90.63    8.19   1
  -6   6   0  195.72   11.75   1
  -6   6   1  113.64    7.46   1
  -6   6   2   56.40    5.56   1
  -6   6   3   61.15    5.94   1
  -6   6   8    2.10    2.90   1
  -6   6   9    3.31    2.62   1
  -6   6  10  136.19   10.04   1
  -6   6  12    4.00    3.72   1
  -6   6  13   17.22    3.32   1
  -6   6  14   20.61    3.81   1
  -6   6  15   12.53    3.47   1
  -6   7 -13    7.62    8.11   1
  -6   7 -12   -4.00    5.32   1
  -6   7 -11   27.46    7.23   1
  -6   7 -10   32.95    9.30   1
  -6   7  -8  105.47    9.24   1
  -6   7  -7   12.39    5.00   1
  -6   7  -6  388.88   20.51   1
  -6   7  -5  135.96    9.09   1
  -6   7  -3   22.28    4.81   1
  -6   7  -2  652.80   27.59   1
  -6   7  -1   40.70    5.87   1
  -6   7   0   26.83    6.11   1
  -6   7   1   28.94    4.09   1
  -6   7   2  621.50   26.92   1
  -6   7   3   12.82    4.58   1
  -6   7   4  489.74   23.02   1
  -6   7   5  130.19    8.90   1
  -6   7   7    9.92    3.40   1
  -6   7   8   98.80    6.96   1
  -6   7   9    6.60    4.32   1
  -6   7  10   34.22    4.33   1
  -6   7  11   21.81    4.48   1
  -6   7  12   10.30    3.08   1
  -6   7  13    5.71    4.49   1
  -6   7  14   19.10    3.93   1
  -6   7  15   15.68    3.72   1
  -6   8 -14   -5.20    8.21   1
  -6   8 -13   43.69    8.46   1
  -6   8 -12    8.53    5.49   1
  -6   8 -10   18.58    5.78   1
  -6   8  -9   11.70    6.77   1
  -6   8  -7   34.46    5.64   1
  -6   8  -6    7.62    4.80   1
  -6   8  -4  194.04   12.82   1
  -6   8  -3  347.82   18.65   1
  -6   8  -2  124.32    9.14   1
  -6   8   3  400.00   18.00   1
  -6   8   4  161.54    9.41   1
  -6   8   6    8.29    5.30   1
  -6   8   7   23.23    4.34   1
  -6   8   8    6.71    4.82   1
  -6   8   9    3.80    2.89   1
  -6   8  10   20.88    5.30   1
  -6   8  12    9.49    3.57   1
  -6   8  13   60.84    7.33   1
  -6   8  15   -1.00    2.60   1
  -6   9 -15   -5.29    8.79   1
  -6   9 -14   20.70    9.01   1
  -6   9 -13    5.02    6.00   1
  -6   9 -12   15.13    5.84   1
  -6   9 -11   44.89    9.11   1
  -6   9 -10   33.99    7.11   1
  -6   9  -9   93.12    9.26   1
  -6   9  -8   13.10    7.10   1
  -6   9  -5   15.13    6.30   1
  -6   9  -4  194.60   13.67   1
  -6   9  -3   23.04    4.90   1
  -6   9  -2  252.81   13.99   1
  -6   9  -1   55.95    6.13   1
  -6   9   0  114.70    9.21   1
  -6   9   1   48.16    5.55   1
  -6   9   2  234.09   13.46   1
  -6   9   3   19.62    6.29   1
  -6   9   4  171.09   12.03   1
  -6   9   5   21.53    3.99   1
  -6   9   6   24.90    5.09   1
  -6   9   8   10.37    5.67   1
  -6   9   9   73.10    7.01   1
  -6   9  10   33.41    5.20   1
  -6   9  11   28.94    5.06   1
  -6   9  12   16.32    5.82   1
  -6   9  13    9.67    5.16   1
  -6   9  15   -1.30    3.31   1
  -6  10 -14    7.02    6.31   1
  -6  10 -13    6.20    6.08   1
  -6  10 -11   15.13    6.30   1
  -6  10  -9    1.21    4.93   1
  -6  10  -8   80.46   11.12   1
  -6  10  -7  113.64   11.30   1
  -6  10  -5   87.98   10.13   1
  -6  10  -4   36.72    7.76   1
  -6  10  -3   63.52    7.65   1
  -6  10  -1   41.86    5.69   1
  -6  10   1   36.60    5.08   1
  -6  10   2   16.73    4.42   1
  -6  10   3   52.71    5.95   1
  -6  10   4   42.25    6.76   1
  -6  10   5   79.74    8.04   1
  -6  10   6   34.81    5.66   1
  -6  10   8   68.23    6.94   1
  -6  10   9    6.30    3.92   1
  -6  10  10   11.29    4.10   1
  -6  10  11   16.16    4.26   1
  -6  10  12   29.05    4.64   1
  -6  10  13   24.11    5.50   1
  -6  10  14    6.00    4.02   1
  -6  11 -13   18.58    6.29   1
  -6  11 -11   41.86    8.28   1
  -6  11  -9   94.28   10.29   1
  -6  11  -8   40.70    8.42   1
  -6  11  -7    0.79    7.57   1
  -6  11  -4    6.20    6.72   1
  -6  11  -3    5.20    4.70   1
  -6  11  -2   16.97    4.70   1
  -6  11   0   13.76    4.82   1
  -6  11   1   10.11    5.98   1
  -6  11   2    6.00    4.21   1
  -6  11   3   10.37    5.02   1
  -6  11   4   29.59    7.18   1
  -6  11   6   11.83    4.40   1
  -6  11   7    3.39    4.49   1
  -6  11   8   28.20    5.84   1
  -6  11   9   47.06    6.86   1
  -6  11  10    0.50    3.72   1
  -6  11  11   30.03    5.70   1
  -6  11  12   16.97    5.19   1
  -6  11  13    5.81    3.90   1
  -6  12 -11    8.88    5.48   1
  -6  12  -9    8.01    6.00   1
  -6  12  -8   21.16   12.60   1
  -6  12  -5   25.60    6.78   1
  -6  12  -2    1.00    6.50   1
  -6  12  -1   40.96    6.91   1
  -6  12   1   38.81    6.48   1
  -6  12   3   30.03    6.36   1
  -6  12   4   77.97    9.36   1
  -6  12   5   33.87    5.94   1
  -6  12   6   34.22    6.08   1
  -6  12   7   30.80    7.10   1
  -6  12   8    1.59    5.97   1
  -6  12  10   12.53    5.03   1
  -6  12  11    0.20    4.12   1
  -6  13  -9   10.82    5.92   1
  -6  13  -8   14.67    7.66   1
  -6  13  -6   38.94    7.99   1
  -6  13  -5   -3.50    4.79   1
  -6  13  -4   11.02    4.98   1
  -6  13  -3   15.52    5.91   1
  -6  13  -2   -3.69    4.49   1
  -6  13   0   16.16    6.75   1
  -6  13   1   12.82    6.01   1
  -6  13   2   -0.71    6.32   1
  -6  13   3    8.70    4.90   1
  -6  13   4   13.76    7.42   1
  -6  13   5    7.40    4.41   1
  -6  13   6   14.98    5.26   1
  -6  13   8    3.69    4.49   1
  -6  13   9    4.08    4.40   1
  -6  14  -7   29.48    7.49   1
  -6  14  -6    9.00    5.88   1
  -6  14  -5   30.03    8.00   1
  -6  14  -4    6.50    7.50   1
  -6  14  -3    7.29    7.67   1
  -6  14  -2    6.00    6.12   1
  -6  14  -1   -3.88    5.48   1
  -6  14   0   33.76    6.74   1
  -6  14   2    8.88    5.48   1
  -6  14   3    1.69    5.38   1
  -6  14   4   38.69    7.34   1
  -6  14   5   36.24    6.86   1
  -6  14   6   36.60    7.38   1
  -6  14   7   21.34    5.91   1
  -6  15   0   16.40    7.53   1
  -6  15   1    0.00    1.00   1
  -5  -9   1  134.33    7.42   1
  -5  -9   2    0.71    2.20   1
  -5  -8  -1   11.29    2.28   1
  -5  -8   0    4.28    2.48   1
  -5  -8   1   12.89    2.51   1
  -5  -8   2  101.00    7.44   1
  -5  -8   4  120.56    6.81   1
  -5  -7  -3  531.30   27.20   1
  -5  -7  -1   46.38    3.95   1
  -5  -7   0   25.91    3.26   1
  -5  -7   3  530.38   22.57   1
  -5  -7   4   32.15    3.40   1
  -5  -6  -4  171.61   10.74   1
  -5  -6  -3  398.40   18.76   1
  -5  -6  -1  265.36   13.68   1
  -5  -6   0   47.06    3.84   1
  -5  -6   1  274.90   12.27   1
  -5  -6   3  399.20   16.78   1
  -5  -6   4  176.36    8.23   1
  -5  -5  -5  170.30   10.44   1
  -5  -5  -4   25.50    3.23   1
  -5  -5  -3  879.12   34.39   1
  -5  -5  -2   92.93    5.21   1
  -5  -5   1   81.36    4.51   1
  -5  -5   2   90.25    4.94   1
  -5  -5   3  818.53   28.61   1
  -5  -4  -6  119.90    8.10   1
  -5  -4  -5  287.64   12.55   1
  -5  -4  -4  503.10   21.98   1
  -5  -4  -3   47.61    3.59   1
  -5  -4  -1  312.23   12.72   1
  -5  -4   0  147.87    6.08   1
  -5  -4   2   25.10    1.90   1
  -5  -3  -6   74.82    5.88   1
  -5  -3  -5   88.17    6.57   1
  -5  -3  -4  438.90   18.85   1
  -5  -3  -3 1862.79   63.88   1
  -5  -3  -2  172.66    7.10   1
  -5  -3  -1  496.40   18.72   1
  -5  -3   0 1801.15   58.57   1
  -5  -3   1  506.25   17.55   1
  -5  -3   2  155.50    6.24   1
  -5  -2  -7  262.12   14.57   1
  -5  -2  -6  137.36    8.20   1
  -5  -2  -5  145.93    7.97   1
  -5  -2  -4  632.52   25.15   1
  -5  -2  -3   75.34    4.86   1
  -5  -2  -2  729.54   25.39   1
  -5  -2  -1  449.02   16.53   1
  -5  -2   1  456.25   15.81   1
  -5  -2   2  705.96   23.38   1
  -5  -1  -7    9.12    2.60   1
  -5  -1  -6  834.05   35.23   1
  -5  -1  -4  763.42   30.39   1
  -5  -1  -1  285.95   11.16   1
  -5  -1   1  272.91    9.91   1
  -5  -1   2  160.53    6.08   1
  -5  -1  14   20.07    1.97   1
  -5   0  -6  195.72   10.63   1
  -5   0  -5  257.92   11.88   1
  -5   0  -4   37.82    3.44   1
  -5   0  -1  199.09    8.18   1
  -5   0   1  205.64    8.03   1
  -5   0   3  142.09    5.24   1
  -5   0   4   37.82    1.85   1
  -5   0   5  255.04    8.94   1
  -5   0   6  190.72    6.91   1
  -5   0   7  459.67   16.72   1
  -5   0   8    5.29    1.01   1
  -5   0   9   81.00    3.96   1
  -5   0  12  259.85   10.64   1
  -5   0  13  179.83   10.19   1
  -5   0  15  373.65   15.85   1
  -5   1  -7    5.90    2.48   1
  -5   1  -6  869.66   37.16   1
  -5   1  -5  691.69   27.88   1
  -5   1  -4  759.00   28.65   1
  -5   1  -3 1293.12   43.87   1
  -5   1  -2  156.50    7.01   1
  -5   1  -1  277.56   10.66   1
  -5   1   0   13.62    1.92   1
  -5   1   1  275.56   12.62   1
  -5   1   2  149.08    4.64   1
  -5   1   3 1299.60   31.00   1
  -5   1   4  754.60   26.92   1
  -5   1   5  689.59   23.63   1
  -5   1   6  893.41   29.89   1
  -5   1   7   15.13    1.17   1
  -5   1   8  149.82    4.16   1
  -5   1   9  154.26    4.72   1
  -5   1  11  715.56   27.28   1
  -5   1  13   37.33    3.42   1
  -5   1  14   23.33    2.61   1
  -5   2  -5  139.00    7.55   1
  -5   2  -4  627.50   25.55   1
  -5   2  -1  458.82   16.71   1
  -5   2   0   31.25    2.46   1
  -5   2   3   68.56    3.64   1
  -5   2   4  612.07   15.83   1
  -5   2   5  141.13    4.28   1
  -5   2   7  251.86   10.47   1
  -5   2   9  903.00   37.26   1
  -5   2  10  380.25   14.43   1
  -5   2  11  234.70   11.34   1
  -5   2  12   50.27    4.25   1
  -5   2  14   68.39    5.95   1
  -5   3  -6   75.69    5.74   1
  -5   3  -4  449.02   19.92   1
  -5   3  -3 1836.12   65.99   1
  -5   3  -2  140.66    5.93   1
  -5   3  -1  495.95   17.82   1
  -5   3   0 1762.32   43.66   1
  -5   3   1  499.97   18.78   1
  -5   3   2  147.14    5.09   1
  -5   3   3 1803.70   43.32   1
  -5   3   4  461.39   12.46   1
  -5   3   5   93.32    5.22   1
  -5   3   6   88.74    3.39   1
  -5   3   8   26.21    1.84   1
  -5   3   9  118.16    7.39   1
  -5   3  10  236.24   11.68   1
  -5   3  12   52.71    4.65   1
  -5   3  13   11.83    3.03   1
  -5   3  14   45.29    4.58   1
  -5   3  15    1.99    3.50   1
  -5   3  16   43.69    3.97   1
  -5   4  -5  277.22   15.32   1
  -5   4  -4  477.86   22.30   1
  -5   4  -3   38.19    3.21   1
  -5   4  -2   16.97    2.06   1
  -5   4  -1  363.66   15.64   1
  -5   4   0  140.90    7.60   1
  -5   4   1  323.64    9.71   1
  -5   4   2   19.10    3.06   1
  -5   4   3   32.83    2.18   1
  -5   4   4  496.40   13.81   1
  -5   4   5  286.96    8.81   1
  -5   4   6  130.42    5.25   1
  -5   4   7   35.88    2.40   1
  -5   4   8  127.01    5.18   1
  -5   4   9  595.85   24.41   1
  -5   4  10   58.06    4.57   1
  -5   4  11  300.33   15.25   1
  -5   4  12   48.86    4.33   1
  -5   4  13   43.56    4.49   1
  -5   4  14   29.16    3.89   1
  -5   4  15   15.13    3.19   1
  -5   4  16   47.89    4.57   1
  -5   5  -5  192.38   15.53   1
  -5   5  -3  850.89   25.67   1
  -5   5  -2   94.28    4.47   1
  -5   5  -1   82.45    5.63   1
  -5   5   0  228.92    7.87   1
  -5   5   1   82.26    3.63   1
  -5   5   2   85.93    3.89   1
  -5   5   3  880.90   23.74   1
  -5   5   4   32.15    2.61   1
  -5   5   5  185.23    6.53   1
  -5   5   6   12.67    2.78   1
  -5   5   7  176.09   10.62   1
  -5   5   8  159.52    8.08   1
  -5   5   9    4.20    1.68   1
  -5   5  10   84.09    6.05   1
  -5   5  12  245.86   11.29   1
  -5   5  13    9.30    2.99   1
  -5   5  14   34.34    4.69   1
  -5   5  16   23.81    4.39   1
  -5   5  17   16.48    3.49   1
  -5   6  -7   -6.30    4.02   1
  -5   6  -6  268.63   19.01   1
  -5   6  -4  197.12   10.67   1
  -5   6  -3  436.39   18.80   1
  -5   6  -2  215.50   12.92   1
  -5   6  -1  317.20   15.32   1
  -5   6   0   43.16    3.15   1
  -5   6   1  285.95   10.15   1
  -5   6   3  397.60   12.76   1
  -5   6   4  161.80    6.61   1
  -5   6   5  162.82    8.68   1
  -5   6   6  252.81    9.22   1
  -5   6   7    2.40    2.60   1
  -5   6   8    8.88    2.98   1
  -5   6   9  106.71    7.64   1
  -5   6  10   79.39    6.24   1
  -5   6  11   60.68    5.30   1
  -5   6  13  131.10    9.39   1
  -5   6  14   25.60    4.45   1
  -5   6  16   22.66    6.00   1
  -5   6  17   40.83    5.62   1
  -5   7 -17   19.89    7.49   1
  -5   7 -16   12.67    6.62   1
  -5   7 -15   31.14   10.16   1
  -5   7 -14    1.80    5.90   1
  -5   7 -12  114.49   17.12   1
  -5   7 -11   12.82    6.01   1
  -5   7  -9   69.39    9.66   1
  -5   7  -8   39.19    6.39   1
  -5   7  -7   93.51    8.32   1
  -5   7  -6   77.62    6.70   1
  -5   7  -5    6.00    4.70   1
  -5   7  -4   46.51    6.82   1
  -5   7  -3  611.57   27.70   1
  -5   7  -2  151.29    9.35   1
  -5   7  -1   61.47    5.96   1
  -5   7   0   27.88    4.22   1
  -5   7   2  159.26    8.58   1
  -5   7   3  581.29   23.63   1
  -5   7   4   49.84    4.24   1
  -5   7   5   11.09    4.73   1
  -5   7   6   81.00    5.94   1
  -5   7   7  102.01    6.67   1
  -5   7   8   38.69    5.22   1
  -5   7   9   77.97    6.18   1
  -5   7  10   69.22    6.32   1
  -5   7  11   11.22    3.42   1
  -5   7  12  143.04   10.76   1
  -5   7  14   13.69    3.70   1
  -5   7  15   30.47    4.75   1
  -5   7  16    6.00    3.82   1
  -5   7  17   17.47    4.93   1
  -5   8 -16   19.10    7.78   1
  -5   8 -15    6.20    6.08   1
  -5   8 -13   67.08    9.83   1
  -5   8 -12   33.87    6.52   1
  -5   8 -10   40.58    6.37   1
  -5   8  -9   31.36    8.85   1
  -5   8  -7   34.69    6.48   1
  -5   8  -5  194.88   14.24   1
  -5   8  -4  122.10    9.06   1
  -5   8  -2   99.80    7.39   1
  -5   8  -1    7.18    4.40   1
  -5   8   0    4.58    3.81   1
  -5   8   1    5.62    3.89   1
  -5   8   2  111.94    7.41   1
  -5   8   3  120.12    7.89   1
  -5   8   4  131.79    8.50   1
  -5   8   5  211.70   12.51   1
  -5   8   7   26.73    4.03   1
  -5   8   8   32.72    5.03   1
  -5   8   9   32.04    4.98   1
  -5   8  10   42.51    4.96   1
  -5   8  11   65.93    7.31   1
  -5   8  12   40.07    5.57   1
  -5   8  13   32.83    6.65   1
  -5   8  15    7.51    4.11   1
  -5   8  16    5.71    3.92   1
  -5   8  17   16.00    5.52   1
  -5   9 -15    1.69    9.46   1
  -5   9 -14   42.51    9.91   1
  -5   9 -13   25.70    6.79   1
  -5   9 -12   16.81    5.90   1
  -5   9 -11   68.72    9.62   1
  -5   9 -10   96.63    9.04   1
  -5   9  -9  136.19   10.50   1
  -5   9  -8  193.49   14.74   1
  -5   9  -7   13.18    6.61   1
  -5   9  -6  275.89   17.94   1
  -5   9  -5   77.97    8.30   1
  -5   9  -4   72.76    7.68   1
  -5   9  -2    7.90    3.82   1
  -5   9  -1  166.41   11.35   1
  -5   9   1  138.30    9.41   1
  -5   9   2    3.69    3.88   1
  -5   9   3   26.94    4.46   1
  -5   9   5   90.25    7.98   1
  -5   9   6  246.80   15.08   1
  -5   9   7    9.99    4.11   1
  -5   9   8  179.83   12.34   1
  -5   9  10   91.97    8.06   1
  -5   9  12   14.29    4.08   1
  -5   9  13   13.47    4.62   1
  -5   9  14   18.92    4.70   1
  -5   9  15    7.67    3.88   1
  -5   9  16   10.18    3.89   1
  -5  10 -15   17.98   10.26   1
  -5  10 -14   14.82    6.78   1
  -5  10 -13   43.56    8.71   1
  -5  10 -11    3.39    6.29   1
  -5  10  -9   82.26   10.88   1
  -5  10  -8   12.39    5.07   1
  -5  10  -7  145.93   13.29   1
  -5  10  -6   49.28    7.86   1
  -5  10  -5   37.82    5.78   1
  -5  10  -4   53.44    6.73   1
  -5  10  -2   11.83    4.33   1
  -5  10  -1   70.39    6.54   1
  -5  10   0  128.60    9.30   1
  -5  10   1   86.86    8.39   1
  -5  10   2    7.51    5.43   1
  -5  10   4   45.02    5.77   1
  -5  10   5   55.80    5.98   1
  -5  10   6   48.44    5.85   1
  -5  10   7  110.67    9.89   1
  -5  10   8   18.58    4.83   1
  -5  10  11    7.78    5.30   1
  -5  10  12    9.49    5.91   1
  -5  10  13   48.16    7.50   1
  -5  10  15    4.08    5.09   1
  -5  11 -14   43.56    8.84   1
  -5  11 -13    2.19    6.99   1
  -5  11 -12   -0.79    6.57   1
  -5  11 -11   51.98    8.65   1
  -5  11 -10   15.68    7.92   1
  -5  11  -9    3.31    5.71   1
  -5  11  -8  160.78   13.69   1
  -5  11  -7   12.53    5.10   1
  -5  11  -6  158.26   14.09   1
  -5  11  -5    4.58    6.38   1
  -5  11  -4   41.73    6.33   1
  -5  11  -3   61.78    7.39   1
  -5  11  -1   84.64    7.73   1
  -5  11   1   64.16    7.37   1
  -5  11   2   72.76    8.36   1
  -5  11   4   41.60    6.97   1
  -5  11   5    8.88    4.47   1
  -5  11   6  143.76   11.03   1
  -5  11   8  141.13   11.88   1
  -5  11   9   41.86    6.99   1
  -5  11  10   16.97    6.59   1
  -5  11  11   48.44    6.82   1
  -5  11  12    6.60    4.01   1
  -5  11  13   14.36    4.70   1
  -5  11  14   33.76    6.16   1
  -5  12 -12   -1.99    6.68   1
  -5  12 -11    4.49    5.38   1
  -5  12 -10   47.33    8.94   1
  -5  12  -9   29.05    6.58   1
  -5  12  -8   25.50    7.07   1
  -5  12  -7   66.75    8.82   1
  -5  12  -6   10.18    7.98   1
  -5  12  -5  138.30   11.76   1
  -5  12  -4   49.70    8.04   1
  -5  12  -3   69.06    8.14   1
  -5  12  -2   77.97    7.95   1
  -5  12   0   21.44    5.19   1
  -5  12   1   13.47    4.70   1
  -5  12   2   71.57    7.44   1
  -5  12   4   63.52    8.13   1
  -5  12   5  101.00   10.45   1
  -5  12   6   23.62    7.39   1
  -5  12   7   83.17    8.94   1
  -5  12   8   10.63    5.22   1
  -5  12   9   20.07    5.38   1
  -5  12  10   32.04    7.92   1
  -5  12  12   23.23    5.30   1
  -5  13 -11    7.18    5.20   1
  -5  13 -10   18.58    9.14   1
  -5  13  -9    4.41    6.43   1
  -5  13  -8   -1.00    5.20   1
  -5  13  -7    8.12    7.01   1
  -5  13  -6  104.24   12.46   1
  -5  13  -3   35.28    7.84   1
  -5  13  -2  118.16   12.39   1
  -5  13  -1   40.45    7.76   1
  -5  13   0   65.12    8.39   1
  -5  13   1   38.69    7.96   1
  -5  13   2  100.00   10.80   1
  -5  13   3   32.72    8.01   1
  -5  13   4    8.88    4.77   1
  -5  13   5    8.18    6.41   1
  -5  13   6   94.48   10.30   1
  -5  13   7   -5.62    4.22   1
  -5  13   8    0.30    6.23   1
  -5  13   9    4.00    4.32   1
  -5  13  10   -0.79    4.49   1
  -5  13  11   11.97    6.37   1
  -5  14  -8    6.40    5.41   1
  -5  14  -7   28.84    8.81   1
  -5  14  -6    1.90    6.02   1
  -5  14  -5    4.20    6.40   1
  -5  14  -4   20.70    6.01   1
  -5  14  -3    8.88    5.30   1
  -5  14  -2   -7.51    4.71   1
  -5  14   0   29.16    8.42   1
  -5  14   1   16.56    5.70   1
  -5  14   2   16.40    5.59   1
  -5  14   3   -6.92    6.63   1
  -5  14   4    0.59    5.37   1
  -5  14   5   -4.71    6.51   1
  -5  14   6    3.69    4.38   1
  -5  14   7    2.40    6.60   1
  -5  14   8   -1.99    3.98   1
  -5  15  -5   15.13    6.30   1
  -5  15  -4    4.41    6.01   1
  -5  15  -3   17.22    8.30   1
  -5  15  -2   14.52    5.72   1
  -5  15  -1   46.51    8.73   1
  -5  15   0   20.34    8.30   1
  -5  15   1   30.80    6.66   1
  -5  15   3   28.09    8.69   1
  -5  15   4   12.67    6.27   1
  -4  -9   1  347.08   17.14   1
  -4  -9   2   24.11    3.04   1
  -4  -9   3  167.18   11.12   1
  -4  -8  -2  185.50   11.99   1
  -4  -8  -1   94.28    6.99   1
  -4  -8   0  736.04   33.64   1
  -4  -8   1   89.49    6.62   1
  -4  -8   2  208.80   11.85   1
  -4  -8   3    9.12    1.87   1
  -4  -8   4   22.09    2.91   1
  -4  -7  -3  648.72   31.07   1
  -4  -7  -2  158.51    9.32   1
  -4  -7  -1  483.12   22.86   1
  -4  -7   0   29.27    3.25   1
  -4  -7   1  519.38   21.88   1
  -4  -7   2  187.42    9.04   1
  -4  -7   3  648.21   29.02   1
  -4  -7   4  738.21   32.60   1
  -4  -6  -5  537.78   26.44   1
  -4  -6  -4   14.59    2.98   1
  -4  -6  -3  421.07   20.52   1
  -4  -6  -2  537.78   24.12   1
  -4  -6   0  108.16    6.66   1
  -4  -6   1 1531.94   54.80   1
  -4  -6   2  528.08   22.06   1
  -4  -5  -6  421.07   21.34   1
  -4  -5  -5  443.10   19.79   1
  -4  -5  -4  392.83   15.46   1
  -4  -5  -3  972.82   35.56   1
  -4  -5  -2  598.29   22.50   1
  -4  -5  -1 2419.66   80.67   1
  -4  -5   0  848.56   30.30   1
  -4  -5   1 2343.53   79.39   1
  -4  -5   2  609.60   21.23   1
  -4  -5   3  951.11   33.92   1
  -4  -5  13  231.65   10.35   1
  -4  -5  14   66.26    4.23   1
  -4  -4  -7  185.78   10.63   1
  -4  -4  -6    4.49    2.08   1
  -4  -4  -5  351.56   13.88   1
  -4  -4  -3 1665.46   57.95   1
  -4  -4  -2  495.51   18.25   1
  -4  -4  -1 2019.60   67.41   1
  -4  -4   1 2010.63   66.36   1
  -4  -4   2  476.99   17.04   1
  -4  -4  13   58.06    4.27   1
  -4  -4  14   75.52    4.87   1
  -4  -3  -7  188.51   10.98   1
  -4  -3  -6  665.64   28.90   1
  -4  -3  -5  120.56    6.15   1
  -4  -3  -3 1811.35   60.44   1
  -4  -3  -2  371.33   13.87   1
  -4  -3  -1 1725.57   56.49   1
  -4  -3   0 2235.40   71.87   1
  -4  -3  12  489.74   21.69   1
  -4  -3  13   50.69    4.13   1
  -4  -3  14   77.62    5.46   1
  -4  -3  15   63.84    4.63   1
  -4  -2  -8   95.26    6.44   1
  -4  -2  -7 1668.72   66.18   1
  -4  -2  -6   36.72    3.15   1
  -4  -2  -5  272.25   12.21   1
  -4  -2  -3  165.89    6.70   1
  -4  -2  -2  163.07    7.15   1
  -4  -2  -1 3451.56  111.62   1
  -4  -2   0  201.07    7.66   1
  -4  -2   1 3381.42  107.00   1
  -4  -2  11 1029.77   35.30   1
  -4  -2  12  390.46   17.78   1
  -4  -2  13   44.76    3.35   1
  -4  -2  14   12.89    2.08   1
  -4  -2  16   27.25    3.24   1
  -4  -1  -8  432.22   21.62   1
  -4  -1  -7  151.29    8.61   1
  -4  -1  -6  368.64   13.82   1
  -4  -1  -5   39.94    3.16   1
  -4  -1  -4  386.91   14.16   1
  -4  -1  -3  133.40    6.01   1
  -4  -1  -1  140.19    6.16   1
  -4  -1   9  575.52   20.63   1
  -4  -1  10  308.00   11.93   1
  -4  -1  12  147.62    6.32   1
  -4  -1  15    6.30    2.31   1
  -4  -1  16    4.41    2.18   1
  -4   0  -7  144.00    7.44   1
  -4   0  -6 1247.50   46.62   1
  -4   0  -5  388.88   15.38   1
  -4   0  -1   26.52    2.06   1
  -4   0   0 1982.03   64.11   1
  -4   0   2 3814.30   86.46   1
  -4   0   3   15.68    1.19   1
  -4   0   5  405.62   13.70   1
  -4   0   7  158.76    6.05   1
  -4   0   8  504.00   17.51   1
  -4   0   9 1235.52   42.88   1
  -4   0  10  725.22   24.78   1
  -4   0  12  663.58   25.76   1
  -4   0  13  226.80   12.05   1
  -4   0  14  329.06   15.24   1
  -4   0  15   -0.10    2.43   1
  -4   0  16   25.20    3.21   1
  -4   0  17  100.60    8.43   1
  -4   1  -8  428.90   21.12   1
  -4   1  -7  156.00    8.99   1
  -4   1  -6  345.96   15.62   1
  -4   1  -5   37.09    3.65   1
  -4   1  -4  391.64   14.64   1
  -4   1  -3  126.79    5.86   1
  -4   1  -2  440.16   15.53   1
  -4   1  -1  139.71    6.15   1
  -4   1   0  729.00   25.38   1
  -4   1   1  140.19    4.50   1
  -4   1   2  432.22   14.97   1
  -4   1   3  141.85    4.29   1
  -4   1   4  398.00   13.97   1
  -4   1   5   37.21    2.07   1
  -4   1   6  346.33    8.93   1
  -4   1   9  585.64   20.81   1
  -4   1  10  310.46   12.69   1
  -4   1  11  625.00   25.00   1
  -4   1  13   68.23    5.12   1
  -4   1  14   50.13    3.96   1
  -4   1  15   13.03    2.38   1
  -4   1  17    0.40    2.78   1
  -4   2  -8   82.08    6.89   1
  -4   2  -7 1671.99   65.42   1
  -4   2  -6   37.45    3.92   1
  -4   2  -3  190.44    8.00   1
  -4   2  -2  167.18    6.98   1
  -4   2  -1 3424.59  110.02   1
  -4   2   0  194.32    8.09   1
  -4   2   1 3431.62  108.96   1
  -4   2   2  157.50    5.27   1
  -4   2   3  170.30    4.96   1
  -4   2   4 4656.70  106.45   1
  -4   2   5  262.12    7.12   1
  -4   2   6   37.70    2.46   1
  -4   2   7 1664.64   55.49   1
  -4   2  11 1011.88   37.54   1
  -4   2  12  418.20   19.22   1
  -4   2  13   36.24    3.25   1
  -4   2  15   72.42    6.13   1
  -4   2  16   31.81    3.72   1
  -4   3  -7  176.89   10.11   1
  -4   3  -6  642.12   27.87   1
  -4   3  -5  128.60    6.80   1
  -4   3  -4  725.76   27.48   1
  -4   3  -3 1829.27   62.44   1
  -4   3  -2  376.36   14.36   1
  -4   3  -1 1726.40   62.32   1
  -4   3   1 1699.91   57.72   1
  -4   3   2  361.38    9.51   1
  -4   3   3 1707.34   57.85   1
  -4   3   4  698.54   17.44   1
  -4   3   5  119.68    3.94   1
  -4   3   6  657.41   25.13   1
  -4   3   7  219.04    8.88   1
  -4   3   8  828.86   29.37   1
  -4   3  10  322.92   14.02   1
  -4   3  12  505.80   22.94   1
  -4   3  13   56.85    4.98   1
  -4   3  17    7.51    3.73   1
  -4   3  18   40.96    5.38   1
  -4   4  -6    9.00    3.48   1
  -4   4  -5  334.16   14.99   1
  -4   4  -4  321.84   15.07   1
  -4   4  -3 1609.61   44.93   1
  -4   4  -2  471.76   18.24   1
  -4   4  -1 2019.60   48.54   1
  -4   4   0 3127.05  104.01   1
  -4   4   1 1954.52   46.86   1
  -4   4   2  484.88   13.21   1
  -4   4   3 1651.61   39.83   1
  -4   4   4  284.60   11.81   1
  -4   4   5  340.77    9.97   1
  -4   4   7  228.01    9.36   1
  -4   4   8  156.00    7.99   1
  -4   4   9 1316.24   47.89   1
  -4   4  10   40.83    3.58   1
  -4   4  12  298.25   15.54   1
  -4   4  13   47.47    5.10   1
  -4   4  14   69.72    6.51   1
  -4   4  15  126.11    9.43   1
  -4   4  16   34.22    4.09   1
  -4   4  17   15.92    3.59   1
  -4   5  -5  454.97   17.06   1
  -4   5  -4  354.95   16.96   1
  -4   5  -3  990.36   39.65   1
  -4   5  -2  598.29   24.46   1
  -4   5  -1 2305.92   57.62   1
  -4   5   0  804.86   21.56   1
  -4   5   1 2382.42   56.62   1
  -4   5   2  600.25   16.66   1
  -4   5   3  987.84   25.14   1
  -4   5   4  362.14   10.66   1
  -4   5   5  403.21   19.28   1
  -4   5   6  437.23   12.96   1
  -4   5   7  802.59   30.03   1
  -4   5   8  248.06   11.34   1
  -4   5   9  703.84   28.65   1
  -4   5  10  119.90    7.45   1
  -4   5  11  249.01   11.36   1
  -4   5  12  313.29   16.99   1
  -4   5  13  223.20   13.74   1
  -4   5  14   67.57    5.92   1
  -4   5  18    4.71    4.99   1
  -4   6  -8  652.29   51.08   1
  -4   6  -7  566.44   37.60   1
  -4   6  -5  571.21   26.29   1
  -4   6  -3  402.80   13.25   1
  -4   6  -2  535.46   16.66   1
  -4   6  -1 1487.64   58.63   1
  -4   6   0  112.57    5.09   1
  -4   6   1 1543.70   40.08   1
  -4   6   2  541.03   15.35   1
  -4   6   6   97.22    5.92   1
  -4   6   7  562.64   17.55   1
  -4   6   8  773.95   30.60   1
  -4   6   9  361.38   17.11   1
  -4   6  10   77.26    6.33   1
  -4   6  11   49.84    4.66   1
  -4   6  12  131.79    9.18   1
  -4   6  13  203.06   11.97   1
  -4   6  15   63.04    6.19   1
  -4   6  16   21.44    4.17   1
  -4   6  17   14.21    5.13   1
  -4   7 -18   -1.90    6.10   1
  -4   7 -17    6.71    6.01   1
  -4   7 -16    2.10    6.09   1
  -4   7 -15   10.63    7.63   1
  -4   7 -14   27.46    9.43   1
  -4   7 -13   56.10   12.13   1
  -4   7 -12   31.70    8.33   1
  -4   7 -11  106.71   15.49   1
  -4   7  -9  269.94   20.37   1
  -4   7  -8  263.41   17.53   1
  -4   7  -7   97.22    8.48   1
  -4   7  -6 1056.90   43.56   1
  -4   7  -4  761.21   35.87   1
  -4   7  -3  720.39   30.60   1
  -4   7  -2  174.50   10.30   1
  -4   7  -1  539.63   21.84   1
  -4   7   0   29.92    4.38   1
  -4   7   1  531.76   20.75   1
  -4   7   2  187.69    9.32   1
  -4   7   4  802.59   30.60   1
  -4   7   5  829.44   29.95   1
  -4   7   6 1024.64   40.97   1
  -4   7   7   96.83    6.69   1
  -4   7   8  283.92   14.15   1
  -4   7   9  267.00   14.05   1
  -4   7  12   49.84    4.66   1
  -4   7  13   82.45    7.45   1
  -4   7  14   76.21    6.46   1
  -4   7  17   -0.40    3.59   1
  -4   7  18    3.10    3.59   1
  -4   8 -14   -0.20    7.85   1
  -4   8 -13   49.14    9.25   1
  -4   8 -12   -0.40    4.28   1
  -4   8 -10   15.29    4.93   1
  -4   8  -9   29.16   12.10   1
  -4   8  -8  513.93   24.94   1
  -4   8  -6   71.57    8.12   1
  -4   8  -5  157.50   11.80   1
  -4   8  -3    7.18    4.40   1
  -4   8  -2  237.47   12.33   1
  -4   8  -1  105.27    8.00   1
  -4   8   0  866.12   34.14   1
  -4   8   1  103.84    7.54   1
  -4   8   2  194.32   10.04   1
  -4   8   3    2.19    3.70   1
  -4   8   4   30.80    5.66   1
  -4   8   5  151.78    9.12   1
  -4   8   7    3.88    3.59   1
  -4   8   8  469.16   22.09   1
  -4   8   9   21.81    5.51   1
  -4   8  11   43.16    5.65   1
  -4   8  12   11.90    4.49   1
  -4   8  13   20.43    4.61   1
  -4   8  14    6.50    3.88   1
  -4   8  15   26.42    4.63   1
  -4   8  16   -1.69    3.69   1
  -4   8  17   -1.21    3.52   1
  -4   9 -17   14.36    9.02   1
  -4   9 -16    6.81    8.61   1
  -4   9 -15   43.03    8.92   1
  -4   9 -14   25.70    6.19   1
  -4   9 -13   79.03    9.42   1
  -4   9 -11   79.57    7.85   1
  -4   9  -9   28.94    5.60   1
  -4   9  -8  473.50   29.59   1
  -4   9  -7   57.15    7.11   1
  -4   9  -6   69.06    8.14   1
  -4   9  -5   20.16    4.58   1
  -4   9  -4   56.55    7.97   1
  -4   9  -3  231.34   12.17   1
  -4   9  -2   27.56    5.88   1
  -4   9   0   77.44    7.04   1
  -4   9   1  395.61   19.09   1
  -4   9   2   27.46    4.72   1
  -4   9   3  230.74   11.85   1
  -4   9   5   23.43    5.71   1
  -4   9   6   58.83    6.90   1
  -4   9   7   65.77    6.16   1
  -4   9   8  434.72   22.10   1
  -4   9   9   19.80    4.54   1
  -4   9  10   42.90    5.63   1
  -4   9  11   86.49    8.56   1
  -4   9  14   24.50    5.44   1
  -4   9  15   43.56    6.34   1
  -4   9  16    6.00    4.02   1
  -4   9  17   15.13    4.12   1
  -4  10 -16   -4.71    6.12   1
  -4  10 -15    7.18    5.41   1
  -4  10 -14   52.42    8.25   1
  -4  10 -12   60.68    9.97   1
  -4  10 -11   -3.50    5.20   1
  -4  10 -10   28.20    6.27   1
  -4  10  -8   22.56    5.41   1
  -4  10  -7    1.10    4.60   1
  -4  10  -6   13.76    4.67   1
  -4  10  -4   96.43    9.03   1
  -4  10  -3    8.88    4.17   1
  -4  10  -1   76.74    6.83   1
  -4  10   0   55.95    6.28   1
  -4  10   1   60.06    7.75   1
  -4  10   2   15.68    4.44   1
  -4  10   3   11.70    3.63   1
  -4  10   4   71.06    6.24   1
  -4  10   5   10.50    4.47   1
  -4  10   6   30.03    5.15   1
  -4  10   7   -2.59    3.51   1
  -4  10   8   33.41    5.43   1
  -4  10   9   45.97    5.56   1
  -4  10  10   35.28    4.99   1
  -4  10  11   -3.10    5.32   1
  -4  10  12   34.57    5.76   1
  -4  10  13   15.52    4.73   1
  -4  10  15   -2.99    5.50   1
  -4  10  16    5.62    5.50   1
  -4  11 -15    1.69    5.38   1
  -4  11 -14   -0.30    4.92   1
  -4  11 -13   31.36    8.96   1
  -4  11 -12   38.56    7.33   1
  -4  11 -10   -9.42    5.28   1
  -4  11  -9   31.92    7.68   1
  -4  11  -7  224.10   15.57   1
  -4  11  -6   95.26    9.56   1
  -4  11  -4   60.53    7.78   1
  -4  11  -3   78.68    7.45   1
  -4  11  -2   36.72    4.97   1
  -4  11  -1    0.40    5.97   1
  -4  11   0   25.10    5.51   1
  -4  11   1   15.76    4.13   1
  -4  11   2   41.22    7.58   1
  -4  11   3   84.27    6.79   1
  -4  11   4   41.86    5.69   1
  -4  11   5   29.27    5.73   1
  -4  11   6  103.23    8.74   1
  -4  11   7  277.22   16.65   1
  -4  11   8   14.52    4.80   1
  -4  11   9   18.40    4.98   1
  -4  11  10    3.80    4.49   1
  -4  11  11   30.58    6.75   1
  -4  11  13   33.06    7.02   1
  -4  11  15    2.89    3.50   1
  -4  12 -13    1.49    7.08   1
  -4  12 -12   13.99    5.16   1
  -4  12 -11   31.25    8.39   1
  -4  12 -10   26.73    5.38   1
  -4  12  -9   31.36    7.95   1
  -4  12  -7   47.20    7.42   1
  -4  12  -6   50.13    6.94   1
  -4  12  -5   53.29    7.45   1
  -4  12  -4    1.10    4.30   1
  -4  12  -3   26.73    7.13   1
  -4  12  -2   18.58    5.69   1
  -4  12  -1   28.52    5.45   1
  -4  12   0   69.72    7.85   1
  -4  12   1   30.03    4.82   1
  -4  12   2   37.58    6.87   1
  -4  12   3   29.16    5.08   1
  -4  12   4    1.49    4.29   1
  -4  12   5   51.98    8.36   1
  -4  12   6   71.57    7.61   1
  -4  12   7   25.00    6.40   1
  -4  12   9   26.83    7.36   1
  -4  12  10   29.16    5.51   1
  -4  12  11   20.16    5.12   1
  -4  12  13   19.27    6.67   1
  -4  13 -12    3.61    5.81   1
  -4  13 -11    0.40    6.78   1
  -4  13 -10    4.08    5.29   1
  -4  13  -9   13.18    7.62   1
  -4  13  -7   45.29    7.94   1
  -4  13  -6    1.39    4.98   1
  -4  13  -5  109.83   10.48   1
  -4  13  -4    0.40    4.88   1
  -4  13  -3    5.52    5.31   1
  -4  13  -1   35.64    8.00   1
  -4  13   0    1.10    4.91   1
  -4  13   1   36.97    7.05   1
  -4  13   2   13.40    4.90   1
  -4  13   3    5.20    4.61   1
  -4  13   4    3.69    4.68   1
  -4  13   5  111.72    9.94   1
  -4  13   6    7.40    5.00   1
  -4  13   7   69.56    9.84   1
  -4  13   8    8.88    4.59   1
  -4  13   9   -6.40    5.01   1
  -4  13  10   -3.20    5.91   1
  -4  13  11   -3.20    3.90   1
  -4  13  12    5.81    4.92   1
  -4  14 -10   11.42    6.49   1
  -4  14  -9   11.83    7.91   1
  -4  14  -8   12.39    6.12   1
  -4  14  -7   33.87    7.68   1
  -4  14  -6    5.71    7.03   1
  -4  14  -5   26.83    6.73   1
  -4  14  -4    2.89    4.49   1
  -4  14  -3   39.69    7.94   1
  -4  14  -2    7.90    5.90   1
  -4  14  -1   16.48    6.41   1
  -4  14   0   -2.10    5.19   1
  -4  14   1   19.62    7.09   1
  -4  14   2    8.88    5.01   1
  -4  14   3   41.60    7.09   1
  -4  14   5   29.05    6.36   1
  -4  14   6    0.59    6.65   1
  -4  14   7   35.64    6.57   1
  -4  14   9   11.42    5.14   1
  -4  14  10   11.63    5.93   1
  -4  15  -7   50.55    8.53   1
  -4  15  -6    8.53    8.00   1
  -4  15  -1   27.04    9.05   1
  -4  15   0   -3.50    7.59   1
  -4  15   1   12.82    6.09   1
  -4  15   2   26.83    6.63   1
  -4  15   5   13.76    6.60   1
  -4  15   6   18.32    7.70   1
  -4  15   7   20.79    6.20   1
  -4  16  -1   41.99    7.26   1
  -4  16   0    2.50    4.99   1
  -4  16   1   33.41    7.75   1
  -3  -9   1  429.32   21.13   1
  -3  -9   2  410.47   17.83   1
  -3  -9   3   22.28    3.21   1
  -3  -9   4   79.39    6.77   1
  -3  -8  -2  255.04   15.33   1
  -3  -8  -1 1835.27   72.83   1
  -3  -8   0   42.64    4.05   1
  -3  -8   1 1794.37   74.55   1
  -3  -8   3  111.30    7.39   1
  -3  -8   4   35.28    3.92   1
  -3  -7  -4  297.22   15.52   1
  -3  -7  -1  179.29    9.91   1
  -3  -7   0 1479.17   58.46   1
  -3  -7   1  182.25   10.53   1
  -3  -7   2   97.22    6.31   1
  -3  -7   4  297.56   14.49   1
  -3  -7  12  188.24   10.70   1
  -3  -7  13  179.29   10.98   1
  -3  -6  -5   91.20    5.92   1
  -3  -6  -4   86.49    5.58   1
  -3  -6  -3  509.40   21.67   1
  -3  -6  -2   66.42    4.56   1
  -3  -6  -1   71.57    4.74   1
  -3  -6   0    0.00    1.00   1
  -3  -6   1   71.91    4.58   1
  -3  -6   2   74.13    3.96   1
  -3  -6   4   97.61    5.53   1
  -3  -6  11    8.88    2.38   1
  -3  -6  13   39.44    3.64   1
  -3  -6  14   10.11    2.42   1
  -3  -5  -6  291.38   14.34   1
  -3  -5  -5   94.48    5.64   1
  -3  -5  -4  431.81   18.29   1
  -3  -5  -3  775.07   28.40   1
  -3  -5  -2  243.98   10.93   1
  -3  -5  -1  501.76   18.82   1
  -3  -5   0   38.69    2.99   1
  -3  -5   1  487.08   18.54   1
  -3  -5   2  236.54    9.23   1
  -3  -5   3  720.92   25.24   1
  -3  -5   8  767.29   27.15   1
  -3  -5  10  231.34   10.95   1
  -3  -5  11  265.36   12.05   1
  -3  -5  14   86.30    5.76   1
  -3  -5  15   55.95    4.79   1
  -3  -4  -8  364.81   19.48   1
  -3  -4  -7  289.00   14.96   1
  -3  -4  -5   77.62    4.93   1
  -3  -4  -4  546.62   21.51   1
  -3  -4  -1 1176.49   39.79   1
  -3  -4   0   28.84    2.47   1
  -3  -4   2  342.25   12.58   1
  -3  -4   7  298.60   10.71   1
  -3  -4  11  127.46    6.32   1
  -3  -4  12   21.16    2.48   1
  -3  -4  13  124.99    6.48   1
  -3  -4  15   39.69    3.65   1
  -3  -3  -8  173.71    9.23   1
  -3  -3  -7  526.24   22.02   1
  -3  -3  -6  428.90   17.81   1
  -3  -3  -3  981.57   33.21   1
  -3  -3  -2 2392.19   79.23   1
  -3  -3   3  933.91   32.39   1
  -3  -3   6  412.50   13.81   1
  -3  -3   7  531.30   18.90   1
  -3  -3   9  138.53    6.12   1
  -3  -3  10  201.64    7.95   1
  -3  -3  11 1095.61   37.07   1
  -3  -3  13  346.70   14.15   1
  -3  -3  14   41.73    3.62   1
  -3  -3  15    9.12    3.08   1
  -3  -3  16   10.11    2.23   1
  -3  -3  17   42.77    4.45   1
  -3  -2  -9  329.06   17.78   1
  -3  -2  -8  354.57   17.70   1
  -3  -2  -7  107.33    6.22   1
  -3  -2  -6  215.50    9.69   1
  -3  -2  -5 1564.99   53.80   1
  -3  -2  -4 2288.67   75.59   1
  -3  -2  -2  672.88   22.83   1
  -3  -2  -1 2939.81   93.26   1
  -3  -2   0  556.96   18.88   1
  -3  -2   8  373.26   13.52   1
  -3  -2  10  945.56   33.83   1
  -3  -2  11 1330.79   48.88   1
  -3  -2  12  364.81   16.43   1
  -3  -2  13  372.88   18.15   1
  -3  -2  14   43.96    4.64   1
  -3  -2  15   17.14    2.73   1
  -3  -2  16   92.74    6.74   1
  -3  -2  17   31.58    4.16   1
  -3  -2  18   60.84    6.55   1
  -3  -1  -9  187.69   10.96   1
  -3  -1  -8  219.34   10.66   1
  -3  -1  -7  267.65   12.43   1
  -3  -1  -6 1066.02   38.53   1
  -3  -1  -5  645.67   22.36   1
  -3  -1  -4 2018.70   66.50   1
  -3  -1  -3  672.88   23.86   1
  -3  -1  -2 2814.30   92.31   1
  -3  -1  -1 1660.56   55.42   1
  -3  -1   0 1018.89   33.84   1
  -3  -1   6 1041.35   34.21   1
  -3  -1   7  254.08    9.25   1
  -3  -1   9  200.79    8.50   1
  -3  -1  10  623.50   22.97   1
  -3  -1  11  502.66   20.18   1
  -3  -1  12  117.72    6.94   1
  -3  -1  14   38.56    3.60   1
  -3  -1  15   16.32    2.91   1
  -3  -1  16    7.78    2.90   1
  -3  -1  17   38.94    3.99   1
  -3  -1  18  116.21    7.76   1
  -3   0  -9 1246.80   52.26   1
  -3   0  -8  536.85   23.17   1
  -3   0  -7  182.79    9.19   1
  -3   0  -6   43.56    3.96   1
  -3   0  -5 6137.15  194.28   1
  -3   0  -4  984.70   33.89   1
  -3   0  -3 8219.24  259.29   1
  -3   0  -2 5289.65  168.73   1
  -3   0   1   23.72    1.56   1
  -3   0   8  499.97   17.44   1
  -3   0   9 1294.56   43.90   1
  -3   0  10 1456.19   48.84   1
  -3   0  11 4346.77  146.36   1
  -3   0  12  423.12   16.04   1
  -3   0  13  466.99   21.61   1
  -3   0  14   34.11    3.50   1
  -3   0  15  164.61   10.52   1
  -3   0  16   52.71    5.08   1
  -3   0  17    2.59    3.28   1
  -3   0  18  110.88    9.90   1
  -3   1  -9  209.67   11.58   1
  -3   1  -8  189.61    9.91   1
  -3   1  -7  267.00   10.78   1
  -3   1  -6 1076.50   38.06   1
  -3   1  -5  631.52   22.62   1
  -3   1  -4 2026.80   67.53   1
  -3   1  -3  620.01   21.91   1
  -3   1  -1 1686.74   54.21   1
  -3   1   0  982.82   31.98   1
  -3   1   1 1661.38   39.94   1
  -3   1   2 2803.70   63.54   1
  -3   1   3  635.54   15.13   1
  -3   1   5  610.58   21.25   1
  -3   1   7  258.57    9.65   1
  -3   1   8  227.41    8.75   1
  -3   1   9  206.78    8.63   1
  -3   1  10  646.68   22.38   1
  -3   1  11  516.20   19.54   1
  -3   1  12  116.86    6.27   1
  -3   1  13  188.24   10.43   1
  -3   1  17   27.04    3.74   1
  -3   1  18  114.28    8.55   1
  -3   1  19   70.39    7.72   1
  -3   2  -9  333.43   17.16   1
  -3   2  -8  367.49   16.49   1
  -3   2  -7  104.24    5.51   1
  -3   2  -6  216.68    9.72   1
  -3   2  -5 1561.83   53.75   1
  -3   2  -3 2053.90   67.07   1
  -3   2  -2  681.21   23.49   1
  -3   2  -1 2935.47   94.27   1
  -3   2   0  568.35   19.55   1
  -3   2   1 2937.64   94.31   1
  -3   2   2  623.00   15.48   1
  -3   2   3 2061.16   47.22   1
  -3   2   4 2111.40   69.84   1
  -3   2   5 1514.77   49.82   1
  -3   2   6  207.07    8.06   1
  -3   2   7  108.99    5.01   1
  -3   2   8  372.49   13.90   1
  -3   2   9  366.72   13.79   1
  -3   2  11 1350.56   49.98   1
  -3   2  12  351.94   15.76   1
  -3   2  13  408.04   20.20   1
  -3   2  14   25.20    3.41   1
  -3   2  16   90.44    6.66   1
  -3   2  17   31.25    4.25   1
  -3   2  18   80.10    7.34   1
  -3   2  19   -0.59    2.39   1
  -3   3  -9  146.41    9.20   1
  -3   3  -8  186.05    9.82   1
  -3   3  -7  508.95   20.76   1
  -3   3  -6  425.60   18.15   1
  -3   3  -5  397.60   15.95   1
  -3   3  -3 1019.52   35.12   1
  -3   3  -2 2244.86   87.18   1
  -3   3  -1 4951.94  156.22   1
  -3   3   0  466.99   12.53   1
  -3   3   1 4853.91  154.67   1
  -3   3   2 2429.50   78.86   1
  -3   3   3  990.36   24.55   1
  -3   3   4  125.66    6.05   1
  -3   3   5  372.49   14.67   1
  -3   3   6  393.23   14.67   1
  -3   3   8  182.79    7.84   1
  -3   3   9  161.04    7.61   1
  -3   3  10  195.72    8.39   1
  -3   3  11 1088.34   37.61   1
  -3   3  13  316.13   16.00   1
  -3   3  14   31.36    4.26   1
  -3   3  16    9.42    3.81   1
  -3   3  17   38.44    4.59   1
  -3   3  18   27.56    4.20   1
  -3   3  19  162.31   12.23   1
  -3   4  -8  370.56   19.25   1
  -3   4  -7  289.34   14.63   1
  -3   4  -5   79.39    4.81   1
  -3   4  -4  564.06   21.85   1
  -3   4  -3 2083.92   68.48   1
  -3   4  -2  330.88    9.82   1
  -3   4  -1 1138.39   29.02   1
  -3   4   0   24.30    1.87   1
  -3   4   1 1166.22   28.00   1
  -3   4   2  345.22    9.29   1
  -3   4   3 1995.41   47.35   1
  -3   4   4  542.42   14.44   1
  -3   4   5   81.36    4.87   1
  -3   4   6  111.72    5.92   1
  -3   4   7  309.76   12.67   1
  -3   4   8  446.90   16.49   1
  -3   4   9   68.72    5.47   1
  -3   4  10  302.76   12.53   1
  -3   4  12   19.80    3.11   1
  -3   4  13   94.28    6.80   1
  -3   4  14   14.21    3.32   1
  -3   4  15   50.41    5.54   1
  -3   4  16   71.40    6.93   1
  -3   4  18   38.07    5.68   1
  -3   4  19   12.39    3.59   1
  -3   5  -7  596.82   29.32   1
  -3   5  -6  283.92   14.49   1
  -3   5  -5   98.80    4.97   1
  -3   5  -4  441.00   13.44   1
  -3   5  -3  768.95   21.07   1
  -3   5  -2  246.49   10.05   1
  -3   5  -1  488.85   13.71   1
  -3   5   0   31.70    2.25   1
  -3   5   1  476.99   13.10   1
  -3   5   2  238.39    7.41   1
  -3   5   3  766.74   28.24   1
  -3   5   4  441.00   12.18   1
  -3   5   6  310.11   12.33   1
  -3   5   7  635.04   22.68   1
  -3   5   9  681.21   24.53   1
  -3   5  10  217.56   10.32   1
  -3   5  11  277.89   13.34   1
  -3   5  12  117.94    7.60   1
  -3   5  13   31.25    4.25   1
  -3   5  14   87.42    7.67   1
  -3   5  15   44.22    5.45   1
  -3   5  16    8.41    3.60   1
  -3   5  18   -2.40    3.91   1
  -3   5  19   31.70    5.18   1
  -3   5  20   -0.59    2.88   1
  -3   6  -7  143.28   12.69   1
  -3   6  -6  190.44   11.32   1
  -3   6  -5   78.32    4.25   1
  -3   6  -4   87.05    4.48   1
  -3   6  -3  517.56   15.93   1
  -3   6  -2   67.08    3.77   1
  -3   6  -1   70.06    3.52   1
  -3   6   0    1.30    2.19   1
  -3   6   1   57.76    4.56   1
  -3   6   2   65.29    3.23   1
  -3   6   3  522.58   14.63   1
  -3   6   4   83.72    5.86   1
  -3   6   5   92.35    6.53   1
  -3   6   6  202.49    9.96   1
  -3   6   7  121.00    7.26   1
  -3   6   8  544.76   22.41   1
  -3   6   9  951.11   37.01   1
  -3   6  10  108.78    7.09   1
  -3   6  11    7.67    3.49   1
  -3   6  12  113.42    8.73   1
  -3   6  13   38.44    4.34   1
  -3   6  14    3.69    2.88   1
  -3   6  15  165.38   12.09   1
  -3   6  16   -1.49    3.39   1
  -3   6  17   41.47    5.67   1
  -3   6  19   33.87    6.17   1
  -3   7 -19   16.48    6.90   1
  -3   7 -18   -8.70    7.79   1
  -3   7 -17   11.22    6.10   1
  -3   7 -16    1.99    4.79   1
  -3   7 -15   45.56   13.50   1
  -3   7 -14    4.08    6.10   1
  -3   7 -13  115.35   19.12   1
  -3   7 -12  136.89   17.08   1
  -3   7 -11  164.61   18.99   1
  -3   7 -10  116.64   12.31   1
  -3   7  -9  232.87   18.01   1
  -3   7  -6  548.96   22.96   1
  -3   7  -5  394.82   17.49   1
  -3   7  -4  307.65   15.44   1
  -3   7  -3  415.34   13.86   1
  -3   7  -2  117.72    8.25   1
  -3   7  -1  178.76    6.95   1
  -3   7   0 1465.36   39.05   1
  -3   7   1  218.74   10.35   1
  -3   7   2  105.47    4.93   1
  -3   7   3  417.79   13.08   1
  -3   7   4  315.42   11.01   1
  -3   7   5  335.26   15.38   1
  -3   7   7 1146.50   44.70   1
  -3   7   9  229.22   11.81   1
  -3   7  10  155.25    9.22   1
  -3   7  11  224.70   13.19   1
  -3   7  12  188.51   11.26   1
  -3   7  13  187.14   12.04   1
  -3   7  14   11.70    3.83   1
  -3   7  15  133.40   10.63   1
  -3   7  17   19.89    5.80   1
  -3   7  18    6.60    4.01   1
  -3   7  19   10.82    4.21   1
  -3   8 -18    7.29    6.80   1
  -3   8 -17    0.30    7.83   1
  -3   8 -16    2.19    7.87   1
  -3   8 -15    7.08    7.08   1
  -3   8 -14   44.76    6.15   1
  -3   8 -13   16.97    5.19   1
  -3   8 -11   29.38    5.53   1
  -3   8  -9   81.72    7.41   1
  -3   8  -8  155.75   10.48   1
  -3   8  -7  642.12   25.85   1
  -3   8  -5   42.90    6.81   1
  -3   8  -4   44.89    5.36   1
  -3   8  -3  128.37    7.48   1
  -3   8  -2  299.29   18.34   1
  -3   8  -1 1893.99   67.02   1
  -3   8   0   42.25    4.94   1
  -3   8   1 1869.70   64.86   1
  -3   8   2  311.17   13.76   1
  -3   8   3  157.75    9.29   1
  -3   8   4   28.84    4.94   1
  -3   8   7  653.82   28.64   1
  -3   8   8  143.28    8.86   1
  -3   8   9   84.27    7.16   1
  -3   8  11   34.69    4.71   1
  -3   8  12   27.77    4.85   1
  -3   8  13   24.60    5.16   1
  -3   8  16    4.28    5.09   1
  -3   8  17    4.28    4.39   1
  -3   8  18   12.32    5.69   1
  -3   9 -17    4.58    5.69   1
  -3   9 -16   -1.21    5.41   1
  -3   9 -15   73.96   10.32   1
  -3   9 -14    4.20    4.51   1
  -3   9 -13   77.62   10.40   1
  -3   9 -12   31.70    7.32   1
  -3   9 -10   32.38    5.69   1
  -3   9  -9  397.20   25.91   1
  -3   9  -8  167.70   12.17   1
  -3   9  -7  944.33   42.41   1
  -3   9  -6   11.70    3.97   1
  -3   9  -5  167.96   11.15   1
  -3   9  -3   22.66    4.57   1
  -3   9  -2  445.21   20.68   1
  -3   9   3   42.25    6.50   1
  -3   9   4   94.48    7.78   1
  -3   9   5  159.26    9.59   1
  -3   9   6    7.29    3.67   1
  -3   9   7  892.81   37.65   1
  -3   9   8  145.20   10.60   1
  -3   9   9  406.02   20.96   1
  -3   9  10   44.36    5.19   1
  -3   9  11   65.12    6.94   1
  -3   9  12   29.05    5.28   1
  -3   9  13   66.26    6.84   1
  -3   9  14   12.39    4.29   1
  -3   9  16    2.19    5.18   1
  -3  10 -16    2.89    5.58   1
  -3  10 -14   32.60    8.11   1
  -3  10 -13   17.72    5.81   1
  -3  10 -12   16.81    5.82   1
  -3  10 -11   19.62    5.49   1
  -3  10  -9   48.44    6.82   1
  -3  10  -8  141.61   12.61   1
  -3  10  -7    9.12    4.71   1
  -3  10  -6  268.63   16.72   1
  -3  10  -5   75.17   10.23   1
  -3  10  -4   58.06    7.77   1
  -3  10  -3   -5.20    4.10   1
  -3  10  -1  263.74   13.64   1
  -3  10   0  123.21    7.99   1
  -3  10   1  269.94   13.47   1
  -3  10   2    7.51    5.81   1
  -3  10   4   59.44    6.17   1
  -3  10   5   63.04    6.83   1
  -3  10   6  267.65   14.40   1
  -3  10   7   11.09    4.00   1
  -3  10   8  132.02    9.42   1
  -3  10   9   41.60    5.93   1
  -3  10  10   77.79    7.94   1
  -3  10  11   37.95    6.41   1
  -3  10  13   23.81    6.15   1
  -3  10  14   24.30    5.32   1
  -3  10  15   18.23    4.78   1
  -3  10  16    8.58    3.87   1
  -3  11 -15   19.54    9.64   1
  -3  11 -14   49.98    8.20   1
  -3  11 -13   -1.69    5.10   1
  -3  11 -12   35.52    8.22   1
  -3  11 -11    4.08    5.58   1
  -3  11 -10   74.65    9.68   1
  -3  11  -8   84.64    9.02   1
  -3  11  -7  104.65    8.59   1
  -3  11  -6    8.82    4.51   1
  -3  11  -5   89.68    7.95   1
  -3  11  -3   32.49    4.90   1
  -3  11  -2   31.70    5.07   1
  -3  11  -1   54.17    7.51   1
  -3  11   0  151.78   10.10   1
  -3  11   1   52.27    6.51   1
  -3  11   2   47.20    6.46   1
  -3  11   3   30.47    5.41   1
  -3  11   4   15.76    4.29   1
  -3  11   5   83.72    7.87   1
  -3  11   6   11.42    5.68   1
  -3  11   7   97.02    8.47   1
  -3  11   8   60.22    6.83   1
  -3  11   9   29.05    5.17   1
  -3  11  10   52.56    6.67   1
  -3  11  12   19.80    6.41   1
  -3  11  13   14.82    4.93   1
  -3  11  14   46.65    6.15   1
  -3  12 -14    4.08    5.09   1
  -3  12 -12    9.92    5.99   1
  -3  12 -11    9.99    5.18   1
  -3  12 -10   -4.49    5.00   1
  -3  12  -9   17.81    7.17   1
  -3  12  -8   79.03    9.07   1
  -3  12  -7   16.48    5.20   1
  -3  12  -6   57.76    6.54   1
  -3  12  -5   26.73    6.00   1
  -3  12  -4   81.72    8.32   1
  -3  12  -2   27.14    5.52   1
  -3  12  -1   73.27    7.53   1
  -3  12   0    2.31    5.93   1
  -3  12   1   82.45    7.99   1
  -3  12   2   15.37    5.72   1
  -3  12   3   23.91    6.16   1
  -3  12   4   88.17    7.89   1
  -3  12   5   16.48    6.58   1
  -3  12   6   49.70    7.05   1
  -3  12   7    8.88    4.59   1
  -3  12   8   90.63    9.52   1
  -3  12   9   -0.20    4.23   1
  -3  12  10    7.40    5.28   1
  -3  12  13   52.85    6.83   1
  -3  13 -12    3.80    5.19   1
  -3  13 -10   12.18    5.30   1
  -3  13  -9   18.23    7.77   1
  -3  13  -8   -2.99    4.50   1
  -3  13  -7    1.10    5.00   1
  -3  13  -6   34.22    5.50   1
  -3  13  -5    8.12    4.79   1
  -3  13  -4   17.22    5.73   1
  -3  13  -3    7.40    4.68   1
  -3  13  -2   17.22    5.06   1
  -3  13  -1    9.80    6.20   1
  -3  13   0   18.40    5.23   1
  -3  13   1   14.90    5.02   1
  -3  13   2    8.58    4.51   1
  -3  13   3   13.32    5.33   1
  -3  13   5    6.92    4.79   1
  -3  13   6   33.18    6.11   1
  -3  13   8   -7.78    4.02   1
  -3  13   9    5.62    6.21   1
  -3  13  10    0.71    4.62   1
  -3  13  11   -3.10    4.40   1
  -3  13  12   15.21    6.71   1
  -3  14 -10   11.70    6.77   1
  -3  14  -9   -2.59    7.37   1
  -3  14  -8    7.67    5.37   1
  -3  14  -7    7.40    5.49   1
  -3  14  -6    9.42    5.53   1
  -3  14  -5   95.06   12.09   1
  -3  14  -4   31.47    7.97   1
  -3  14  -3  100.80   10.04   1
  -3  14  -2    5.11    5.92   1
  -3  14  -1   11.09    5.73   1
  -3  14   0   36.97    6.81   1
  -3  14   1   11.90    6.69   1
  -3  14   2   12.67    4.91   1
  -3  14   3   68.89    8.13   1
  -3  14   4   23.43    7.84   1
  -3  14   5  104.86   12.29   1
  -3  14   6   41.09    8.33   1
  -3  14   7    8.18    5.89   1
  -3  14   8   11.63    7.64   1
  -3  14   9    1.00    5.20   1
  -3  14  10   26.01    7.55   1
  -3  15  -8   22.66    6.95   1
  -3  15  -7    0.00    1.00   1
  -3  15  -6   28.30    9.04   1
  -3  15  -5   14.29    6.43   1
  -3  15  -4   24.11    6.97   1
  -3  15  -3   35.64    8.36   1
  -3  15  -2    9.80    6.51   1
  -3  15   0    3.10    7.29   1
  -3  15   1   27.04   11.13   1
  -3  15   2    6.50    5.41   1
  -3  15   3    6.10    4.89   1
  -3  15   4   -7.67    6.98   1
  -3  15   5    5.62    4.93   1
  -3  15   6   18.84    5.29   1
  -3  15   7   -2.40    7.41   1
  -3  15   8    8.58    5.27   1
  -3  16  -4    5.11    6.51   1
  -3  16  -3   43.16    7.36   1
  -3  16  -2   23.04    8.16   1
  -3  16  -1    5.71    5.69   1
  -3  16   0    2.89    6.09   1
  -3  16   1   24.21    6.59   1
  -3  16   2   14.90    6.79   1
  -3  16   3   53.29    8.03   1
  -3  16   4    5.71    7.79   1
  -2  -9   1  397.20   21.92   1
  -2  -9   2  324.00   17.64   1
  -2  -9   4   47.20    5.22   1
  -2  -9  15   73.44    7.37   1
  -2  -8  -2   41.86    4.40   1
  -2  -8  -1  168.22    9.60   1
  -2  -8   0 1214.52   52.97   1
  -2  -8   1  175.03   10.58   1
  -2  -8   2   42.64    4.05   1
  -2  -8   3   38.81    4.24   1
  -2  -8   4  182.25   13.50   1
  -2  -8  11    7.02    3.29   1
  -2  -8  13   45.29    4.85   1
  -2  -8  14   24.30    4.24   1
  -2  -8  16   22.28    3.78   1
  -2  -7  -4   34.46    3.76   1
  -2  -7  -2  401.20   18.43   1
  -2  -7   0  469.16   20.36   1
  -2  -7   1  142.56    7.64   1
  -2  -7   2  405.22   18.52   1
  -2  -7   3   66.91    4.09   1
  -2  -7   4   31.14    3.57   1
  -2  -7   9   48.16    3.19   1
  -2  -7  10   20.98    3.57   1
  -2  -7  11  167.70    8.55   1
  -2  -7  12   49.00    4.34   1
  -2  -7  13   75.86    6.27   1
  -2  -7  14   80.64    6.65   1
  -2  -7  15   75.52    6.43   1
  -2  -7  16    7.90    2.98   1
  -2  -6  -6  733.33   34.66   1
  -2  -6  -5  791.30   28.69   1
  -2  -6  -4  375.58   16.28   1
  -2  -6  -3  381.03   16.01   1
  -2  -6  -2    4.49    1.78   1
  -2  -6  -1  542.42   20.50   1
  -2  -6   0  924.77   34.06   1
  -2  -6   1  527.16   20.66   1
  -2  -6   2    5.29    1.70   1
  -2  -6   3  372.10   15.43   1
  -2  -6   4  368.26   17.65   1
  -2  -6   7  216.38    8.83   1
  -2  -6   8  326.16   13.36   1
  -2  -6   9  298.94   12.45   1
  -2  -6  11  101.61    5.64   1
  -2  -6  12  193.21   11.12   1
  -2  -6  13  161.80    8.90   1
  -2  -6  14   11.70    2.33   1
  -2  -6  15    5.29    3.68   1
  -2  -6  16  117.07    8.01   1
  -2  -6  17   50.27    5.81   1
  -2  -5  -7  282.24   14.45   1
  -2  -5  -6  127.01    7.21   1
  -2  -5  -5  443.52   18.95   1
  -2  -5  -3  173.98    8.18   1
  -2  -5  -2  386.12   14.54   1
  -2  -5  -1 1371.96   48.15   1
  -2  -5   0  417.38   15.94   1
  -2  -5   2  372.49   13.90   1
  -2  -5   3  183.87    7.86   1
  -2  -5   7  295.15   11.34   1
  -2  -5   8  286.29   11.17   1
  -2  -5   9  311.17   12.00   1
  -2  -5  10    7.02    2.12   1
  -2  -5  11  131.33    7.11   1
  -2  -5  12  251.86   13.01   1
  -2  -5  13  288.66   12.91   1
  -2  -5  15    8.12    2.39   1
  -2  -5  16   -2.40    1.89   1
  -2  -4  -8  149.82    8.81   1
  -2  -4  -7   38.44    3.47   1
  -2  -4  -5  198.81    8.74   1
  -2  -4  -3 1335.17   45.31   1
  -2  -4  -2  673.92   24.40   1
  -2  -4  -1  367.87   13.43   1
  -2  -4   0 1491.50   48.66   1
  -2  -4   1  367.49   13.42   1
  -2  -4   2  685.92   24.09   1
  -2  -4   5  185.78    7.09   1
  -2  -4   6   37.21    2.56   1
  -2  -4   7   31.25    2.12   1
  -2  -4   8  166.67    6.97   1
  -2  -4   9  113.00    5.53   1
  -2  -4  11  226.50   10.23   1
  -2  -4  12  283.25   13.46   1
  -2  -4  13  233.78   11.93   1
  -2  -4  14   24.11    2.85   1
  -2  -4  16   43.69    4.76   1
  -2  -4  18   11.29    2.89   1
  -2  -3  -9   69.89    5.85   1
  -2  -3  -8  171.09    8.89   1
  -2  -3  -7  292.75   12.66   1
  -2  -3  -6 1001.09   36.07   1
  -2  -3  -5  302.41   11.83   1
  -2  -3  -4  166.41    7.22   1
  -2  -3  -3 1783.37   59.97   1
  -2  -3  -1  410.47   14.99   1
  -2  -3   0  874.98   30.17   1
  -2  -3   1  374.04   13.54   1
  -2  -3   2 1002.36   32.93   1
  -2  -3   3 1731.39   61.58   1
  -2  -3   5  299.64   10.73   1
  -2  -3   6  969.08   32.38   1
  -2  -3   7  294.81   10.65   1
  -2  -3   8  191.82    7.76   1
  -2  -3  12  541.49   23.27   1
  -2  -3  13   19.71    2.58   1
  -2  -3  14   14.29    2.49   1
  -2  -3  16    8.88    3.10   1
  -2  -3  17   25.20    4.22   1
  -2  -2 -10  216.38   12.36   1
  -2  -2  -9 1304.65   53.46   1
  -2  -2  -8  150.06    8.09   1
  -2  -2  -6  171.87    7.87   1
  -2  -2  -5 4350.72  141.15   1
  -2  -2  -4  974.69   33.09   1
  -2  -2  -3 1013.79   33.75   1
  -2  -2  -2 2595.90   84.58   1
  -2  -2   1  235.32    8.59   1
  -2  -2   2 2191.18   69.28   1
  -2  -2   6  179.02    6.69   1
  -2  -2   9 1301.04   44.01   1
  -2  -2  10  213.74    9.06   1
  -2  -2  11   50.69    4.41   1
  -2  -2  12   21.72    2.61   1
  -2  -2  13   37.82    3.32   1
  -2  -2  14    7.02    3.13   1
  -2  -2  15   11.83    2.48   1
  -2  -2  16   64.32    5.93   1
  -2  -2  17   23.04    4.03   1
  -2  -2  18    0.71    3.41   1
  -2  -1 -10  649.23   29.56   1
  -2  -1  -9   31.58    4.05   1
  -2  -1  -8   38.32    3.71   1
  -2  -1  -7  743.65   27.27   1
  -2  -1  -6 4571.11  147.39   1
  -2  -1  -5  655.87   23.56   1
  -2  -1  -4 1060.80   37.78   1
  -2  -1   5  638.57   21.73   1
  -2  -1   6 4305.98  135.18   1
  -2  -1   7  748.02   26.26   1
  -2  -1   8   40.96    2.69   1
  -2  -1   9   30.25    2.20   1
  -2  -1  10  714.49   24.59   1
  -2  -1  11  377.52   15.16   1
  -2  -1  13   35.64    3.34   1
  -2  -1  14   77.79    5.82   1
  -2  -1  15   32.95    3.56   1
  -2  -1  16   24.21    3.74   1
  -2  -1  17   24.90    3.59   1
  -2  -1  18   15.68    3.01   1
  -2  -1  19   18.84    3.99   1
  -2   0 -10   49.84    4.24   1
  -2   0  -9   -0.59    2.19   1
  -2   0  -7  316.13   12.80   1
  -2   0  -6   31.25    2.57   1
  -2   0  -5   32.38    2.62   1
  -2   0  -4  136.19    6.07   1
  -2   0   4  124.10    4.90   1
  -2   0   5   31.25    1.90   1
  -2   0   7  283.92   10.78   1
  -2   0   8  214.04    8.49   1
  -2   0   9   -0.71    1.81   1
  -2   0  10   53.00    4.22   1
  -2   0  12  255.68   11.83   1
  -2   0  13   24.90    2.99   1
  -2   0  15   12.18    3.49   1
  -2   0  16   31.47    4.60   1
  -2   0  18    8.29    2.82   1
  -2   0  19   27.98    4.66   1
  -2   1 -10  673.40   29.58   1
  -2   1  -9   27.14    3.33   1
  -2   1  -8   43.96    4.11   1
  -2   1  -7  769.51   27.74   1
  -2   1  -6 4462.24  144.29   1
  -2   1  -5  670.81   22.79   1
  -2   1  -4 1063.41   36.52   1
  -2   1  -3  761.76   25.94   1
  -2   1   2 1129.63   37.64   1
  -2   1   3  724.69   24.77   1
  -2   1   4 1048.46   35.62   1
  -2   1   5  634.54   22.17   1
  -2   1   6 4186.09  133.28   1
  -2   1   7  787.36   26.94   1
  -2   1   8   36.24    2.89   1
  -2   1   9   30.91    3.22   1
  -2   1  10  700.66   24.88   1
  -2   1  11  362.90   14.48   1
  -2   1  12   91.58    6.12   1
  -2   1  13   37.45    3.79   1
  -2   1  14   84.27    6.24   1
  -2   1  15   22.00    3.38   1
  -2   1  17   29.92    4.70   1
  -2   1  18   15.76    3.49   1
  -2   1  19   17.47    3.51   1
  -2   1  20   75.52    7.65   1
  -2   2 -10  206.78   11.79   1
  -2   2  -9 1337.36   47.54   1
  -2   2  -8  139.71    8.27   1
  -2   2  -7 1819.02   63.12   1
  -2   2  -6  183.06    7.85   1
  -2   2  -5 4349.40  139.81   1
  -2   2  -4 1005.52   33.61   1
  -2   2  -3 1003.62   34.21   1
  -2   2  -2 2498.00   79.97   1
  -2   2  -1  249.01    7.57   1
  -2   2   0   45.16    2.15   1
  -2   2   1  238.39    9.57   1
  -2   2   2 2537.14   80.59   1
  -2   2   3 1016.33   33.79   1
  -2   2   4  962.86   33.51   1
  -2   2   5 4055.14  129.91   1
  -2   2   6  178.76    7.75   1
  -2   2   7 1693.32   55.96   1
  -2   2   8  153.26    6.44   1
  -2   2   9 1363.09   46.52   1
  -2   2  10  226.80    9.94   1
  -2   2  11   69.39    4.83   1
  -2   2  12   24.11    3.93   1
  -2   2  13   42.64    4.31   1
  -2   2  14   10.18    3.00   1
  -2   2  18    7.78    3.52   1
  -2   2  19   84.64    9.20   1
  -2   2  20   37.82    5.66   1
  -2   3 -10  112.57    8.28   1
  -2   3  -8  177.96    9.60   1
  -2   3  -7  299.64   13.16   1
  -2   3  -6 1047.82   36.90   1
  -2   3  -5  302.76   11.83   1
  -2   3  -4  170.82    7.06   1
  -2   3  -3 1841.27   60.93   1
  -2   3  -1  385.34   13.35   1
  -2   3   0  861.42   31.70   1
  -2   3   1  383.77   13.32   1
  -2   3   2 1038.13   25.13   1
  -2   3   3 1725.57   57.33   1
  -2   3   4  165.89    6.96   1
  -2   3   7  294.12   11.32   1
  -2   3   8  183.60    8.40   1
  -2   3   9   69.06    4.65   1
  -2   3  10  140.19    6.87   1
  -2   3  11  365.57   14.91   1
  -2   3  12  520.75   22.36   1
  -2   3  13   17.98    4.41   1
  -2   3  14   16.16    3.14   1
  -2   3  15   12.53    3.33   1
  -2   3  17   34.57    4.35   1
  -2   3  19   23.04    4.42   1
  -2   3  21    6.00    3.48   1
  -2   4  -9  119.46    7.21   1
  -2   4  -8  160.53    8.87   1
  -2   4  -7   38.44    3.35   1
  -2   4  -5  204.49    8.87   1
  -2   4  -4  622.50   17.96   1
  -2   4  -3 1270.92   32.80   1
  -2   4  -2  714.49   18.71   1
  -2   4  -1  356.08   10.19   1
  -2   4   0 1443.24   34.19   1
  -2   4   1  361.76    9.89   1
  -2   4   2  687.49   17.31   1
  -2   4   3 1201.32   40.90   1
  -2   4   4  596.82   21.50   1
  -2   4   5  189.61    8.54   1
  -2   4   7   49.56    5.35   1
  -2   4   8  178.49    8.28   1
  -2   4   9  113.42    6.60   1
  -2   4  10  102.62    6.89   1
  -2   4  11  230.13   10.01   1
  -2   4  12  274.56   12.92   1
  -2   4  13  231.65   12.18   1
  -2   4  14   20.79    7.20   1
  -2   4  15   63.20    6.52   1
  -2   4  16   54.46    5.46   1
  -2   4  17   12.53    4.11   1
  -2   4  18    6.60    5.60   1
  -2   4  19   37.45    5.51   1
  -2   5  -8  259.85   14.51   1
  -2   5  -6  124.77    5.81   1
  -2   5  -5  428.49   13.66   1
  -2   5  -4  173.98    6.07   1
  -2   5  -3  185.23    8.17   1
  -2   5  -2  349.32   15.70   1
  -2   5  -1 1308.99   46.31   1
  -2   5   0  432.22   15.80   1
  -2   5   1 1312.61   32.61   1
  -2   5   2  367.11   14.56   1
  -2   5   3  161.04    7.36   1
  -2   5   5  400.80   14.81   1
  -2   5   6  138.53    7.06   1
  -2   5   7  286.29   11.51   1
  -2   5   8  290.36   12.61   1
  -2   5   9  305.90   12.94   1
  -2   5  10   21.53    4.55   1
  -2   5  12  243.67   12.80   1
  -2   5  13  270.60   14.81   1
  -2   5  15    0.79    4.57   1
  -2   5  16    2.10    3.39   1
  -2   5  17   -1.30    3.69   1
  -2   5  19   12.60    3.90   1
  -2   5  20    5.90    4.08   1
  -2   6  -9  273.57   24.48   1
  -2   6  -8  287.30   20.34   1
  -2   6  -7  204.49   12.87   1
  -2   6  -6  754.60   23.07   1
  -2   6  -5  731.70   31.92   1
  -2   6  -4  404.01   17.29   1
  -2   6  -3  416.57   15.51   1
  -2   6  -2    8.41    2.20   1
  -2   6  -1  520.75   20.99   1
  -2   6   0  918.09   23.63   1
  -2   6   1  528.54   14.71   1
  -2   6   2   -0.59    1.69   1
  -2   6   3  379.47   10.91   1
  -2   6   4  393.63   15.48   1
  -2   6   5  748.57   26.81   1
  -2   6   6  727.38   25.89   1
  -2   6   8  311.88   13.77   1
  -2   6   9  297.56   14.14   1
  -2   6  10  234.70   11.34   1
  -2   6  11   87.80    7.12   1
  -2   6  12  188.24   10.70   1
  -2   6  13  142.56   10.03   1
  -2   6  14    9.61    3.47   1
  -2   6  15   11.70    3.49   1
  -2   6  17   44.09    7.04   1
  -2   6  18   28.52    5.23   1
  -2   7 -19   13.32    6.21   1
  -2   7 -18    7.90    4.89   1
  -2   7 -17   -1.21    4.93   1
  -2   7 -16    5.52    7.43   1
  -2   7 -15   42.77   10.59   1
  -2   7 -14   45.02    8.19   1
  -2   7 -13   51.55    8.90   1
  -2   7 -11  162.31   13.76   1
  -2   7  -9   41.09    5.00   1
  -2   7  -8  494.17   23.12   1
  -2   7  -6  469.16   20.36   1
  -2   7  -5   71.23    4.22   1
  -2   7  -4   43.16    3.15   1
  -2   7  -3   66.10    3.74   1
  -2   7  -2  415.34   12.64   1
  -2   7  -1  147.38    8.26   1
  -2   7   0  446.05   13.09   1
  -2   7   1  154.26    8.20   1
  -2   7   2  422.71   13.16   1
  -2   7   3   71.23    3.38   1
  -2   7   5   86.12    6.12   1
  -2   7   6  445.63   18.58   1
  -2   7   7  367.87   16.11   1
  -2   7   8  465.70   18.99   1
  -2   7   9   43.69    6.21   1
  -2   7  10   30.14    4.83   1
  -2   7  11  165.12    9.77   1
  -2   7  12   50.55    5.26   1
  -2   7  13   62.73    6.34   1
  -2   7  15   93.12    8.49   1
  -2   7  16    6.50    3.98   1
  -2   7  17    9.00    4.02   1
  -2   7  19   24.40    5.34   1
  -2   8 -17   30.80    6.88   1
  -2   8 -16   41.34    7.72   1
  -2   8 -15   21.34    7.11   1
  -2   8 -13   69.22    9.65   1
  -2   8 -12   34.69    5.77   1
  -2   8 -11   15.92    5.99   1
  -2   8 -10  149.82    9.79   1
  -2   8  -9   80.10    7.16   1
  -2   8  -8  101.20    7.44   1
  -2   8  -7   13.99    4.26   1
  -2   8  -5  185.23   11.16   1
  -2   8  -4  243.05   12.78   1
  -2   8  -3   33.29    4.62   1
  -2   8  -2   53.29    5.84   1
  -2   8  -1  162.56    8.41   1
  -2   8   0 1202.01   42.99   1
  -2   8   1  169.52    8.59   1
  -2   8   2   50.55    5.12   1
  -2   8   4  203.06   10.83   1
  -2   8   5  162.31    9.17   1
  -2   8   6  163.58    9.21   1
  -2   8   7   23.14    5.29   1
  -2   8   8  102.01    7.07   1
  -2   8   9   53.00    5.24   1
  -2   8  10  120.56    7.91   1
  -2   8  11   -5.90    3.89   1
  -2   8  12   32.49    4.67   1
  -2   8  14   28.09    9.22   1
  -2   8  16   29.05    5.28   1
  -2   8  17   20.34    4.69   1
  -2   8  18   -0.20    5.13   1
  -2   9 -17   18.32    8.73   1
  -2   9 -16   67.08   10.65   1
  -2   9 -15   73.44   10.28   1
  -2   9 -14   43.16    8.54   1
  -2   9 -13  159.26   13.38   1
  -2   9 -12   73.27    9.59   1
  -2   9 -11   23.14    5.10   1
  -2   9 -10   61.62    7.54   1
  -2   9  -9   66.26    8.14   1
  -2   9  -8   90.06    8.73   1
  -2   9  -7   67.57    7.23   1
  -2   9  -6   93.32    7.34   1
  -2   9  -5  201.92   10.52   1
  -2   9  -4   64.16    7.05   1
  -2   9  -2  462.68   21.08   1
  -2   9  -1  487.97   20.76   1
  -2   9   0   30.25    4.73   1
  -2   9   1  426.42   18.17   1
  -2   9   2  464.40   19.39   1
  -2   9   3  206.50   10.92   1
  -2   9   4   46.24    5.44   1
  -2   9   5  179.29    9.91   1
  -2   9   7   62.57    6.96   1
  -2   9   8   97.42    7.50   1
  -2   9   9   58.83    7.06   1
  -2   9  11    5.62    4.60   1
  -2   9  12   59.14    6.77   1
  -2   9  13  139.00   11.55   1
  -2   9  15   94.67    9.92   1
  -2   9  16   67.08    8.03   1
  -2   9  17   16.89    6.08   1
  -2  10 -17    5.11    4.79   1
  -2  10 -16    5.62    4.79   1
  -2  10 -15   -1.49    4.68   1
  -2  10 -12    5.02    4.21   1
  -2  10 -11   22.56    7.03   1
  -2  10  -9   47.06    6.72   1
  -2  10  -8   30.03    4.82   1
  -2  10  -7  308.70   16.52   1
  -2  10  -6   62.73    5.70   1
  -2  10  -4   49.14    6.03   1
  -2  10  -3   55.95    5.54   1
  -2  10  -2   54.76    5.03   1
  -2  10  -1   44.76    6.56   1
  -2  10   0   97.81    6.92   1
  -2  10   1   51.98    6.20   1
  -2  10   2   59.29    6.16   1
  -2  10   3   32.15    4.76   1
  -2  10   4   56.25    6.15   1
  -2  10   6   61.00    7.19   1
  -2  10   7  299.29   15.57   1
  -2  10   9   49.98    5.94   1
  -2  10  10   29.92    5.14   1
  -2  10  11   16.40    4.62   1
  -2  10  13   24.70    6.66   1
  -2  10  14   62.73    7.92   1
  -2  10  15    9.61    4.22   1
  -2  10  16   24.30    6.51   1
  -2  10  17    6.81    4.59   1
  -2  11 -15  107.12   12.21   1
  -2  11 -14    7.67    4.60   1
  -2  11 -13   25.20    6.12   1
  -2  11 -12    9.18    6.79   1
  -2  11 -11   20.79    5.20   1
  -2  11 -10   27.98    7.09   1
  -2  11  -8   19.89    5.00   1
  -2  11  -7  119.90    9.85   1
  -2  11  -6   17.89    5.08   1
  -2  11  -4   67.08    8.03   1
  -2  11  -3  117.51   15.39   1
  -2  11  -1   12.60    4.33   1
  -2  11   0   21.53    5.85   1
  -2  11   1   21.72    4.29   1
  -2  11   2   -1.59    4.18   1
  -2  11   3   92.74    8.28   1
  -2  11   5   50.41    5.68   1
  -2  11   6   25.91    4.58   1
  -2  11   8   23.23    6.07   1
  -2  11   9    4.41    4.62   1
  -2  11  10   19.80    5.52   1
  -2  11  13   28.20    6.58   1
  -2  11  15   76.91    9.65   1
  -2  11  16   10.37    4.77   1
  -2  12 -14   57.91    8.83   1
  -2  12 -11   19.10    5.94   1
  -2  12 -10   20.61    5.90   1
  -2  12  -9   49.70    7.05   1
  -2  12  -8   31.70    6.53   1
  -2  12  -7   51.27    6.87   1
  -2  12  -6   10.18    4.78   1
  -2  12  -5   19.89    4.82   1
  -2  12  -3   73.10    8.55   1
  -2  12  -2   21.90    5.24   1
  -2  12   0    4.41    3.99   1
  -2  12   2   16.73    4.50   1
  -2  12   3   86.30    8.36   1
  -2  12   4   23.23    4.72   1
  -2  12   5   17.81    4.81   1
  -2  12   7   41.09    5.90   1
  -2  12   9   32.26    6.25   1
  -2  12  10   24.60    5.75   1
  -2  12  11   22.28    6.99   1
  -2  12  12   17.89    5.08   1
  -2  12  13   -2.89    4.49   1
  -2  12  14   74.13    9.82   1
  -2  13 -13    9.42    7.92   1
  -2  13 -12   17.14    5.22   1
  -2  13 -10   43.03    7.61   1
  -2  13  -9    9.00    6.90   1
  -2  13  -8    1.59    4.89   1
  -2  13  -7   55.65    7.46   1
  -2  13  -6   41.47    6.18   1
  -2  13  -5   45.02    7.38   1
  -2  13  -4   77.09    7.55   1
  -2  13  -3   -4.00    3.80   1
  -2  13  -2   35.64    7.16   1
  -2  13  -1   20.79    5.20   1
  -2  13   0  128.37   11.78   1
  -2  13   1   28.20    7.12   1
  -2  13   2   37.09    5.85   1
  -2  13   4   68.39    7.61   1
  -2  13   6   43.16    7.10   1
  -2  13   7   63.84    8.47   1
  -2  13   8   -8.01    4.53   1
  -2  13   9    3.10    7.00   1
  -2  13  10   36.48    7.25   1
  -2  13  12   32.04    6.00   1
  -2  13  13   19.80    6.67   1
  -2  14 -10   -9.12    5.50   1
  -2  14  -9   41.47    8.63   1
  -2  14  -8   14.29    5.29   1
  -2  14  -7    5.81    5.30   1
  -2  14  -6   42.25    7.80   1
  -2  14  -5   40.45    7.00   1
  -2  14  -4   47.33    7.43   1
  -2  14  -3   17.47    5.60   1
  -2  14  -2   13.99    5.61   1
  -2  14  -1   51.27    7.59   1
  -2  14   1   75.52    9.56   1
  -2  14   2   20.79    5.93   1
  -2  14   3   10.69    4.97   1
  -2  14   4   46.79    8.07   1
  -2  14   5   37.82    7.26   1
  -2  14   6   54.91    8.74   1
  -2  14   7    5.02    5.42   1
  -2  14   8   34.46    7.75   1
  -2  14   9   30.58    7.30   1
  -2  14  10    7.51    7.01   1
  -2  14  11    8.18    5.38   1
  -2  15  -8   -5.52    5.73   1
  -2  15  -7   32.60    7.19   1
  -2  15  -6   45.02    9.26   1
  -2  15  -3   11.09    6.79   1
  -2  15   0    6.81    6.42   1
  -2  15   1    4.00    5.80   1
  -2  15   2   -1.10    4.91   1
  -2  15   3    1.39    4.58   1
  -2  15   4   49.14   10.52   1
  -2  15   5   12.67    5.91   1
  -2  15   6   26.11    5.93   1
  -2  15   7   46.92   10.41   1
  -2  15   8   -4.71    4.60   1
  -2  15   9   16.56    7.65   1
  -2  16  -5    7.62    6.18   1
  -2  16  -4   14.82    7.08   1
  -2  16  -3   16.73    6.54   1
  -2  16  -2    3.80    5.81   1
  -2  16  -1   10.63    6.39   1
  -2  16   0    0.71    5.83   1
  -2  16   1    5.29    5.70   1
  -2  16   2   10.63    6.00   1
  -2  16   3   28.20    7.22   1
  -2  16   4    7.29    7.61   1
  -2  16   5   23.23    5.98   1
  -1 -10  15    3.61    2.81   1
  -1  -9  12   10.63    4.11   1
  -1  -9  13   45.56    5.26   1
  -1  -9  14   10.69    4.51   1
  -1  -9  16   11.49    2.98   1
  -1  -8  -3   61.31    5.95   1
  -1  -8  -2  117.51    8.24   1
  -1  -8  -1   28.30    4.15   1
  -1  -8   0  185.78   10.90   1
  -1  -8   1   27.25    3.34   1
  -1  -8   4    2.79    2.00   1
  -1  -8   8   78.68    5.32   1
  -1  -8   9   52.27    4.77   1
  -1  -8  10  125.22    6.71   1
  -1  -8  11  144.96    7.95   1
  -1  -8  12    2.19    2.60   1
  -1  -8  13   29.59    3.92   1
  -1  -8  14   15.13    3.73   1
  -1  -8  15   32.83    4.58   1
  -1  -7  -4   62.09    5.36   1
  -1  -7  -3  797.50   33.89   1
  -1  -7  -2  997.93   41.07   1
  -1  -7  -1  511.21   22.61   1
  -1  -7   1  500.86   21.04   1
  -1  -7   2 1020.16   38.33   1
  -1  -7   3  788.49   33.70   1
  -1  -7   4   59.14    6.31   1
  -1  -7   7   41.60    4.26   1
  -1  -7   8  526.24   21.10   1
  -1  -7   9  351.94   15.76   1
  -1  -7  10  175.30   10.06   1
  -1  -7  11  100.40    6.41   1
  -1  -7  12   49.70    4.93   1
  -1  -7  13   51.55    4.45   1
  -1  -7  15   22.75    4.29   1
  -1  -7  16   78.68    6.92   1
  -1  -7  17   72.25    7.14   1
  -1  -7  18   67.08    6.06   1
  -1  -6  -7  299.98   14.20   1
  -1  -6  -6  172.13   10.50   1
  -1  -6  -5  219.63   11.56   1
  -1  -6  -2 2862.25   96.30   1
  -1  -6  -1  593.41   21.44   1
  -1  -6   1  592.92   22.40   1
  -1  -6   3  986.59   37.06   1
  -1  -6   5  238.70    9.58   1
  -1  -6   6  191.27    8.57   1
  -1  -6   7  306.95   12.26   1
  -1  -6   8  362.14   14.08   1
  -1  -6   9    7.18    2.30   1
  -1  -6  10  499.52   21.46   1
  -1  -6  11   66.75    5.23   1
  -1  -6  13    0.59    2.28   1
  -1  -6  14   22.09    4.04   1
  -1  -6  17   29.05    4.96   1
  -1  -6  18   17.89    4.82   1
  -1  -5  -8  132.71    8.52   1
  -1  -5  -7  202.21   10.24   1
  -1  -5  -6  721.46   30.08   1
  -1  -5  -5  224.10   11.08   1
  -1  -5  -4  205.92   10.33   1
  -1  -5  -3   31.14    2.79   1
  -1  -5  -2 1216.61   42.55   1
  -1  -5   0  435.97   15.87   1
  -1  -5   2 1220.80   44.02   1
  -1  -5   3   26.11    3.07   1
  -1  -5   5  245.55    9.40   1
  -1  -5   6  683.82   24.06   1
  -1  -5   7  221.41    8.93   1
  -1  -5   8  152.52    7.16   1
  -1  -5   9  330.88   13.10   1
  -1  -5  10  668.74   25.86   1
  -1  -5  11  199.66    9.89   1
  -1  -5  12   50.55    4.12   1
  -1  -5  13  149.82    9.30   1
  -1  -5  14    3.80    2.42   1
  -1  -5  15   -1.00    2.40   1
  -1  -5  16   90.82    7.81   1
  -1  -5  18   26.01    4.69   1
  -1  -5  19  157.75   13.82   1
  -1  -4  -9   12.82    3.01   1
  -1  -4  -8  444.79   18.56   1
  -1  -4  -7   73.44    5.14   1
  -1  -4  -6  421.07   17.24   1
  -1  -4  -5 1146.50   40.63   1
  -1  -4  -4 1021.44   35.80   1
  -1  -4  -3 2420.64   79.70   1
  -1  -4  -2 3900.00  126.15   1
  -1  -4  -1 1435.65   47.74   1
  -1  -4   0 6266.31  197.90   1
  -1  -4   1 1413.76   47.38   1
  -1  -4   2 3827.90  126.21   1
  -1  -4   3 2277.20   79.22   1
  -1  -4   4  962.86   32.89   1
  -1  -4   5 1126.94   37.60   1
  -1  -4   6  412.90   15.04   1
  -1  -4   8  423.12   15.22   1
  -1  -4   9   15.21    2.96   1
  -1  -4  10  219.93    9.49   1
  -1  -4  11   54.46    3.84   1
  -1  -4  12   68.06    4.78   1
  -1  -4  15   51.27    4.73   1
  -1  -4  16   21.53    4.18   1
  -1  -4  17    9.92    2.90   1
  -1  -4  18   38.19    5.44   1
  -1  -4  19   18.32    3.77   1
  -1  -3 -10  249.01   14.52   1
  -1  -3  -9  221.71   11.61   1
  -1  -3  -8  544.76   23.34   1
  -1  -3  -7 1513.99   53.70   1
  -1  -3  -6   33.18    2.88   1
  -1  -3  -5  200.51    8.78   1
  -1  -3  -3  320.77   12.18   1
  -1  -3  -2 2060.25   67.18   1
  -1  -3   0 7408.04  230.67   1
  -1  -3   3  311.17   11.29   1
  -1  -3   4 1228.50   42.06   1
  -1  -3   5  202.78    7.69   1
  -1  -3   6   38.56    4.84   1
  -1  -3   7 1473.02   51.43   1
  -1  -3   8  568.35   20.50   1
  -1  -3  11  434.31   18.76   1
  -1  -3  12  570.73   22.46   1
  -1  -3  14   16.48    3.74   1
  -1  -3  15   13.69    3.03   1
  -1  -3  16   48.44    4.87   1
  -1  -3  18   30.03    5.15   1
  -1  -3  19   42.64    5.35   1
  -1  -3  20   67.24    6.23   1
  -1  -2 -10   37.58    4.29   1
  -1  -2  -9  344.84   15.97   1
  -1  -2  -8  875.57   32.55   1
  -1  -2  -7  151.04    6.64   1
  -1  -2  -6 2758.35   90.33   1
  -1  -2  -5    4.88    1.90   1
  -1  -2  -3  789.05   27.53   1
  -1  -2   3  757.35   25.32   1
  -1  -2   7  151.78    6.16   1
  -1  -2   8  870.25   30.68   1
  -1  -2   9  363.66   13.35   1
  -1  -2  10   29.92    3.61   1
  -1  -2  11  593.41   21.44   1
  -1  -2  13  487.08   21.63   1
  -1  -2  14   40.32    4.70   1
  -1  -2  15   72.08    6.28   1
  -1  -2  16   52.42    5.36   1
  -1  -2  17   39.19    5.01   1
  -1  -2  19   43.16    5.52   1
  -1  -2  20  132.71   11.29   1
  -1  -1 -10  371.72   17.74   1
  -1  -1  -8 1149.89   40.69   1
  -1  -1  -7 1753.10   57.78   1
  -1  -1  -6  982.20   33.85   1
  -1  -1  -5 1991.84   66.05   1
  -1  -1  -4 4394.36  141.86   1
  -1  -1   4 3882.54  123.37   1
  -1  -1   6  937.58   32.46   1
  -1  -1   7 1723.08   57.28   1
  -1  -1   8 1133.00   39.05   1
  -1  -1   9 1342.49   45.43   1
  -1  -1  10  380.25   14.43   1
  -1  -1  12  421.48   17.66   1
  -1  -1  13   33.87    3.38   1
  -1  -1  14    4.58    2.40   1
  -1  -1  15   29.81    4.70   1
  -1  -1  16   51.84    5.33   1
  -1  -1  17   75.52    7.13   1
  -1  -1  18   22.94    4.31   1
  -1  -1  19    7.08    3.40   1
  -1  -1  20   61.94    6.93   1
  -1   0  -9  434.72   17.93   1
  -1   0  -8 5652.03  184.94   1
  -1   0  -7 3911.25  128.83   1
  -1   0  -6 3101.38  101.36   1
  -1   0  -5 1083.07   36.20   1
  -1   0  -4   27.67    2.63   1
  -1   0  -2  251.22    9.19   1
  -1   0   4   31.70    2.25   1
  -1   0   5 1066.68   35.93   1
  -1   0   6 2941.98   95.46   1
  -1   0   7 3773.65  122.86   1
  -1   0   9  420.66   16.00   1
  -1   0  10  319.69   12.52   1
  -1   0  11  364.43   14.89   1
  -1   0  12   18.49    3.01   1
  -1   0  13  177.16    9.32   1
  -1   0  14   96.83    6.49   1
  -1   0  15  143.52    9.34   1
  -1   0  16    2.40    2.70   1
  -1   0  17    4.41    4.12   1
  -1   0  18   15.29    4.93   1
  -1   0  19   90.63    8.57   1
  -1   0  20  235.01   17.48   1
  -1   1 -11   50.27    4.25   1
  -1   1  -9 1255.28   48.18   1
  -1   1  -8 1163.49   40.93   1
  -1   1  -7 1767.36   60.54   1
  -1   1  -6 1012.51   34.37   1
  -1   1  -5 2056.62   68.02   1
  -1   1  -1 1709.00   66.14   1
  -1   1   4 4330.96  139.52   1
  -1   1   5 1978.47   65.83   1
  -1   1   6  962.86   32.89   1
  -1   1   7 1696.62   56.84   1
  -1   1   8 1114.22   37.39   1
  -1   1  10  379.08   14.41   1
  -1   1  12  419.43   17.61   1
  -1   1  13   36.24    4.58   1
  -1   1  14    9.92    3.09   1
  -1   1  15   26.42    4.11   1
  -1   1  16   30.25    4.51   1
  -1   1  17   68.56    5.96   1
  -1   1  19    5.71    3.82   1
  -1   1  20   52.85    7.27   1
  -1   1  21    4.08    5.29   1
  -1   2 -11  526.70   25.70   1
  -1   2 -10   27.14    3.13   1
  -1   2  -8  879.12   31.43   1
  -1   2  -7  153.51    6.69   1
  -1   2  -6 2813.24   92.29   1
  -1   2  -5    5.90    1.80   1
  -1   2  -4  203.63    8.28   1
  -1   2  -3  787.92   26.39   1
  -1   2  -1  288.66    9.85   1
  -1   2   4  200.79    8.22   1
  -1   2   5    3.61    2.51   1
  -1   2   6 2665.66   86.74   1
  -1   2   8  824.26   28.71   1
  -1   2  10   27.88    2.96   1
  -1   2  11  546.62   20.57   1
  -1   2  13  480.49   21.48   1
  -1   2  15   61.94    9.92   1
  -1   2  16   62.73    6.02   1
  -1   2  17   42.64    5.22   1
  -1   2  18    3.80    3.78   1
  -1   2  19   45.43    6.07   1
  -1   2  20  132.94   11.53   1
  -1   2  21   27.88    4.96   1
  -1   3 -11  423.95   22.24   1
  -1   3 -10  249.01   14.20   1
  -1   3  -9  209.96   10.43   1
  -1   3  -8  593.90   21.93   1
  -1   3  -7 1558.67   53.69   1
  -1   3  -6   26.42    2.57   1
  -1   3  -5  214.62    8.79   1
  -1   3  -4 1240.45   41.56   1
  -1   3  -3  322.56   10.06   1
  -1   3  -2 2060.25   49.93   1
  -1   3   0 6978.93  157.06   1
  -1   3   2 1984.70   65.04   1
  -1   3   3  324.00   12.24   1
  -1   3   4 1285.94   43.03   1
  -1   3   5  211.70    9.02   1
  -1   3   6   34.46    3.05   1
  -1   3   7 1401.00   47.16   1
  -1   3   8  585.16   21.29   1
  -1   3   9  221.71    9.53   1
  -1   3  10  258.57   11.58   1
  -1   3  11  457.10   18.39   1
  -1   3  13  148.35    8.53   1
  -1   3  14    9.61    3.22   1
  -1   3  15   14.06    4.58   1
  -1   3  16   47.20    4.95   1
  -1   3  17   48.72    5.86   1
  -1   3  18   41.60    5.55   1
  -1   3  21   16.56    4.40   1
  -1   4 -11   37.09    4.51   1
  -1   4 -10  203.92   11.71   1
  -1   4  -9   14.59    3.59   1
  -1   4  -8  414.94   18.33   1
  -1   4  -7   90.06    5.50   1
  -1   4  -6  419.02   15.97   1
  -1   4  -5 1167.59   41.00   1
  -1   4  -4 1014.42   26.75   1
  -1   4  -3 2349.34   57.19   1
  -1   4  -2 3792.10   88.68   1
  -1   4  -1 1409.25   33.79   1
  -1   4   0 6051.28  136.91   1
  -1   4   1 1398.01   33.65   1
  -1   4   3 2251.50   74.02   1
  -1   4   4  994.77   35.32   1
  -1   4   5 1102.90   38.52   1
  -1   4   6  400.40   15.61   1
  -1   4   7   75.86    4.88   1
  -1   4   9   20.43    3.53   1
  -1   4  10  231.65   10.96   1
  -1   4  11   55.95    5.09   1
  -1   4  12   61.31    4.54   1
  -1   4  13  128.60    8.39   1
  -1   4  15   42.77    5.49   1
  -1   4  16   15.13    3.97   1
  -1   4  17   10.50    5.51   1
  -1   4  18   38.94    6.12   1
  -1   4  19   16.08    6.42   1
  -1   4  20   55.95    7.03   1
  -1   5  -9  331.97   16.76   1
  -1   5  -8  146.65    8.48   1
  -1   5  -7  190.16   15.44   1
  -1   5  -6  676.00   20.80   1
  -1   5  -5  257.92   10.28   1
  -1   5  -4  215.80    7.05   1
  -1   5  -3   23.33    3.19   1
  -1   5  -2 1229.90   30.16   1
  -1   5  -1 7123.36  227.88   1
  -1   5   0  435.14   15.85   1
  -1   5   1 7414.93  237.66   1
  -1   5   2 1177.86   40.50   1
  -1   5   3   23.52    3.10   1
  -1   5   4  196.00    9.24   1
  -1   5   5  243.98   10.93   1
  -1   5   6  667.71   26.36   1
  -1   5   7  217.27    9.73   1
  -1   5   9  303.46   12.54   1
  -1   5  10  634.54   25.69   1
  -1   5  11  203.35   10.84   1
  -1   5  12   54.91    4.74   1
  -1   5  13  157.75    9.80   1
  -1   5  16   74.82    6.92   1
  -1   5  17   49.56    6.34   1
  -1   5  18   34.81    5.07   1
  -1   5  19  206.78   16.97   1
  -1   5  20   15.60    4.90   1
  -1   6 -20   -3.10    4.89   1
  -1   6  -9    9.00    2.22   1
  -1   6  -8  345.96   12.65   1
  -1   6  -7  311.17    9.88   1
  -1   6  -6  185.23    9.25   1
  -1   6  -5  239.01    8.04   1
  -1   6  -4  555.07   15.55   1
  -1   6  -3  976.56   25.62   1
  -1   6  -2 2746.81   64.99   1
  -1   6  -1  589.52   15.54   1
  -1   6   0 5504.16  126.12   1
  -1   6   1  575.04   15.35   1
  -1   6   2 2674.96   89.99   1
  -1   6   3  966.59   33.58   1
  -1   6   4  533.15   20.78   1
  -1   6   6  177.69    8.53   1
  -1   6   7  286.96   13.21   1
  -1   6   8  313.64   13.81   1
  -1   6   9    7.62    5.02   1
  -1   6  10  562.64   22.30   1
  -1   6  11   63.84    6.55   1
  -1   6  12  110.25    8.19   1
  -1   6  13    8.12    3.48   1
  -1   6  14   26.63    4.44   1
  -1   6  17   24.70    5.47   1
  -1   6  18   14.21    5.58   1
  -1   6  19   28.84    6.34   1
  -1   6  20   14.29    6.12   1
  -1   7 -19   50.41   11.79   1
  -1   7 -17   67.73   10.53   1
  -1   7 -16   66.10   10.57   1
  -1   7 -15   17.81    7.34   1
  -1   7 -14  -17.81    5.49   1
  -1   7 -13   40.96    5.76   1
  -1   7 -12   52.27    6.65   1
  -1   7 -11   71.23    7.26   1
  -1   7 -10  171.61   12.31   1
  -1   7  -8  519.84   22.34   1
  -1   7  -7   39.44    2.89   1
  -1   7  -6   44.36    3.20   1
  -1   7  -5   89.49    6.05   1
  -1   7  -4   73.62    3.95   1
  -1   7  -3  860.25   21.70   1
  -1   7  -2  996.66   26.52   1
  -1   7  -1  523.49   15.10   1
  -1   7   0 1387.56   35.76   1
  -1   7   1  504.90   19.77   1
  -1   7   2 1024.64   27.53   1
  -1   7   3  839.84   30.72   1
  -1   7   4   56.25    5.40   1
  -1   7   5   88.55    6.02   1
  -1   7   6   42.38    5.47   1
  -1   7   7   42.77    4.05   1
  -1   7   8  482.68   21.09   1
  -1   7   9  344.84   16.34   1
  -1   7  10  155.50    8.73   1
  -1   7  11  100.80    7.63   1
  -1   7  12   45.29    5.52   1
  -1   7  13   59.60    6.33   1
  -1   7  15   22.47    4.83   1
  -1   7  16   62.57    7.75   1
  -1   7  18   50.27    7.37   1
  -1   8 -18   45.83    7.58   1
  -1   8 -17   10.63    4.82   1
  -1   8 -16   74.82    8.30   1
  -1   8 -15    7.08    4.47   1
  -1   8 -13   38.44    7.32   1
  -1   8 -12    6.50    6.43   1
  -1   8 -10  105.47    8.63   1
  -1   8  -7   77.79    6.88   1
  -1   8  -6   47.33    5.09   1
  -1   8  -5  123.21    7.99   1
  -1   8  -4    7.18    2.68   1
  -1   8  -3   66.75    3.92   1
  -1   8  -2  132.71    5.76   1
  -1   8  -1   37.58    4.17   1
  -1   8   0  189.06    7.70   1
  -1   8   1   33.18    2.76   1
  -1   8   2  127.69    5.42   1
  -1   8   3   71.74    6.95   1
  -1   8   4   15.68    3.72   1
  -1   8   5   99.40    5.98   1
  -1   8   6   53.14    5.10   1
  -1   8   8   72.25    6.97   1
  -1   8   9   44.36    5.86   1
  -1   8  11  124.77    8.71   1
  -1   8  12   10.11    4.13   1
  -1   8  13   24.01    4.61   1
  -1   8  14   34.93    7.92   1
  -1   8  15   14.36    5.00   1
  -1   8  16   61.62    6.75   1
  -1   8  17    9.42    5.83   1
  -1   8  18   61.62    8.16   1
  -1   9 -18   18.32    5.82   1
  -1   9 -15   32.83    6.30   1
  -1   9 -14   10.69    4.97   1
  -1   9 -12    9.18    4.97   1
  -1   9 -11   27.25    6.47   1
  -1   9 -10  255.04   17.89   1
  -1   9  -9  110.88    8.63   1
  -1   9  -8   18.92    4.26   1
  -1   9  -7  139.71    9.46   1
  -1   9  -6  312.94   16.27   1
  -1   9  -5  402.00   18.04   1
  -1   9  -4  944.33   39.33   1
  -1   9  -3  665.12   27.34   1
  -1   9  -2  420.66   17.64   1
  -1   9  -1  555.54   22.63   1
  -1   9   0    7.62    4.08   1
  -1   9   1  514.38   21.77   1
  -1   9   2  395.61   17.11   1
  -1   9   3  626.50   26.53   1
  -1   9   4  869.07   34.20   1
  -1   9   5  365.19   16.05   1
  -1   9   6  316.84   14.95   1
  -1   9   7  127.92    9.27   1
  -1   9   8    6.60    3.50   1
  -1   9   9  106.09    7.62   1
  -1   9  10  261.15   15.19   1
  -1   9  11   42.90    6.29   1
  -1   9  12   20.34    4.87   1
  -1   9  13   51.55    6.17   1
  -1   9  16   -7.90    3.99   1
  -1   9  17    9.49    5.91   1
  -1   9  18   31.92    6.33   1
  -1  10 -17    9.18    5.09   1
  -1  10 -16   19.36    4.93   1
  -1  10 -14   37.09    7.55   1
  -1  10 -13   12.67    5.41   1
  -1  10 -11    4.41    4.41   1
  -1  10 -10   28.20    5.95   1
  -1  10  -9   13.47    5.36   1
  -1  10  -7   29.70    6.43   1
  -1  10  -6  131.33   11.00   1
  -1  10  -5   48.86    5.45   1
  -1  10  -3   14.52    3.89   1
  -1  10  -2   69.56    6.67   1
  -1  10  -1   18.84    4.77   1
  -1  10   0   44.62    4.94   1
  -1  10   1   31.92    5.42   1
  -1  10   2   55.35    5.06   1
  -1  10   3  -11.29    5.58   1
  -1  10   4    2.89    5.30   1
  -1  10   6  126.79    8.78   1
  -1  10   7   12.67    3.99   1
  -1  10   8    4.00    4.08   1
  -1  10   9  -12.18    5.79   1
  -1  10  11    9.49    4.80   1
  -1  10  12   59.75    7.73   1
  -1  10  13   27.88    6.55   1
  -1  10  14   27.14    5.84   1
  -1  10  16   27.98    5.29   1
  -1  10  17    1.80    4.10   1
  -1  11 -16   15.21    6.86   1
  -1  11 -14   18.58    5.17   1
  -1  11 -12   13.40    5.12   1
  -1  11 -10   13.18    4.79   1
  -1  11  -9   15.60    4.27   1
  -1  11  -8   43.30    7.37   1
  -1  11  -7   17.98    6.53   1
  -1  11  -6   72.93    6.83   1
  -1  11  -5    9.61    4.09   1
  -1  11  -4  167.96   10.11   1
  -1  11  -3  104.04    7.96   1
  -1  11  -2   43.56    5.54   1
  -1  11  -1   33.18    6.22   1
  -1  11   0   28.62    5.24   1
  -1  11   1   17.81    4.90   1
  -1  11   2   45.70    6.49   1
  -1  11   3  111.51    7.81   1
  -1  11   4  152.77   10.63   1
  -1  11   5   15.68    4.44   1
  -1  11   6   81.18    8.47   1
  -1  11   7   30.14    5.38   1
  -1  11   8   27.98    5.82   1
  -1  11   9   23.91    5.97   1
  -1  11  10   28.52    5.55   1
  -1  11  11   37.09    5.60   1
  -1  11  12   14.59    6.04   1
  -1  11  13    7.78    5.19   1
  -1  11  15   -4.80    4.20   1
  -1  11  16   18.32    4.79   1
  -1  12 -15   -2.19    3.40   1
  -1  12 -14    1.39    4.58   1
  -1  12 -13   13.10    7.38   1
  -1  12 -12   17.22    5.64   1
  -1  12 -11   19.10    7.34   1
  -1  12 -10   24.21    5.81   1
  -1  12  -9   -6.40    3.49   1
  -1  12  -8   33.87    5.24   1
  -1  12  -7   16.97    5.93   1
  -1  12  -6    2.99    6.40   1
  -1  12  -5   -4.00    3.72   1
  -1  12  -4    1.80    4.21   1
  -1  12  -3   68.23    6.44   1
  -1  12  -2    1.49    5.69   1
  -1  12  -1    0.59    4.28   1
  -1  12   1   12.89    4.88   1
  -1  12   2    5.52    5.50   1
  -1  12   3   81.72    8.32   1
  -1  12   4    4.58    6.08   1
  -1  12   5   17.72    4.80   1
  -1  12   6   26.32    5.75   1
  -1  12   8   42.25    5.98   1
  -1  12   9   21.34    7.30   1
  -1  12  10   32.95    5.63   1
  -1  12  11    9.92    4.98   1
  -1  12  12    8.58    4.69   1
  -1  12  13    3.50    4.49   1
  -1  12  15   -3.31    5.71   1
  -1  13 -13   -3.80    4.29   1
  -1  13 -12    4.00    4.48   1
  -1  13 -11   19.71    8.08   1
  -1  13 -10    1.10    5.10   1
  -1  13  -9    9.18    5.09   1
  -1  13  -7   18.84    6.51   1
  -1  13  -6   57.61    7.74   1
  -1  13  -5   -0.40    5.97   1
  -1  13  -4   53.29    7.45   1
  -1  13  -3   -1.69    4.08   1
  -1  13  -2   53.29    6.86   1
  -1  13  -1   77.44    6.86   1
  -1  13   0   55.95    7.03   1
  -1  13   1   66.42    7.99   1
  -1  13   3    5.71    4.59   1
  -1  13   4   33.76    5.23   1
  -1  13   5    6.40    5.11   1
  -1  13   6   52.42    6.66   1
  -1  13   7   29.48    6.62   1
  -1  13   8   12.60    5.32   1
  -1  13   9    4.41    5.12   1
  -1  13  10    4.41    4.62   1
  -1  13  11   35.64    8.00   1
  -1  13  12    7.29    5.89   1
  -1  13  13    3.10    5.32   1
  -1  14 -10   14.98    6.27   1
  -1  14  -9   38.19    6.55   1
  -1  14  -8   46.51    7.37   1
  -1  14  -6   35.40    5.95   1
  -1  14  -5   35.05    6.04   1
  -1  14  -4    4.49    5.00   1
  -1  14  -3    8.58    5.22   1
  -1  14  -1   17.98    6.78   1
  -1  14   0    6.30    4.42   1
  -1  14   1   22.28    5.10   1
  -1  14   4    6.81    4.80   1
  -1  14   6   36.12    7.69   1
  -1  14   7   44.22    7.85   1
  -1  14   9   48.02    6.93   1
  -1  14  10    4.80    7.10   1
  -1  14  11    6.30    5.82   1
  -1  15  -9    5.11    6.69   1
  -1  15  -7   29.70    6.65   1
  -1  15  -6   22.75    6.77   1
  -1  15  -5   28.30    6.49   1
  -1  15  -3   13.10    7.17   1
  -1  15  -2   12.82    5.58   1
  -1  15  -1   35.05    7.22   1
  -1  15   0   34.34    6.68   1
  -1  15   1   35.76    7.30   1
  -1  15   2   18.06    5.36   1
  -1  15   3    8.12    7.81   1
  -1  15   4   45.43    7.14   1
  -1  15   5   49.98    8.06   1
  -1  15   6   34.22    7.96   1
  -1  15   7   37.45    7.71   1
  -1  15   8    7.90    4.89   1
  -1  15   9   -1.69    7.07   1
  -1  16  -6   15.60    7.82   1
  -1  16  -4    4.20    5.90   1
  -1  16  -3   23.14    7.02   1
  -1  16  -2    2.69    5.58   1
  -1  16  -1   -5.20    5.52   1
  -1  16   0    1.99    5.89   1
  -1  16   1    6.81    5.43   1
  -1  16   3   44.76    9.50   1
  -1  16   4    7.90    5.28   1
  -1  16   5   30.25    7.04   1
  -1  16   6   10.37    5.80   1
   0 -11  16    0.20    3.01   1
   0 -10  11   16.08    5.13   1
   0 -10  12  103.23    7.72   1
   0 -10  13   -6.20    4.18   1
   0 -10  14   10.30    3.53   1
   0 -10  15   13.91    4.40   1
   0 -10  17   37.21    6.95   1
   0  -9   8    4.58    2.78   1
   0  -9   9    6.00    2.79   1
   0  -9  10   65.77    9.89   1
   0  -9  11  210.83   12.49   1
   0  -9  12  441.00   21.00   1
   0  -9  13    8.82    3.33   1
   0  -9  14    4.41    4.20   1
   0  -9  16   64.96    6.45   1
   0  -9  17    0.71    2.81   1
   0  -9  18   50.41    6.25   1
   0  -8  -1   19.62    3.37   1
   0  -8   0  825.41   37.92   1
   0  -8   1   22.28    3.40   1
   0  -8   3  111.30    8.23   1
   0  -8   6   89.68    5.30   1
   0  -8   7   -2.40    3.69   1
   0  -8   9    8.12    3.19   1
   0  -8  10  351.56   16.88   1
   0  -8  12  783.44   35.83   1
   0  -8  13   52.85    4.94   1
   0  -8  14    5.90    3.11   1
   0  -8  15   -1.30    4.20   1
   0  -8  16   16.16    4.98   1
   0  -8  17    4.88    4.29   1
   0  -8  18   31.81    4.96   1
   0  -7  -5   73.96    5.85   1
   0  -7  -4  197.96   11.54   1
   0  -7  -3 3562.90  128.93   1
   0  -7  -2  608.12   25.15   1
   0  -7  -1  558.38   24.10   1
   0  -7   1  557.90   25.04   1
   0  -7   2  601.72   24.53   1
   0  -7   3 3365.16  138.06   1
   0  -7   6  194.32    8.92   1
   0  -7   7  247.12   10.69   1
   0  -7   9   23.04    3.17   1
   0  -7  10  488.41   21.22   1
   0  -7  12  623.00   28.95   1
   0  -7  13   18.40    3.52   1
   0  -7  14   33.99    5.13   1
   0  -7  15   15.29    4.93   1
   0  -7  16   60.37    7.15   1
   0  -7  18  214.62   16.99   1
   0  -7  19   11.49    3.93   1
   0  -6  -7   94.28    7.19   1
   0  -6  -6  601.72   26.49   1
   0  -6  -5  264.06   13.65   1
   0  -6  -3   23.43    3.10   1
   0  -6  -2   42.64    3.53   1
   0  -6  -1 1056.90   37.71   1
   0  -6   0 1651.61   56.90   1
   0  -6   1 1072.56   39.30   1
   0  -6   2   38.07    3.95   1
   0  -6   3   20.07    2.78   1
   0  -6   4  179.02    7.76   1
   0  -6   5  253.76   10.20   1
   0  -6   7  115.99    6.68   1
   0  -6   8  227.41    9.95   1
   0  -6   9  238.39    9.57   1
   0  -6  10    9.92    3.02   1
   0  -6  11   -3.50    2.51   1
   0  -6  12  130.19    7.99   1
   0  -6  13   97.61    7.11   1
   0  -6  14   11.02    3.12   1
   0  -6  15  -10.18    3.89   1
   0  -6  17    7.67    3.21   1
   0  -6  18    7.67    3.27   1
   0  -6  19   58.52    6.73   1
   0  -5  -9    9.18    2.79   1
   0  -5  -8    4.08    3.47   1
   0  -5  -7   22.18    3.86   1
   0  -5  -6  142.32    8.59   1
   0  -5  -5  979.06   39.43   1
   0  -5  -4  216.97    9.13   1
   0  -5  -3 1158.72   39.49   1
   0  -5  -2 2099.47   70.56   1
   0  -5   1 7857.05  248.19   1
   0  -5   3 1077.15   28.88   1
   0  -5   4  225.00    9.30   1
   0  -5   5  948.64   32.65   1
   0  -5   6  139.48    8.27   1
   0  -5   8    0.71    2.30   1
   0  -5   9   26.73    3.00   1
   0  -5  10  351.56   14.25   1
   0  -5  11   66.75    5.39   1
   0  -5  12  708.62   29.28   1
   0  -5  13  140.66    9.01   1
   0  -5  14   14.06    4.28   1
   0  -5  15    0.79    4.18   1
   0  -5  16    1.99    3.98   1
   0  -5  17   42.25    5.72   1
   0  -5  18  104.45    9.20   1
   0  -5  20  175.83   13.79   1
   0  -4 -10   84.46    6.25   1
   0  -4  -9  397.60   19.94   1
   0  -4  -7  460.53   18.88   1
   0  -4  -6  185.23    8.98   1
   0  -4  -5  183.87    7.86   1
   0  -4  -4  602.70   23.08   1
   0  -4  -3 1090.32   38.30   1
   0  -4  -2 2139.06   70.30   1
   0  -4   1 7152.08  224.96   1
   0  -4   2 2059.34   49.01   1
   0  -4   3 1066.68   35.93   1
   0  -4   4  589.52   21.85   1
   0  -4   5  179.83    8.31   1
   0  -4   6  198.53    8.45   1
   0  -4   7  436.81   16.30   1
   0  -4   8 1230.61   42.10   1
   0  -4   9  401.60   15.23   1
   0  -4  10   80.10    4.65   1
   0  -4  11  188.51    9.34   1
   0  -4  12   -4.08    2.30   1
   0  -4  13  273.90   13.90   1
   0  -4  14  250.59   13.61   1
   0  -4  16   11.90    4.28   1
   0  -4  17    7.67    3.27   1
   0  -4  18   93.12    7.91   1
   0  -4  19   18.92    3.91   1
   0  -4  20    7.18    4.98   1
   0  -3  -9 1104.23   39.21   1
   0  -3  -8 1984.70   69.50   1
   0  -3  -7  447.32   17.77   1
   0  -3  -6  108.58    5.84   1
   0  -3  -5   18.49    2.67   1
   0  -3  -4 1319.14   45.04   1
   0  -3  -3 4827.47  152.86   1
   0  -3  -2 4995.66  158.32   1
   0  -3  -1 2326.13   75.24   1
   0  -3   1 2269.57   76.22   1
   0  -3   2 4594.13  105.74   1
   0  -3   3 4590.06  146.34   1
   0  -3   4 1295.28   43.91   1
   0  -3   5   19.18    2.01   1
   0  -3   6  105.06    5.33   1
   0  -3   7  419.84   16.39   1
   0  -3   8 1984.70   65.93   1
   0  -3   9 1071.91   36.67   1
   0  -3  10   33.87    3.96   1
   0  -3  11    0.00    1.00   1
   0  -3  13  784.00   29.12   1
   0  -3  15   20.07    3.49   1
   0  -3  16  137.59    9.38   1
   0  -3  17    7.78    3.01   1
   0  -3  18   43.96    5.83   1
   0  -3  19   66.10    7.48   1
   0  -3  20   98.60    9.14   1
   0  -2 -11    4.88    2.30   1
   0  -2 -10   41.99    4.15   1
   0  -2  -9  143.28    7.90   1
   0  -2  -8 4044.96  133.56   1
   0  -2  -7 5664.07  180.62   1
   0  -2  -6   40.96    2.94   1
   0  -2  -5  507.60   18.47   1
   0  -2  -4 4065.34  131.35   1
   0  -2  -3   18.58    2.76   1
   0  -2   1 5830.85  181.74   1
   0  -2   3   27.35    3.24   1
   0  -2   4 3809.36  123.44   1
   0  -2   6   41.73    2.97   1
   0  -2   9  152.77    7.17   1
   0  -2  10   49.14    3.65   1
   0  -2  11    8.01    2.77   1
   0  -2  14  584.19   26.59   1
   0  -2  16   11.22    3.42   1
   0  -2  17   19.62    3.81   1
   0  -2  19   17.72    5.39   1
   0  -2  20    9.49    4.37   1
   0  -2  21    1.39    3.40   1
   0  -1 -12   58.68    4.75   1
   0  -1 -11   10.11    2.93   1
   0  -1 -10  282.91   13.12   1
   0  -1  -9 3679.64  122.53   1
   0  -1  -8  775.07   28.40   1
   0  -1  -7   20.34    2.98   1
   0  -1  -6 2019.60   66.51   1
   0  -1  -5   98.21    4.76   1
   0  -1  -4 4000.56  127.76   1
   0  -1  -2 1293.12   43.87   1
   0  -1   2 1399.51   46.39   1
   0  -1   4 3890.02  124.74   1
   0  -1   5   95.84    4.89   1
   0  -1   7   38.94    3.24   1
   0  -1   8  755.15   26.93   1
   0  -1   9 3690.56  121.50   1
   0  -1  10  276.56   11.64   1
   0  -1  11   11.49    2.92   1
   0  -1  12   62.25    5.21   1
   0  -1  13  548.03   23.88   1
   0  -1  15   84.82    6.82   1
   0  -1  16   51.55    5.03   1
   0  -1  17   33.29    4.73   1
   0  -1  18    7.08    3.62   1
   0  -1  19   53.73    6.74   1
   0   0 -10 1081.09   38.14   1
   0   0  -8 2473.07   80.56   1
   0   0   4  285.61   10.48   1
   0   0   8 2276.24   76.34   1
   0   0  12   25.40    5.14   1
   0   0  14  511.66   21.72   1
   0   0  16  180.90   11.30   1
   0   0  18   50.98    6.14   1
   0   1 -12   47.75    3.87   1
   0   1 -11    9.99    2.40   1
   0   1 -10  289.34   13.27   1
   0   1  -9 3662.67  122.25   1
   0   1  -8  781.76   27.96   1
   0   1  -7   25.40    2.32   1
   0   1  -6 2017.81   67.38   1
   0   1  -5  104.24    4.49   1
   0   1  -4 3952.64  125.74   1
   0   1  -2 1407.00   45.76   1
   0   1   4 3595.20  113.92   1
   0   1   5   91.58    4.98   1
   0   1   6 1931.60   65.05   1
   0   1   8  739.84   26.66   1
   0   1   9 3556.93  115.70   1
   0   1  10  306.95   12.26   1
   0   1  11   10.63    2.93   1
   0   1  12   71.23    5.06   1
   0   1  13  535.92   22.69   1
   0   1  14    4.88    2.70   1
   0   1  15   82.45    6.90   1
   0   1  16   65.77    7.14   1
   0   1  18    6.81    5.69   1
   0   1  19   67.73    7.24   1
   0   1  20    4.58    4.19   1
   0   1  21  153.02   12.37   1
   0   2 -12   -3.20    1.90   1
   0   2 -11    6.30    3.11   1
   0   2 -10   55.35    4.02   1
   0   2  -9  155.75    7.99   1
   0   2  -8 4015.76  131.81   1
   0   2  -7 5811.01  182.95   1
   0   2  -6   45.70    2.84   1
   0   2  -5  538.70   19.03   1
   0   2  -4 3942.58  125.58   1
   0   2  -3   26.63    2.48   1
   0   2   3   20.98    3.39   1
   0   2   4 3840.28  123.94   1
   0   2   6   36.36    3.26   1
   0   2   7 5650.53  180.41   1
   0   2   8 4050.05  131.10   1
   0   2   9  147.62    7.53   1
   0   2  10   54.02    3.97   1
   0   2  11   12.32    4.42   1
   0   2  12    4.20    2.99   1
   0   2  13   40.45    4.20   1
   0   2  14  628.50   25.07   1
   0   2  16   19.54    4.24   1
   0   2  17   20.34    3.79   1
   0   2  18   67.90    6.59   1
   0   2  20    3.31    3.31   1
   0   2  21    5.38    3.90   1
   0   3 -12    0.50    2.00   1
   0   3 -11    3.31    2.22   1
   0   3 -10   31.47    3.59   1
   0   3  -9 1066.68   39.85   1
   0   3  -8 2111.40   70.76   1
   0   3  -7  461.39   17.18   1
   0   3  -5   16.00    2.32   1
   0   3  -4 1310.44   44.16   1
   0   3  -3 4670.35  107.98   1
   0   3  -2 4630.80  106.16   1
   0   3  -1 2296.33   53.67   1
   0   3   2 4592.77  149.09   1
   0   3   3 4414.27  142.18   1
   0   3   4 1258.83   43.29   1
   0   3   5   15.13    3.42   1
   0   3   6  111.51    5.49   1
   0   3   8 1950.11   66.24   1
   0   3   9 1062.76   37.82   1
   0   3  11   -1.00    4.30   1
   0   3  12   -1.21    3.10   1
   0   3  13  772.84   28.91   1
   0   3  14   67.40    6.57   1
   0   3  15   12.67    3.70   1
   0   3  17   18.49    4.56   1
   0   3  18   30.80    5.22   1
   0   3  19   76.21    9.60   1
   0   3  20  131.33   10.08   1
   0   3  21   63.04    6.67   1
   0   4 -12    4.49    2.08   1
   0   4 -11  150.80   10.07   1
   0   4 -10   84.64    6.07   1
   0   4  -8 1246.80   43.08   1
   0   4  -7  482.24   17.57   1
   0   4  -6  203.35    8.27   1
   0   4  -5  178.22    6.14   1
   0   4  -4  608.12   16.28   1
   0   4  -3 1058.20   26.67   1
   0   4  -2 2133.52   50.81   1
   0   4  -1 6717.44  150.81   1
   0   4   1 6758.48  215.39   1
   0   4   2 2079.36   70.22   1
   0   4   3 1033.62   36.65   1
   0   4   4  560.74   20.84   1
   0   4   5  176.36    8.76   1
   0   4   7  437.65   16.32   1
   0   4   8 1193.01   42.14   1
   0   4   9  419.43   16.38   1
   0   4  10   88.17    5.82   1
   0   4  11  170.30    9.14   1
   0   4  12    5.90    4.81   1
   0   4  13  288.66   16.31   1
   0   4  15    6.20    3.59   1
   0   4  16    3.39    4.78   1
   0   4  17    0.30    4.02   1
   0   4  18   86.68    8.75   1
   0   4  19    9.99    4.42   1
   0   4  20   29.59    5.66   1
   0   5 -11   57.61    4.71   1
   0   5 -10  345.96   17.86   1
   0   5  -9   23.14    3.37   1
   0   5  -8   -0.20    2.02   1
   0   5  -6  144.72    5.29   1
   0   5  -5  972.82   24.95   1
   0   5  -4  226.50    7.22   1
   0   5  -3 1086.36   27.03   1
   0   5  -2 2053.90   68.89   1
   0   5  -1 7194.43  227.32   1
   0   5   1 7356.49  235.01   1
   0   5   2 2011.52   67.27   1
   0   5   3 1075.18   37.38   1
   0   5   4  205.06    9.74   1
   0   5   5  912.04   32.01   1
   0   5   6  130.42    6.85   1
   0   5   7   10.30    3.53   1
   0   5   8    1.39    3.00   1
   0   5   9   16.40    3.56   1
   0   5  10  365.57   14.91   1
   0   5  11   63.52    5.42   1
   0   5  12  729.54   28.63   1
   0   5  13  171.09    9.94   1
   0   5  14   14.21    4.00   1
   0   5  15    7.90    3.60   1
   0   5  16    7.29    3.67   1
   0   5  17   49.70    7.05   1
   0   5  19   -4.58    3.81   1
   0   5  20  270.60   18.42   1
   0   6 -19   27.14    8.02   1
   0   6 -18    0.40    4.28   1
   0   6 -17   11.22    5.09   1
   0   6 -14    5.71    4.30   1
   0   6 -13   48.44   10.16   1
   0   6 -12   82.81   12.38   1
   0   6 -11   -1.80    3.19   1
   0   6 -10    4.80    2.41   1
   0   6  -9  228.31    9.07   1
   0   6  -8  224.70    8.39   1
   0   6  -7  122.54    5.09   1
   0   6  -5  274.23    8.94   1
   0   6  -4  192.38    9.71   1
   0   6  -3   21.81    2.52   1
   0   6  -2   39.44    3.64   1
   0   6  -1 1054.95   26.63   1
   0   6   0 1674.45   40.10   1
   0   6   2   32.15    3.63   1
   0   6   3   23.33    3.67   1
   0   6   4  169.78    7.56   1
   0   6   5  269.94   11.83   1
   0   6   6  619.51   23.40   1
   0   6   7  128.82    7.04   1
   0   6   8  224.40   10.49   1
   0   6  10    8.01    3.91   1
   0   6  11   -0.90    3.31   1
   0   6  12  121.00    7.92   1
   0   6  13  114.06    9.18   1
   0   6  14   14.90    4.17   1
   0   6  16   19.54    5.04   1
   0   6  18   12.53    5.03   1
   0   6  20   73.27    8.73   1
   0   7 -19   10.18    4.91   1
   0   7 -18  185.78   18.54   1
   0   7 -16   49.56    8.87   1
   0   7 -14   40.32    5.84   1
   0   7 -13   31.25    5.25   1
   0   7 -12  623.50   32.46   1
   0   7 -10  518.02   22.30   1
   0   7  -9   20.70    2.37   1
   0   7  -8   63.04    4.92   1
   0   7  -7  255.36    9.59   1
   0   7  -6  168.22    6.74   1
   0   7  -5   85.56    5.74   1
   0   7  -4  218.45    7.69   1
   0   7  -3 3595.20   83.94   1
   0   7  -2  620.01   22.41   1
   0   7  -1  560.27   15.62   1
   0   7   1  558.85   20.80   1
   0   7   2  627.50   24.05   1
   0   7   3 3452.74  113.99   1
   0   7   5   81.72    6.15   1
   0   7   6  172.40    8.40   1
   0   7   7  233.78   11.31   1
   0   7   8   82.26    5.99   1
   0   7   9   19.80    4.36   1
   0   7  10  464.40   20.69   1
   0   7  11    7.78    3.79   1
   0   7  12  615.54   25.80   1
   0   7  13   16.81    4.59   1
   0   7  14   37.45    5.63   1
   0   7  15   13.99    6.51   1
   0   7  16   39.94    6.19   1
   0   7  17   -5.02    5.42   1
   0   7  18  229.83   18.80   1
   0   7  19   13.99    6.73   1
   0   8 -18   25.70    7.20   1
   0   8 -17   -5.52    7.71   1
   0   8 -16    1.69    6.19   1
   0   8 -15   -9.00    5.88   1
   0   8 -14    1.39    3.80   1
   0   8 -13   61.94    6.77   1
   0   8 -12  828.86   39.15   1
   0   8 -10  353.82   22.57   1
   0   8  -9    6.30    3.31   1
   0   8  -7    4.80    1.88   1
   0   8  -6   67.08    3.77   1
   0   8  -5    4.28    1.78   1
   0   8  -4   62.73    5.39   1
   0   8  -3  135.02    5.58   1
   0   8  -2    2.50    2.09   1
   0   8  -1   18.92    2.17   1
   0   8   0  858.49   23.44   1
   0   8   1   27.77    2.85   1
   0   8   2    3.39    3.20   1
   0   8   3  146.65    7.99   1
   0   8   4   58.37    5.81   1
   0   8   6  110.67    8.00   1
   0   8   7    2.79    4.98   1
   0   8   9   10.30    4.11   1
   0   8  10  343.73   18.17   1
   0   8  11   16.16    4.66   1
   0   8  12  785.68   32.51   1
   0   8  13   52.71    5.66   1
   0   8  15   -1.21    3.92   1
   0   8  16   21.53    5.20   1
   0   8  17   11.09    4.93   1
   0   8  18   33.52    6.48   1
   0   9 -17    4.58    3.98   1
   0   9 -16   47.47    8.54   1
   0   9 -14   -3.88    5.08   1
   0   9 -13    5.11    3.89   1
   0   9 -12  399.20   23.18   1
   0   9 -11  204.78   14.31   1
   0   9 -10   52.71    5.37   1
   0   9  -9   10.69    3.20   1
   0   9  -8    2.59    3.09   1
   0   9  -7   35.40    4.16   1
   0   9  -6  178.22   10.41   1
   0   9  -5  262.44   12.31   1
   0   9  -4  707.56   28.73   1
   0   9  -3  558.38   22.21   1
   0   9  -1  392.83   16.25   1
   0   9   1  414.12   17.91   1
   0   9   2 1207.56   45.87   1
   0   9   3  553.19   22.58   1
   0   9   4  698.54   27.49   1
   0   9   5  236.85   11.08   1
   0   9   6  171.61    9.43   1
   0   9   7   25.50    4.75   1
   0   9   8    5.11    4.38   1
   0   9   9   26.32    6.26   1
   0   9  10   69.39    6.66   1
   0   9  11  203.92   13.42   1
   0   9  13    9.92    3.78   1
   0   9  14    1.49    4.39   1
   0   9  15   15.76    6.83   1
   0   9  16   76.91    8.95   1
   0   9  17    2.10    5.92   1
   0   9  18   72.76    9.72   1
   0  10 -15    7.18    4.77   1
   0  10 -14   13.99    5.09   1
   0  10 -12  119.90   10.51   1
   0  10 -11   31.25    6.60   1
   0  10 -10   41.86    6.47   1
   0  10  -7   15.37    5.49   1
   0  10  -5  235.01   12.26   1
   0  10  -4  193.77   10.58   1
   0  10  -3   83.36    6.57   1
   0  10  -2    0.30    3.31   1
   0  10  -1   -1.80    4.58   1
   0  10   0   -0.59    3.57   1
   0  10   1    2.89    3.81   1
   0  10   2   -4.49    3.39   1
   0  10   4  193.49   10.29   1
   0  10   5  231.65   12.48   1
   0  10   6   47.75    5.25   1
   0  10   7   14.67    4.37   1
   0  10   8    6.71    5.59   1
   0  10   9   14.52    4.11   1
   0  10  10   40.32    5.84   1
   0  10  11   21.90    6.46   1
   0  10  12  109.20    9.82   1
   0  10  14   11.49    4.68   1
   0  10  15   10.50    4.99   1
   0  10  16   32.38    6.15   1
   0  11 -16    8.70    5.02   1
   0  11 -15   15.21    5.93   1
   0  11 -14    1.39    6.77   1
   0  11 -13   -1.10    3.91   1
   0  11 -12    0.90    5.51   1
   0  11 -11   70.22    8.04   1
   0  11 -10    4.58    3.68   1
   0  11  -9   73.79    8.07   1
   0  11  -8   72.93    7.17   1
   0  11  -7   34.81    6.02   1
   0  11  -5    8.12    4.22   1
   0  11  -4  349.32   18.69   1
   0  11  -3    8.01    5.72   1
   0  11  -2   32.83    5.27   1
   0  11   1   -2.69    3.38   1
   0  11   2   22.94    5.75   1
   0  11   3   12.89    4.60   1
   0  11   4  351.19   17.62   1
   0  11   5    5.02    5.42   1
   0  11   6  125.22    8.50   1
   0  11   7    3.69    4.11   1
   0  11   8   48.86    7.13   1
   0  11   9   63.84    6.87   1
   0  11  10    2.79    5.88   1
   0  11  11   62.88    7.45   1
   0  11  13    6.81    5.01   1
   0  11  14   -1.90    4.50   1
   0  11  15    4.71    4.82   1
   0  12 -14    3.61    4.90   1
   0  12 -10    5.52    3.71   1
   0  12  -8   14.06    5.93   1
   0  12  -7    9.80    5.82   1
   0  12  -6    9.61    5.70   1
   0  12  -5    0.79    5.87   1
   0  12  -4   61.31    6.58   1
   0  12  -3    0.10    4.35   1
   0  12  -2   72.93    8.20   1
   0  12  -1   43.16    5.26   1
   0  12   0    1.00    3.70   1
   0  12   1   28.84    5.05   1
   0  12   2   82.45    7.63   1
   0  12   3   13.76    4.53   1
   0  12   5   -0.59    5.07   1
   0  12   6   17.39    6.34   1
   0  12   7    4.20    3.89   1
   0  12   8   28.30    7.45   1
   0  12   9   17.31    5.08   1
   0  12  10    7.90    6.58   1
   0  12  11   18.84    5.29   1
   0  12  12   13.10    7.10   1
   0  12  13   -1.30    4.49   1
   0  12  14   16.32    7.27   1
   0  12  15    1.39    3.89   1
   0  13 -13   10.89    6.86   1
   0  13 -12   -8.70    4.13   1
   0  13 -11   25.60    6.98   1
   0  13 -10   -3.20    3.69   1
   0  13  -8   46.51    7.64   1
   0  13  -6   12.39    5.00   1
   0  13  -3   81.54    8.31   1
   0  13  -2   28.20    5.63   1
   0  13  -1    9.12    4.71   1
   0  13   1   22.47    5.21   1
   0  13   2   38.44    6.08   1
   0  13   3   82.45    8.54   1
   0  13   4   31.92    5.76   1
   0  13   6   15.21    4.84   1
   0  13   7   -9.67    4.79   1
   0  13   9   13.40    5.27   1
   0  13  10    5.29    6.99   1
   0  13  11    7.90    5.00   1
   0  13  12   14.21    6.94   1
   0  13  13    5.71    4.92   1
   0  14 -11   -9.80    6.39   1
   0  14 -10   17.81    6.33   1
   0  14  -9   38.56    8.82   1
   0  14  -7   12.11    5.92   1
   0  14  -6   72.93    8.37   1
   0  14  -5   -7.51    4.60   1
   0  14  -4    4.28    5.09   1
   0  14  -3   35.64    6.33   1
   0  14  -2   10.63    5.02   1
   0  14  -1   55.95    7.93   1
   0  14   0  150.55   14.23   1
   0  14   2    9.12    5.50   1
   0  14   3   34.93    5.79   1
   0  14   4   24.01    6.57   1
   0  14   5    3.10    4.89   1
   0  14   6   76.91    8.42   1
   0  14   7   24.40    7.51   1
   0  14   8    6.71    5.18   1
   0  14  10   33.29    5.65   1
   0  14  11   -2.59    4.89   1
   0  15  -9    9.80    6.39   1
   0  15  -8    5.62    5.59   1
   0  15  -7   57.76    9.27   1
   0  15  -6   51.98    8.94   1
   0  15  -5   13.32    7.30   1
   0  15  -1   22.66    7.62   1
   0  15   2   21.07    5.60   1
   0  15   3   55.35    8.78   1
   0  15   4   -2.40    4.49   1
   0  15   5   17.64    8.15   1
   0  15   6   20.88    6.40   1
   0  15   7   56.25   13.20   1
   0  15   8    1.10    7.31   1
   0  15   9   16.73    5.48   1
   0  16  -6   13.99    5.61   1
   0  16  -5    7.51    6.30   1
   0  16  -4   12.82    5.80   1
   0  16  -2   11.63    7.91   1
   0  16  -1    7.90    7.42   1
   0  16   0    6.20    7.72   1
   0  16   1   -2.99    5.50   1
   0  16   2   44.22    8.51   1
   0  16   3   -6.10    4.89   1
   0  16   4   -3.61    5.40   1
   0  16   5   23.72    6.53   1
   0  16   6    0.59    7.36   1
   1 -11  12   19.01    4.53   1
   1 -11  14   10.11    4.52   1
   1 -11  16   22.28    5.10   1
   1 -10   9    6.81    4.70   1
   1 -10  10   12.39    4.93   1
   1 -10  11    3.88    3.39   1
   1 -10  13   25.91    5.19   1
   1 -10  14   39.31    7.65   1
   1 -10  16   21.53    4.36   1
   1 -10  17    7.67    3.60   1
   1  -9   7  138.30    8.70   1
   1  -9   8   12.11    3.20   1
   1  -9   9  111.09    7.59   1
   1  -9  10  255.04   13.73   1
   1  -9  11   39.94    5.94   1
   1  -9  12   11.49    4.27   1
   1  -9  14   10.11    4.20   1
   1  -9  15   40.70    5.87   1
   1  -9  18   42.12    7.27   1
   1  -8  -2  106.50    8.46   1
   1  -8  -1   33.87    4.66   1
   1  -8   1   43.56    4.49   1
   1  -8   3   48.16    6.66   1
   1  -8   5  100.80    7.03   1
   1  -8   6   52.71    4.50   1
   1  -8   7   85.75    6.67   1
   1  -8   8   77.44    5.98   1
   1  -8  10  120.34    7.68   1
   1  -8  12    5.02    3.23   1
   1  -8  14    8.12    4.39   1
   1  -8  15   13.18    3.92   1
   1  -8  16   56.25    6.75   1
   1  -8  17    4.88    4.29   1
   1  -8  18   49.28    6.60   1
   1  -7  -5   91.58    7.46   1
   1  -7  -4   54.91    5.04   1
   1  -7  -3  814.53   35.96   1
   1  -7  -2  974.69   41.21   1
   1  -7  -1  550.84   21.59   1
   1  -7   0 1394.28   53.77   1
   1  -7   1  528.08   22.52   1
   1  -7   4   69.22    4.99   1
   1  -7   5  101.00    6.03   1
   1  -7   6   55.35    4.46   1
   1  -7   7   38.81    4.73   1
   1  -7   8  539.17   21.36   1
   1  -7   9  347.82   15.29   1
   1  -7  10  198.53    9.86   1
   1  -7  11   90.25    6.84   1
   1  -7  12   51.55    5.74   1
   1  -7  13   53.14    5.39   1
   1  -7  14    3.80    4.21   1
   1  -7  15   35.76    5.38   1
   1  -7  16  104.45    8.58   1
   1  -7  17   59.44    7.56   1
   1  -7  19   58.68    8.43   1
   1  -6  -7  286.96   15.25   1
   1  -6  -6  186.32    9.83   1
   1  -6  -5  245.24   13.78   1
   1  -6  -4  521.21   21.92   1
   1  -6  -3  951.11   36.39   1
   1  -6  -2 2889.06   98.90   1
   1  -6  -1  598.29   23.48   1
   1  -6   0 5595.04  187.00   1
   1  -6   1  590.98   22.85   1
   1  -6   2 2793.12  101.47   1
   1  -6   3  983.45   34.50   1
   1  -6   4  523.04   19.67   1
   1  -6   5  237.16    9.86   1
   1  -6   6  179.83    8.31   1
   1  -6   7  287.64   11.53   1
   1  -6   8  321.48   13.27   1
   1  -6   9   10.69    3.40   1
   1  -6  12  115.13    7.30   1
   1  -6  13    1.00    3.40   1
   1  -6  15    5.81    4.39   1
   1  -6  17   35.76    5.14   1
   1  -6  18   24.40    5.24   1
   1  -6  19   25.00    6.00   1
   1  -6  20    3.69    3.38   1
   1  -5  -8  131.56    9.18   1
   1  -5  -6  653.31   26.58   1
   1  -5  -5  249.96   10.75   1
   1  -5  -4  224.70    9.89   1
   1  -5  -3   18.84    3.39   1
   1  -5  -2 1290.25   43.10   1
   1  -5   0  408.85   15.77   1
   1  -5   2 1208.95   31.29   1
   1  -5   3   27.25    3.76   1
   1  -5   4  210.83    9.29   1
   1  -5   5  234.40   10.10   1
   1  -5   6  668.74   23.79   1
   1  -5   7  191.82    8.31   1
   1  -5   8  155.50    7.73   1
   1  -5   9  325.08   14.06   1
   1  -5  10  584.67   23.21   1
   1  -5  12   44.09    4.52   1
   1  -5  14   11.63    5.39   1
   1  -5  16   70.73    6.73   1
   1  -5  17   30.36    4.63   1
   1  -5  18   23.43    5.61   1
   1  -5  19  217.27   17.39   1
   1  -5  20    9.80    4.88   1
   1  -4 -10  214.04   11.41   1
   1  -4  -9   16.48    2.68   1
   1  -4  -8  434.31   19.59   1
   1  -4  -7   87.05    5.22   1
   1  -4  -6  434.31   16.67   1
   1  -4  -5 1109.56   39.31   1
   1  -4  -3 2421.62   81.69   1
   1  -4  -2 3882.54  125.87   1
   1  -4  -1 1434.89   48.49   1
   1  -4   0 6068.41  193.19   1
   1  -4   1 1412.26   34.57   1
   1  -4   2 3705.16   90.09   1
   1  -4   5 1069.29   37.93   1
   1  -4   6  411.28   16.63   1
   1  -4   7   76.04    4.71   1
   1  -4   8  427.66   16.13   1
   1  -4   9   15.68    3.09   1
   1  -4  10  220.82    9.51   1
   1  -4  12   68.06    5.94   1
   1  -4  13  161.04    8.63   1
   1  -4  14  180.63    9.41   1
   1  -4  16   26.52    4.63   1
   1  -4  17    9.99    6.00   1
   1  -4  19   21.90    4.77   1
   1  -4  20   45.97    6.78   1
   1  -3 -10  268.30   12.45   1
   1  -3  -9  226.50   11.44   1
   1  -3  -6   35.05    3.20   1
   1  -3  -5  203.63    8.85   1
   1  -3  -3  338.93   13.62   1
   1  -3  -2 2053.00   68.87   1
   1  -3   0 7401.16  235.72   1
   1  -3   2 1977.58   65.82   1
   1  -3   3  325.08   12.62   1
   1  -3   4 1193.01   42.14   1
   1  -3   5  200.51    9.06   1
   1  -3   6   39.94    3.79   1
   1  -3   7 1481.48   50.81   1
   1  -3   8  564.06   20.90   1
   1  -3   9  247.12   11.00   1
   1  -3  10  259.85   10.96   1
   1  -3  11  470.46   19.09   1
   1  -3  12  582.74   23.17   1
   1  -3  13  120.78    7.47   1
   1  -3  14   10.82    3.68   1
   1  -3  15   16.00    4.88   1
   1  -3  16   39.94    5.06   1
   1  -3  17   39.06    5.75   1
   1  -3  18   32.95    5.28   1
   1  -3  20   90.06    9.68   1
   1  -3  21   19.36    4.49   1
   1  -2 -12  339.30   16.21   1
   1  -2 -11  525.78   23.39   1
   1  -2  -9  398.00   14.76   1
   1  -2  -8  869.66   31.85   1
   1  -2  -6 2754.15   90.27   1
   1  -2  -5    2.79    1.60   1
   1  -2  -4  228.92    8.78   1
   1  -2  -3  799.76   27.15   1
   1  -2   3  770.06   27.75   1
   1  -2   4  199.66    8.48   1
   1  -2   5    6.71    2.18   1
   1  -2   6 2679.10   87.99   1
   1  -2   7  150.80    6.63   1
   1  -2   9  329.42   13.43   1
   1  -2  10   27.35    3.87   1
   1  -2  11  541.03   21.40   1
   1  -2  14   33.06    4.03   1
   1  -2  15   56.85    6.33   1
   1  -2  16   40.58    5.35   1
   1  -2  17   35.52    5.01   1
   1  -2  18    1.59    4.79   1
   1  -2  19   49.56    6.05   1
   1  -2  20  135.02   11.39   1
   1  -2  21   41.99    6.74   1
   1  -1 -13   23.91    3.33   1
   1  -1 -12  402.00   19.65   1
   1  -1 -11   47.33    4.40   1
   1  -1  -9 1360.13   45.73   1
   1  -1  -8 1168.27   40.33   1
   1  -1  -7 1750.59   56.90   1
   1  -1  -6  980.32   33.19   1
   1  -1  -5 1982.92   65.90   1
   1  -1  -4 4315.18  136.64   1
   1  -1   4 4184.80  135.85   1
   1  -1   5 1950.99   66.25   1
   1  -1   7 1708.17   57.86   1
   1  -1   8 1102.90   38.52   1
   1  -1   9 1323.50   45.84   1
   1  -1  10  363.28   14.87   1
   1  -1  11   43.56    4.49   1
   1  -1  12  412.90   17.88   1
   1  -1  13   23.23    3.66   1
   1  -1  14   16.32    3.31   1
   1  -1  15   22.18    5.28   1
   1  -1  17   70.22    6.87   1
   1  -1  18   37.45    5.14   1
   1  -1  20   80.82    8.63   1
   1  -1  21   15.37    6.43   1
   1   0 -13  168.48   10.38   1
   1   0 -12    8.41    2.49   1
   1   0 -11  356.45   15.86   1
   1   0  -9  415.34   17.12   1
   1   0  -7 3827.90  122.50   1
   1   0  -6 3083.58   99.95   1
   1   0  -5 1047.82   34.96   1
   1   0  -4   27.25    1.88   1
   1   0   2  234.40    9.19   1
   1   0   5 1015.70   35.69   1
   1   0   6 2963.71   99.08   1
   1   0   7 3689.35  120.27   1
   1   0   8 5330.46  172.30   1
   1   0   9  431.39   16.62   1
   1   0  10  305.55   12.24   1
   1   0  11  369.02   14.60   1
   1   0  12   10.63    3.52   1
   1   0  13  188.79    9.62   1
   1   0  14   92.93    7.33   1
   1   0  16    2.10    4.21   1
   1   0  17   14.52    5.41   1
   1   0  18    5.20    4.70   1
   1   0  19   77.26    8.26   1
   1   1 -13   24.50    3.37   1
   1   1 -12  418.61   21.28   1
   1   1 -10  385.73   14.14   1
   1   1  -9 1316.24   45.71   1
   1   1  -8 1159.40   40.18   1
   1   1  -6  957.28   32.80   1
   1   1   4 4239.31  136.73   1
   1   1   5 1922.82   64.90   1
   1   1   6  930.25   33.55   1
   1   1   7 1661.38   57.88   1
   1   1   8 1083.07   37.52   1
   1   1   9 1270.21   44.19   1
   1   1  10  372.10   15.05   1
   1   1  11   35.64    3.94   1
   1   1  12  430.56   18.26   1
   1   1  13   30.58    3.65   1
   1   1  14   11.02    3.19   1
   1   1  15   22.00    4.31   1
   1   1  16   32.49    5.24   1
   1   1  17   71.57    6.94   1
   1   1  18   35.64    5.37   1
   1   1  19    7.02    4.40   1
   1   1  20   60.53    6.69   1
   1   1  21    5.02    4.61   1
   1   2 -13  435.14   22.95   1
   1   2 -12  312.23   16.26   1
   1   2 -11  543.36   23.78   1
   1   2  -9  397.60   14.36   1
   1   2  -8  922.94   30.99   1
   1   2  -7  163.33    6.65   1
   1   2  -5    5.62    1.52   1
   1   2  -4  200.22    7.36   1
   1   2  -3  699.07   26.44   1
   1   2   3  729.54   25.93   1
   1   2   4  203.92    8.57   1
   1   2   5    3.10    2.18   1
   1   2   7  150.06    7.11   1
   1   2   8  866.71   31.21   1
   1   2   9  359.48   14.41   1
   1   2  10   31.92    5.20   1
   1   2  11  569.78   22.92   1
   1   2  12  340.03   14.01   1
   1   2  13  504.45   21.56   1
   1   2  14   36.72    5.94   1
   1   2  15   50.27    5.96   1
   1   2  17   54.02    6.61   1
   1   2  18    3.31    4.00   1
   1   2  19   29.16    4.97   1
   1   2  20  137.12   11.48   1
   1   3 -12  534.07   26.35   1
   1   3 -11  462.25   21.50   1
   1   3 -10  264.71   12.37   1
   1   3  -9  230.74   10.63   1
   1   3  -7 1496.14   51.06   1
   1   3  -6   34.22    2.69   1
   1   3  -4 1223.60   30.08   1
   1   3  -3  312.94    8.49   1
   1   3  -2 2034.01   46.90   1
   1   3   0 6425.63  202.00   1
   1   3   3  311.52   12.35   1
   1   3   4 1220.80   44.02   1
   1   3   5  215.21    9.10   1
   1   3   8  548.03   21.07   1
   1   3   9  223.50   10.76   1
   1   3  10  266.34   12.08   1
   1   3  11  437.23   17.98   1
   1   3  12  571.69   22.48   1
   1   3  14   10.82    3.88   1
   1   3  15   11.90    4.00   1
   1   3  16   47.75    6.77   1
   1   3  18   36.48    5.07   1
   1   3  19   55.65    7.01   1
   1   3  20   73.27    8.22   1
   1   3  21   22.37    7.28   1
   1   4 -13  111.30    8.02   1
   1   4 -12   58.37    4.89   1
   1   4  -9    9.42    2.82   1
   1   4  -8  412.90   16.26   1
   1   4  -7   82.81    4.55   1
   1   4  -6  421.89   11.91   1
   1   4  -5 1149.89   28.48   1
   1   4  -4  970.95   24.93   1
   1   4  -3 2350.31   75.63   1
   1   4  -2 3747.89   85.71   1
   1   4  -1 1406.25   33.75   1
   1   4   0 6130.89  194.18   1
   1   4   1 1381.61   46.83   1
   1   4   2 3718.56  120.74   1
   1   4   3 2215.58   75.31   1
   1   4   4  929.03   33.53   1
   1   4   7   77.62    5.46   1
   1   4   9   20.61    5.08   1
   1   4  10  204.20   10.29   1
   1   4  11   53.58    5.86   1
   1   4  12   59.29    5.85   1
   1   4  13  135.26    8.84   1
   1   4  14  178.49   10.15   1
   1   4  15   39.19    5.26   1
   1   4  16   42.51    6.78   1
   1   4  17    3.31    4.40   1
   1   4  18   48.16    7.22   1
   1   4  19   39.06    7.62   1
   1   5 -12   39.94    3.79   1
   1   5 -11  182.25   10.53   1
   1   5 -10  576.48   22.09   1
   1   5  -9  332.33   12.40   1
   1   5  -8  154.01    7.20   1
   1   5  -7  212.87    6.71   1
   1   5  -6  695.38   18.46   1
   1   5  -5  248.06    7.56   1
   1   5  -4  214.92    8.80   1
   1   5  -3   18.66    1.81   1
   1   5  -2 1211.74   29.94   1
   1   5   0  398.00   14.36   1
   1   5   1 7478.79  238.68   1
   1   5   2 1145.82   39.94   1
   1   5   3   20.88    2.92   1
   1   5   5  230.74   10.33   1
   1   5   7  206.50   10.35   1
   1   5   8  141.61    8.09   1
   1   5   9  318.27   13.56   1
   1   5  10  633.03   25.16   1
   1   5  11  213.74   11.11   1
   1   5  12   52.27    5.35   1
   1   5  13  152.28   10.86   1
   1   5  14   17.39    4.50   1
   1   5  15    1.69    5.10   1
   1   5  16   80.10    8.23   1
   1   5  17   29.27    5.63   1
   1   5  18   30.58    6.64   1
   1   5  19  203.92   16.28   1
   1   5  20    1.00    4.90   1
   1   6 -17   43.30    7.24   1
   1   6 -16   16.56    5.70   1
   1   6 -15   -1.39    6.49   1
   1   6 -14   17.14    5.30   1
   1   6 -13    5.90    3.21   1
   1   6 -12  109.83    6.08   1
   1   6 -11   52.27    3.62   1
   1   6 -10  515.29   17.25   1
   1   6  -9    6.00    2.50   1
   1   6  -8  361.00   16.34   1
   1   6  -7  298.60   15.21   1
   1   6  -6  184.69    5.98   1
   1   6  -5  239.01    7.42   1
   1   6  -4  557.43   15.11   1
   1   6  -3  935.14   24.46   1
   1   6  -2 2756.25   91.35   1
   1   6  -1  592.44   15.09   1
   1   6   0 5447.92  175.67   1
   1   6   2 2694.65   89.29   1
   1   6   3  980.32   35.07   1
   1   6   4  529.00   19.32   1
   1   6   5  235.62   10.74   1
   1   6   6  180.63    8.60   1
   1   6   7  287.98   13.24   1
   1   6   9    6.60    5.29   1
   1   6  10  511.21   21.71   1
   1   6  11   67.73    6.25   1
   1   6  12  135.72    9.79   1
   1   6  13    8.88    3.81   1
   1   6  14   22.09    6.02   1
   1   6  15   -2.40    3.50   1
   1   6  16    7.67    3.99   1
   1   6  18   14.21    4.67   1
   1   6  19   23.62    7.48   1
   1   7 -17   84.27    8.81   1
   1   7 -16   84.27    7.89   1
   1   7 -15   29.59    5.55   1
   1   7 -13   50.27    5.10   1
   1   7 -11  105.88    7.20   1
   1   7 -10  156.50    6.76   1
   1   7  -9  312.94   11.68   1
   1   7  -8  522.58   16.92   1
   1   7  -7   36.84    4.49   1
   1   7  -6   57.76    5.02   1
   1   7  -5  108.58    4.58   1
   1   7  -4   62.25    3.00   1
   1   7  -3  849.14   22.73   1
   1   7  -2  963.48   24.83   1
   1   7  -1  510.31   20.78   1
   1   7   0 1353.50   47.09   1
   1   7   2  970.32   34.26   1
   1   7   3  845.06   30.23   1
   1   7   4   54.76    5.33   1
   1   7   5  100.20    7.41   1
   1   7   6   46.51    5.46   1
   1   7   7   40.07    5.95   1
   1   7   8  520.30   21.44   1
   1   7   9  325.08   15.51   1
   1   7  10  160.02    9.11   1
   1   7  11   95.06    7.60   1
   1   7  12   53.73    6.16   1
   1   7  14    5.20    4.01   1
   1   7  15   19.10    6.90   1
   1   7  16   82.45    8.90   1
   1   7  17   71.91    8.65   1
   1   7  18   76.74    9.64   1
   1   7  19   96.83   10.63   1
   1   8 -17   10.18    5.10   1
   1   8 -16   64.48    7.87   1
   1   8 -15   17.14    5.80   1
   1   8 -14   13.62    3.69   1
   1   8 -13   44.62    5.61   1
   1   8 -12    2.89    3.81   1
   1   8 -11  118.37    9.79   1
   1   8 -10  112.57    8.91   1
   1   8  -9   37.09    3.17   1
   1   8  -8   75.86    3.83   1
   1   8  -7   85.01    4.24   1
   1   8  -6   43.96    3.05   1
   1   8  -5  103.02    4.26   1
   1   8  -4   10.69    2.03   1
   1   8  -3   65.12    5.16   1
   1   8  -2  138.06    5.17   1
   1   8  -1   35.76    2.63   1
   1   8   0  182.52    6.76   1
   1   8   1   41.86    5.43   1
   1   8   2  145.93    7.49   1
   1   8   3   63.52    5.10   1
   1   8   4   16.73    3.93   1
   1   8   5   98.80    6.56   1
   1   8   6   41.86    4.92   1
   1   8   8   83.17    6.93   1
   1   8   9   39.94    5.44   1
   1   8  10  111.30    7.60   1
   1   8  11  146.17    9.43   1
   1   8  12   -1.59    3.58   1
   1   8  13   27.56    6.09   1
   1   8  14   18.32    4.62   1
   1   8  15   31.92    7.23   1
   1   8  16   61.62    8.16   1
   1   8  17    4.58    5.09   1
   1   8  18   41.99    7.26   1
   1   9 -16    9.67    4.29   1
   1   9 -15   29.92    6.78   1
   1   9 -14   11.22    6.43   1
   1   9 -13   39.94    5.94   1
   1   9 -12    4.80    4.91   1
   1   9 -11   41.99    5.83   1
   1   9  -8    1.00    4.10   1
   1   9  -7  131.33    9.40   1
   1   9  -5  377.14   13.21   1
   1   9  -4  898.80   25.18   1
   1   9  -3  576.96   27.38   1
   1   9  -2  390.06   17.38   1
   1   9  -1  548.50   16.39   1
   1   9   0   20.34    3.97   1
   1   9   1  561.22   21.79   1
   1   9   2  398.80   16.77   1
   1   9   3  650.76   26.02   1
   1   9   4  904.81   34.89   1
   1   9   5  386.52   17.69   1
   1   9   7  112.15    8.05   1
   1   9   8   16.16    4.50   1
   1   9   9  119.46    8.96   1
   1   9  10  250.91   14.89   1
   1   9  12   19.54    4.69   1
   1   9  14   16.89    5.26   1
   1   9  15   41.86    7.63   1
   1   9  16   10.69    4.97   1
   1   9  17   -5.52    6.72   1
   1   9  18   43.56    7.00   1
   1  10 -15    8.18    4.12   1
   1  10 -11    5.20    3.78   1
   1  10  -8   17.98    3.73   1
   1  10  -7   24.60    3.77   1
   1  10  -4    7.40    3.32   1
   1  10  -3    5.38    3.11   1
   1  10  -2   53.29    6.13   1
   1  10  -1   22.28    4.15   1
   1  10   0   49.84    5.65   1
   1  10   1   25.30    5.43   1
   1  10   3    2.99    3.91   1
   1  10   4   13.99    3.89   1
   1  10   5   65.93    7.31   1
   1  10   6  112.57    7.64   1
   1  10   7   16.00    4.96   1
   1  10   8    5.38    5.10   1
   1  10   9    6.00    4.12   1
   1  10  10   10.18    5.87   1
   1  10  11   10.63    4.30   1
   1  10  12   50.84    6.84   1
   1  10  13   25.50    6.46   1
   1  10  14   15.37    6.82   1
   1  10  15   -1.00    4.10   1
   1  10  16   20.16    5.93   1
   1  10  17    8.01    4.98   1
   1  11 -13    7.08    3.40   1
   1  11 -12    7.51    5.32   1
   1  11 -10   11.42    3.99   1
   1  11  -9   18.58    4.40   1
   1  11  -8   14.36    4.09   1
   1  11  -7   17.89    4.06   1
   1  11  -6   70.56    6.55   1
   1  11  -3  101.61    7.26   1
   1  11  -2   49.56    5.91   1
   1  11  -1   29.92    4.59   1
   1  11   0   28.41    5.65   1
   1  11   1   29.81    4.80   1
   1  11   2   52.85    5.96   1
   1  11   4  204.49   23.17   1
   1  11   5   13.47    6.17   1
   1  11   6   82.45    7.26   1
   1  11   8   26.73    5.07   1
   1  11   9   19.01    5.41   1
   1  11  10   27.04    5.62   1
   1  11  12   15.76    5.40   1
   1  11  13    1.21    6.34   1
   1  11  14   26.63    6.50   1
   1  11  15  -13.62    7.23   1
   1  11  16    0.10    5.47   1
   1  12 -13    8.70    5.02   1
   1  12 -12   13.40    4.61   1
   1  12 -11   10.11    5.60   1
   1  12 -10   21.62    5.39   1
   1  12  -9    4.88    3.80   1
   1  12  -8   41.09    5.90   1
   1  12  -7   13.91    4.18   1
   1  12  -6   30.80    5.88   1
   1  12  -5    0.10    3.64   1
   1  12  -4    3.20    3.51   1
   1  12  -3   71.74    7.62   1
   1  12  -2    4.88    3.71   1
   1  12  -1    8.53    3.80   1
   1  12   0   16.56    5.78   1
   1  12   1    2.50    3.60   1
   1  12   3   73.62    7.38   1
   1  12   5    1.10    3.61   1
   1  12   6   33.52    5.44   1
   1  12   7    6.81    4.28   1
   1  12   8   46.10    6.11   1
   1  12   9    7.67    6.81   1
   1  12  10   50.55    7.25   1
   1  12  11   25.00    7.80   1
   1  12  12    2.10    4.49   1
   1  12  13    6.00    4.51   1
   1  12  15    6.10    5.29   1
   1  13 -12    8.01    4.41   1
   1  13 -11   37.45    7.10   1
   1  13 -10    6.30    4.02   1
   1  13  -9    4.58    4.19   1
   1  13  -8    4.20    5.62   1
   1  13  -7   20.61    5.90   1
   1  13  -6   40.83    7.28   1
   1  13  -5   22.66    6.57   1
   1  13  -4   60.84    7.49   1
   1  13  -3    4.20    3.81   1
   1  13  -2   49.14    6.17   1
   1  13  -1   71.57    7.95   1
   1  13   0   42.64    7.44   1
   1  13   1   63.36    6.69   1
   1  13   2   56.55    6.47   1
   1  13   3   -0.71    6.23   1
   1  13   4   56.85    6.94   1
   1  13   5   10.89    4.82   1
   1  13   6   72.59    9.88   1
   1  13   7   24.21    6.30   1
   1  13   8   -8.41    4.70   1
   1  13  10   11.97    5.19   1
   1  13  11   52.71    8.57   1
   1  13  12   -9.67    4.42   1
   1  13  13    9.61    4.90   1
   1  14 -11    8.88    6.38   1
   1  14 -10   24.90    5.19   1
   1  14  -8   45.43    8.76   1
   1  14  -7   49.28    6.74   1
   1  14  -6   32.38    5.92   1
   1  14  -5   50.55    7.25   1
   1  14  -4   15.21    4.84   1
   1  14  -3    0.10    4.15   1
   1  14  -2   75.52    8.86   1
   1  14  -1   13.91    5.22   1
   1  14   1   22.75    6.87   1
   1  14   2   66.42    7.33   1
   1  14   3    5.90    4.81   1
   1  14   5   43.30    7.76   1
   1  14   6   44.36    6.26   1
   1  14   7   58.83    8.28   1
   1  14   8   63.84    8.95   1
   1  14   9   33.99    6.53   1
   1  14  10   29.92    6.24   1
   1  14  11   22.18    8.10   1
   1  15  -9   -2.19    5.98   1
   1  15  -8    9.67    5.29   1
   1  15  -7   26.01    5.81   1
   1  15  -6   19.27    6.94   1
   1  15  -5   51.27    9.16   1
   1  15  -3   22.00    6.19   1
   1  15  -2   24.11    5.79   1
   1  15  -1   39.82    6.56   1
   1  15   1   28.62    7.17   1
   1  15   2   31.70    7.54   1
   1  15   3    4.41    4.62   1
   1  15   4   31.58    7.64   1
   1  15   5   31.47    5.95   1
   1  15   6   15.68    8.16   1
   1  15   8   -4.00    4.48   1
   1  15   9    4.00    5.00   1
   1  16  -6   13.76    6.46   1
   1  16  -5   40.70    7.40   1
   1  16  -4   23.14    7.79   1
   1  16  -3   -1.80    7.40   1
   1  16  -2   11.83    7.71   1
   1  16  -1   23.91    8.22   1
   1  16   1   -2.79    6.78   1
   1  16   2   -5.11    6.92   1
   1  16   3   20.70    8.10   1
   1  16   4   10.69    6.08   1
   1  16   5   26.83    6.63   1
   1  16   6   35.16    7.23   1
   2 -12  14   55.06    9.05   1
   2 -11  11   19.10    4.81   1
   2 -11  12   28.20    6.58   1
   2 -11  13   18.92    4.78   1
   2 -11  14   -1.99    3.30   1
   2 -11  15  104.24    9.60   1
   2 -11  16    7.18    6.38   1
   2 -10   7  320.05   17.17   1
   2 -10   8   22.56    4.94   1
   2 -10   9   44.62    5.34   1
   2 -10  12   -0.50    3.31   1
   2 -10  14   45.43    7.28   1
   2 -10  15   19.18    4.56   1
   2 -10  16    3.69    3.99   1
   2 -10  17   -2.50    3.98   1
   2  -9   5  196.00   10.36   1
   2  -9   6   77.79    5.82   1
   2  -9   8  103.02    7.51   1
   2  -9  10   77.62    7.58   1
   2  -9  11   18.58    3.88   1
   2  -9  13  140.42   10.90   1
   2  -9  14   58.68    7.35   1
   2  -9  15   76.91    8.24   1
   2  -8   4  243.36   11.23   1
   2  -8   5  158.26    8.81   1
   2  -8   6  188.79    9.62   1
   2  -8   7   17.64    3.86   1
   2  -8   8   87.42    6.17   1
   2  -8   9   76.21    5.76   1
   2  -8  10  121.44    8.60   1
   2  -8  11    9.49    4.19   1
   2  -8  12   35.40    5.00   1
   2  -8  14   27.56    5.78   1
   2  -8  15   33.41    4.86   1
   2  -8  16   16.08    4.57   1
   2  -8  17   11.97    4.71   1
   2  -8  18    2.79    4.88   1
   2  -7  -5   66.91    5.24   1
   2  -7  -4   35.88    4.19   1
   2  -7  -3   59.91    4.64   1
   2  -7  -2  405.22   19.73   1
   2  -7  -1  152.77    8.40   1
   2  -7   0  453.69   20.87   1
   2  -7   1  130.87    8.92   1
   2  -7   2  350.06   24.70   1
   2  -7   3   78.32    4.78   1
   2  -7   4   46.10    4.21   1
   2  -7   5   81.54    5.78   1
   2  -7   6  452.84   17.45   1
   2  -7   8  475.68   19.19   1
   2  -7   9   38.32    4.83   1
   2  -7  10   37.58    4.78   1
   2  -7  11  175.30   10.86   1
   2  -7  13   80.82    6.47   1
   2  -7  14   75.52    6.43   1
   2  -7  16    7.29    5.18   1
   2  -7  17    5.81    3.71   1
   2  -7  18    5.20    3.78   1
   2  -7  19   24.30    4.54   1
   2  -6  -8  287.64   16.28   1
   2  -6  -7  195.72   12.03   1
   2  -6  -6  725.76   32.33   1
   2  -6  -3  362.90   16.00   1
   2  -6  -2    6.92    3.21   1
   2  -6  -1  532.69   21.70   1
   2  -6   0  926.59   35.31   1
   2  -6   2   -1.69    2.29   1
   2  -6   3  370.95   15.02   1
   2  -6   4  365.57   14.53   1
   2  -6   7  202.21    9.39   1
   2  -6   8  294.81   13.05   1
   2  -6   9  270.60   12.17   1
   2  -6  10  252.49   11.44   1
   2  -6  11   94.67    6.42   1
   2  -6  12  180.36    9.94   1
   2  -6  13  138.53    9.89   1
   2  -6  14   15.52    4.18   1
   2  -6  15   12.89    3.59   1
   2  -6  16   94.48    8.55   1
   2  -6  17   48.16    6.66   1
   2  -6  18   27.88    6.65   1
   2  -6  19    2.40    3.91   1
   2  -5  -9  259.85   13.54   1
   2  -5  -8  263.74   13.97   1
   2  -5  -7  299.64   14.54   1
   2  -5  -6  126.34    6.97   1
   2  -5  -5  403.21   17.67   1
   2  -5  -4  177.69    8.80   1
   2  -5  -3  193.21    8.90   1
   2  -5  -1 1323.50   47.29   1
   2  -5   0  416.98   16.34   1
   2  -5   1 1358.66   34.65   1
   2  -5   2  342.25   13.32   1
   2  -5   4  158.51    6.80   1
   2  -5   5  403.21   14.86   1
   2  -5   6  128.60    6.80   1
   2  -5   7  301.02   11.80   1
   2  -5   8  267.98   11.46   1
   2  -5   9  302.41   12.87   1
   2  -5  10   11.63    3.21   1
   2  -5  12  282.24   16.46   1
   2  -5  13  287.64   15.26   1
   2  -5  14   78.50    6.56   1
   2  -5  15    2.69    3.28   1
   2  -5  16   12.11    5.43   1
   2  -5  17   -3.69    5.88   1
   2  -5  18   13.03    4.19   1
   2  -5  19   17.98    5.68   1
   2  -5  20    7.51    4.11   1
   2  -4 -11  223.80   10.77   1
   2  -4 -10   96.43    6.87   1
   2  -4  -9  115.56    7.74   1
   2  -4  -8  171.61    8.91   1
   2  -4  -7   40.07    3.54   1
   2  -4  -6   34.46    3.05   1
   2  -4  -5  205.06    9.16   1
   2  -4  -4  644.65   24.88   1
   2  -4  -3 1268.07   43.44   1
   2  -4  -2  703.31   24.93   1
   2  -4  -1  370.18   15.01   1
   2  -4   0 1415.26   35.36   1
   2  -4   1  363.66   14.49   1
   2  -4   4  604.18   22.12   1
   2  -4   5  172.92    7.89   1
   2  -4   7   42.25    3.77   1
   2  -4   8  170.82    8.10   1
   2  -4   9   99.40    6.38   1
   2  -4  10  100.60    6.02   1
   2  -4  11  219.04   10.36   1
   2  -4  12  249.96   12.65   1
   2  -4  13  201.64   10.79   1
   2  -4  14   27.35    4.92   1
   2  -4  15   64.16    7.05   1
   2  -4  17   20.52    4.26   1
   2  -4  18   37.21    6.34   1
   2  -4  19   56.85    7.24   1
   2  -4  20   37.95    7.02   1
   2  -3 -11  324.72   17.66   1
   2  -3 -10  125.22    6.71   1
   2  -3  -9   72.08    4.41   1
   2  -3  -8  190.72    8.84   1
   2  -3  -6 1062.76   39.77   1
   2  -3  -5  301.37   11.46   1
   2  -3  -4  173.45    7.38   1
   2  -3  -2 1069.29   36.62   1
   2  -3   0  879.72   22.54   1
   2  -3   1  386.12   14.93   1
   2  -3   2 1047.17   36.89   1
   2  -3   3 1672.81   57.26   1
   2  -3   4  181.71    8.36   1
   2  -3   5  318.62   12.85   1
   2  -3   6  982.82   35.74   1
   2  -3   7  292.75   12.66   1
   2  -3   8  192.10    8.59   1
   2  -3   9   87.24    6.16   1
   2  -3  10  115.13    6.65   1
   2  -3  11  361.38   15.21   1
   2  -3  12  524.87   21.54   1
   2  -3  13   17.98    5.77   1
   2  -3  14   19.10    4.81   1
   2  -3  15   32.95    5.51   1
   2  -3  16    3.80    3.39   1
   2  -3  17   27.35    6.07   1
   2  -3  18   39.94    5.31   1
   2  -3  19   29.27    6.38   1
   2  -3  20   36.97    6.93   1
   2  -3  21    1.00    4.20   1
   2  -2 -13   21.53    2.78   1
   2  -2 -12   17.47    2.76   1
   2  -2 -11   49.84    3.95   1
   2  -2 -10  243.05    9.67   1
   2  -2  -9 1330.79   48.15   1
   2  -2  -8  155.25    7.23   1
   2  -2  -7 1756.45   59.51   1
   2  -2  -6  179.83    7.51   1
   2  -2  -5 4336.22  138.28   1
   2  -2  -3 1081.75   36.18   1
   2  -2  -2 2541.17   82.67   1
   2  -2  -1  253.45    7.32   1
   2  -2   0   41.22    2.95   1
   2  -2   1  238.08    9.57   1
   2  -2   2 2412.77   80.56   1
   2  -2   3  990.36   35.88   1
   2  -2   4  996.03   35.35   1
   2  -2   5 4122.92  136.13   1
   2  -2   6  174.50    7.40   1
   2  -2   7 1723.08   58.11   1
   2  -2   8  156.75    7.26   1
   2  -2   9 1318.42   45.02   1
   2  -2  10  240.56   10.55   1
   2  -2  11   67.24    6.40   1
   2  -2  13   26.73    4.34   1
   2  -2  15   10.50    3.82   1
   2  -2  16   60.68    6.54   1
   2  -2  17   30.14    6.59   1
   2  -2  18   14.06    5.93   1
   2  -2  19   76.04    8.55   1
   2  -2  20   57.15    7.26   1
   2  -1 -13   22.94    3.54   1
   2  -1 -12   92.74    6.16   1
   2  -1 -11  407.23   18.57   1
   2  -1 -10  694.32   27.40   1
   2  -1  -9   29.70    3.16   1
   2  -1  -8   44.22    3.06   1
   2  -1  -7  777.29   26.76   1
   2  -1  -6 4354.68  137.26   1
   2  -1  -5  640.09   22.26   1
   2  -1  -4 1069.29   35.32   1
   2  -1   2 1116.90   38.10   1
   2  -1   3  739.30   26.65   1
   2  -1   5  630.01   23.09   1
   2  -1   6 4199.04  136.08   1
   2  -1   7  757.90   27.53   1
   2  -1   8   41.99    4.54   1
   2  -1   9   29.38    4.99   1
   2  -1  11  400.40   16.81   1
   2  -1  12   93.51    6.96   1
   2  -1  13   29.05    4.42   1
   2  -1  14   88.92    7.17   1
   2  -1  15   25.91    4.38   1
   2  -1  17   38.32    5.94   1
   2  -1  18   19.18    4.29   1
   2  -1  19   16.08    4.73   1
   2  -1  21    5.20    6.29   1
   2   0 -14   13.03    2.67   1
   2   0 -13   31.70    4.05   1
   2   0 -12  229.52   13.03   1
   2   0 -11 1475.33   48.40   1
   2   0  -9   -1.10    1.51   1
   2   0  -6   32.95    1.95   1
   2   0  -5   38.19    2.35   1
   2   0  -4  125.66    4.71   1
   2   0   4  133.63    6.24   1
   2   0   5   32.15    3.86   1
   2   0   6   42.51    4.04   1
   2   0   7  268.96   11.15   1
   2   0   8  200.51    9.35   1
   2   0   9    3.31    3.89   1
   2   0  10   53.88    4.26   1
   2   0  11 1361.61   48.71   1
   2   0  12  270.60   13.16   1
   2   0  13   34.11    4.44   1
   2   0  15    5.71    5.11   1
   2   0  16   47.20    5.36   1
   2   0  17   60.84    6.55   1
   2   0  18    8.18    4.00   1
   2   0  20   18.23    5.89   1
   2   0  21   37.09    6.82   1
   2   1 -13   26.01    3.67   1
   2   1 -12  100.40    5.61   1
   2   1 -11  383.38   17.62   1
   2   1 -10  673.92   25.96   1
   2   1  -9   35.64    2.63   1
   2   1  -8   38.81    2.74   1
   2   1  -7  765.08   26.00   1
   2   1  -6 4358.64  136.00   1
   2   1  -5  663.58   22.15   1
   2   1  -4 1039.42   33.53   1
   2   1   2 1137.71   38.45   1
   2   1   3  743.65   26.18   1
   2   1   4 1002.36   34.83   1
   2   1   5  629.01   22.57   1
   2   1   6 4165.41  136.82   1
   2   1   7  736.04   27.13   1
   2   1   8   40.45    3.82   1
   2   1   9   38.07    4.32   1
   2   1  10  744.20   27.83   1
   2   1  11  362.14   15.99   1
   2   1  12   86.12    6.12   1
   2   1  13   25.81    4.27   1
   2   1  14   72.76    6.82   1
   2   1  15   25.91    4.17   1
   2   1  16   25.81    5.08   1
   2   1  18   11.02    6.57   1
   2   1  19   27.77    6.96   1
   2   1  20   92.16   10.37   1
   2   1  21    6.81    6.21   1
   2   2 -14    6.00    2.50   1
   2   2 -13   26.52    2.88   1
   2   2 -12   18.92    2.26   1
   2   2 -11   61.78    4.24   1
   2   2  -9 1324.23   46.58   1
   2   2  -8  152.77    6.43   1
   2   2  -7 1768.20   59.71   1
   2   2  -6  179.29    6.96   1
   2   2  -5 4142.21  128.72   1
   2   2  -4 1017.61   33.18   1
   2   2  -3  974.06   31.83   1
   2   2  -1  236.85    8.62   1
   2   2   0   41.34    2.31   1
   2   2   1  242.74    9.35   1
   2   2   2 2444.31   80.09   1
   2   2   4  960.38   33.47   1
   2   2   5 4081.93  131.61   1
   2   2   6  155.50    6.98   1
   2   2   7 1654.05   56.94   1
   2   2   8  159.01    7.57   1
   2   2   9 1279.49   44.35   1
   2   2  11   72.59    6.65   1
   2   2  12   33.64    5.34   1
   2   2  13   31.25    5.37   1
   2   2  14   -1.39    4.79   1
   2   2  15   10.50    5.18   1
   2   2  16   67.08    7.37   1
   2   2  17   39.56    7.55   1
   2   2  18    7.18    5.68   1
   2   2  19   49.00    8.82   1
   2   3 -13   12.11    2.30   1
   2   3 -11  353.82   15.05   1
   2   3 -10  136.89    6.79   1
   2   3  -8  193.21    7.51   1
   2   3  -7  305.90   11.89   1
   2   3  -6  962.86   25.44   1
   2   3  -5  321.48   11.83   1
   2   3  -4  173.19    4.74   1
   2   3  -3 1781.68   41.37   1
   2   3  -2 1003.62   33.58   1
   2   3  -1  369.02   13.45   1
   2   3   1  378.30   14.00   1
   2   3   2 1014.42   35.03   1
   2   3   3 1720.59   57.24   1
   2   3   4  176.62    8.24   1
   2   3   5  305.55   12.24   1
   2   3   6  996.66   35.99   1
   2   3   7  294.12   12.35   1
   2   3   8  172.40    8.14   1
   2   3   9   84.27    6.06   1
   2   3  10  141.61    7.85   1
   2   3  11  334.16   14.99   1
   2   3  12  553.66   24.00   1
   2   3  13   14.21    4.30   1
   2   3  14   20.52    3.81   1
   2   3  16    1.59    4.99   1
   2   3  17   20.61    6.08   1
   2   3  19   22.75    5.25   1
   2   3  20   35.88    6.35   1
   2   3  21    5.20    4.29   1
   2   4 -13  190.44   11.87   1
   2   4 -12  242.42   13.08   1
   2   4 -11  217.86   10.04   1
   2   4 -10   98.21    5.15   1
   2   4  -8  166.41    7.22   1
   2   4  -7   38.44    2.11   1
   2   4  -6   41.86    2.85   1
   2   4  -5  202.49    5.69   1
   2   4  -4  605.65   15.26   1
   2   4  -3 1285.94   43.03   1
   2   4  -2  695.90   23.74   1
   2   4  -1  353.06   12.78   1
   2   4   0 1436.41   48.51   1
   2   4   3 1186.11   40.64   1
   2   4   4  595.36   22.45   1
   2   4   5  186.32    8.19   1
   2   4   6   36.12    3.61   1
   2   4   8  173.71    8.17   1
   2   4  10   93.51    6.58   1
   2   4  11  238.39   11.12   1
   2   4  13  227.10   12.06   1
   2   4  14   15.92    4.39   1
   2   4  15   57.46    7.13   1
   2   4  16   54.17    7.51   1
   2   4  17   24.11    5.20   1
   2   4  18   12.32    4.28   1
   2   4  19   55.65    7.61   1
   2   4  20   20.70    5.73   1
   2   5 -17    2.79    4.38   1
   2   5 -16    8.12    3.42   1
   2   5 -15   10.30    3.53   1
   2   5 -14   43.16    7.49   1
   2   5 -13  216.97   10.61   1
   2   5 -12  215.50   10.28   1
   2   5 -11  133.63    6.47   1
   2   5 -10    3.80    1.48   1
   2   5  -9  290.02   13.62   1
   2   5  -8  302.41   12.87   1
   2   5  -7  302.76   14.27   1
   2   5  -6  140.90    6.17   1
   2   5  -5  441.00   11.34   1
   2   5  -4  173.19    5.26   1
   2   5  -3  183.33    5.42   1
   2   5  -2  374.42    9.68   1
   2   5  -1 1297.44   43.22   1
   2   5   0  402.80   14.85   1
   2   5   1 1306.10   43.37   1
   2   5   2  358.72   13.26   1
   2   5   3  170.56    7.84   1
   2   5   6  129.05    7.95   1
   2   5   7  297.91   12.43   1
   2   5   8  285.27   12.16   1
   2   5   9  305.20   12.93   1
   2   5  10    1.39    3.59   1
   2   5  11  135.26    9.07   1
   2   5  12  260.18   13.87   1
   2   5  13  258.24   15.11   1
   2   5  14   51.27    6.73   1
   2   5  16   -1.21    4.51   1
   2   5  17   -1.69    4.19   1
   2   5  18    4.80    6.31   1
   2   5  20   16.32    5.17   1
   2   6 -14   10.69    3.07   1
   2   6 -13  144.48    8.41   1
   2   6 -12  161.80    7.12   1
   2   6 -11   97.02    4.93   1
   2   6 -10  266.02   12.72   1
   2   6  -9  306.25   12.60   1
   2   6  -8  327.25   10.13   1
   2   6  -7  223.80    7.18   1
   2   6  -6  773.40   27.25   1
   2   6  -5  759.55   28.11   1
   2   6  -4  385.34   10.21   1
   2   6  -3  387.70   14.96   1
   2   6  -2    0.40    1.40   1
   2   6  -1  539.63   19.51   1
   2   6   1  505.80   18.89   1
   2   6   2    1.30    3.31   1
   2   6   3  345.22   14.86   1
   2   6   4  344.84   13.74   1
   2   6   5  703.31   25.99   1
   2   6   6  725.22   28.01   1
   2   6   7  216.38   10.59   1
   2   6   8  332.70   15.32   1
   2   6   9  265.04   12.05   1
   2   6  10  242.42   11.52   1
   2   6  11   94.48    6.80   1
   2   6  12  194.60   11.44   1
   2   6  13  139.71    9.69   1
   2   6  14    9.61    4.53   1
   2   6  15   14.29    4.61   1
   2   6  16  117.51    9.76   1
   2   6  17   57.15    6.65   1
   2   6  18   31.36    6.16   1
   2   6  19   16.00    5.20   1
   2   7 -16    8.58    3.52   1
   2   7 -15   59.14    6.92   1
   2   7 -14   82.99    6.56   1
   2   7 -13   77.79    7.59   1
   2   7 -11  157.00    7.52   1
   2   7 -10   16.56    2.52   1
   2   7  -9   45.16    2.55   1
   2   7  -8  524.41   21.07   1
   2   7  -7  339.30   15.47   1
   2   7  -6  429.32   13.26   1
   2   7  -5   79.03    3.38   1
   2   7  -4   48.72    3.49   1
   2   7  -3   80.10    5.01   1
   2   7  -2  416.98   12.25   1
   2   7  -1  148.11    5.11   1
   2   7   0  469.59   17.77   1
   2   7   2  419.43   15.97   1
   2   7   3   72.08    4.92   1
   2   7   4   48.16    4.58   1
   2   7   5   66.42    7.01   1
   2   7   6  419.02   18.01   1
   2   7   7  322.92   15.09   1
   2   7   8  480.05   19.72   1
   2   7  10   11.97    3.88   1
   2   7  12   40.96    6.14   1
   2   7  13   76.04    6.80   1
   2   7  14   47.89    7.47   1
   2   7  15   66.91    7.03   1
   2   7  16    9.80    4.51   1
   2   7  17   17.39    7.01   1
   2   7  18    9.80    5.07   1
   2   7  19   26.21    6.25   1
   2   8 -15   34.46    5.75   1
   2   8 -14   20.52    4.62   1
   2   8 -13   69.22    6.16   1
   2   8 -10   98.60    7.15   1
   2   8  -9   58.83    3.53   1
   2   8  -8   85.01    4.43   1
   2   8  -7   17.72    2.11   1
   2   8  -6  175.83    9.02   1
   2   8  -5  166.93   10.08   1
   2   8  -4  209.09   11.28   1
   2   8  -3   41.99    2.85   1
   2   8  -2   44.76    2.81   1
   2   8  -1  181.71    6.20   1
   2   8   0 1266.65   44.13   1
   2   8   1  201.92    9.38   1
   2   8   2   45.16    4.70   1
   2   8   3   41.22    4.75   1
   2   8   4  212.87   11.09   1
   2   8   5  166.15    9.28   1
   2   8   6  160.28   10.63   1
   2   8   7    8.29    3.80   1
   2   8   8   80.82    6.47   1
   2   8   9   64.00    6.56   1
   2   8  10  130.42    8.91   1
   2   8  11    2.31    4.32   1
   2   8  12   34.11    5.26   1
   2   8  13   51.98    6.63   1
   2   8  14   -0.50    6.12   1
   2   8  15   51.12    7.15   1
   2   8  16   33.87    6.05   1
   2   8  17   30.58    7.52   1
   2   8  18    5.90    4.52   1
   2   9 -14   56.55    6.17   1
   2   9 -13  136.66   11.22   1
   2   9 -12   37.09    5.85   1
   2   9 -11   29.59    4.90   1
   2   9 -10   74.65    6.57   1
   2   9  -9   57.91    5.33   1
   2   9  -8   87.98    4.50   1
   2   9  -7   64.48    5.62   1
   2   9  -6   81.00    6.12   1
   2   9  -5  181.17    7.00   1
   2   9  -4   59.44    3.55   1
   2   9  -3  230.43   11.54   1
   2   9  -2  418.20   21.68   1
   2   9  -1  456.25   14.10   1
   2   9   0   27.67    3.05   1
   2   9   1  443.10   17.68   1
   2   9   2  443.10   18.52   1
   2   9   3  231.65   10.96   1
   2   9   4   75.34    6.94   1
   2   9   5  189.89   11.02   1
   2   9   6   76.39    6.12   1
   2   9   7   54.32    6.34   1
   2   9   8  100.20    7.21   1
   2   9   9   58.83    7.36   1
   2   9  10   60.53    6.38   1
   2   9  11   31.02    7.02   1
   2   9  12   68.72    7.63   1
   2   9  13  135.96   11.19   1
   2   9  14   42.25    7.93   1
   2   9  15   85.56    9.80   1
   2   9  16   61.31    8.14   1
   2  10 -14   30.80    5.33   1
   2  10 -13   42.25    5.85   1
   2  10 -12    0.10    2.73   1
   2  10 -11   20.43    3.98   1
   2  10  -9   43.56    4.75   1
   2  10  -8   13.40    3.29   1
   2  10  -7  292.07   17.09   1
   2  10  -6   60.84    5.93   1
   2  10  -5  119.25    8.08   1
   2  10  -4   62.73    6.49   1
   2  10  -3   49.28    4.63   1
   2  10  -2   50.55    5.55   1
   2  10  -1   55.50    5.36   1
   2  10   0   87.80    5.62   1
   2  10   1   51.84    5.90   1
   2  10   2   47.75    4.56   1
   2  10   3   53.14    5.39   1
   2  10   5  116.42    8.20   1
   2  10   6   79.92   16.63   1
   2  10   7  281.57   15.44   1
   2  10   8   42.51    7.04   1
   2  10   9   47.75    5.94   1
   2  10  11   19.89    5.44   1
   2  10  12   -1.30    4.90   1
   2  10  13   33.64    7.66   1
   2  10  14   36.97    6.44   1
   2  10  15   10.89    5.21   1
   2  10  16    0.00    1.00   1
   2  10  17   -0.79    4.18   1
   2  11 -13   21.90    4.59   1
   2  11 -12   10.82    5.00   1
   2  11 -11   15.60    4.50   1
   2  11 -10   15.68    4.20   1
   2  11  -9    5.11    3.39   1
   2  11  -8    9.80    3.32   1
   2  11  -7  117.72    9.11   1
   2  11  -6   26.01    4.90   1
   2  11  -4   77.44    7.22   1
   2  11  -3   92.93    6.94   1
   2  11  -2    5.11    4.29   1
   2  11  -1   14.90    3.63   1
   2  11   0   14.59    5.81   1
   2  11   1    8.12    4.22   1
   2  11   3   80.28    6.81   1
   2  11   5   48.44    6.26   1
   2  11   6   39.56    5.79   1
   2  11   7  110.46    8.62   1
   2  11   8   26.11    4.80   1
   2  11   9    0.90    6.31   1
   2  11  10   33.41    6.01   1
   2  11  13   23.04    6.14   1
   2  12 -10   32.04    5.55   1
   2  12  -8   43.96    6.50   1
   2  12  -7   36.48    5.68   1
   2  12  -6   19.89    5.71   1
   2  12  -4   27.25    5.01   1
   2  12  -3   67.24    7.05   1
   2  12  -2   22.66    6.28   1
   2  12  -1   55.95    6.88   1
   2  12   0   -2.59    3.38   1
   2  12   1   48.86    6.57   1
   2  12   2   24.90    5.09   1
   2  12   3   79.21    6.94   1
   2  12   4   34.46    6.69   1
   2  12   5    1.80    4.21   1
   2  12   6   21.44    5.74   1
   2  12   8   36.00    6.84   1
   2  12   9    9.49    7.27   1
   2  12  10   38.44    6.45   1
   2  12  11   17.89    5.33   1
   2  12  12   24.11    7.27   1
   2  12  13   13.32    5.48   1
   2  12  14   66.26    9.77   1
   2  13 -10   30.69    4.99   1
   2  13  -9   19.89    6.15   1
   2  13  -7   38.32    7.06   1
   2  13  -6   62.41    7.43   1
   2  13  -5   39.94    6.07   1
   2  13  -4   56.40    6.46   1
   2  13  -3   -1.21    3.61   1
   2  13  -1   15.60    5.61   1
   2  13   0  115.56    9.03   1
   2  13   1   15.13    4.67   1
   2  13   3   -0.30    5.82   1
   2  13   4   66.59    8.65   1
   2  13   5   39.19    5.88   1
   2  13   6   52.42    7.53   1
   2  13   7   48.86    6.71   1
   2  13   8    8.01    5.21   1
   2  13  11   20.34    5.77   1
   2  13  12   13.03    5.41   1
   2  13  13   18.84    7.12   1
   2  14 -10   16.00    8.64   1
   2  14  -8    9.42    4.11   1
   2  14  -6   57.91    7.31   1
   2  14  -5   40.83    7.67   1
   2  14  -2   19.18    6.39   1
   2  14  -1   59.14    8.15   1
   2  14   0   12.89    8.47   1
   2  14   1   70.90    8.76   1
   2  14   2    9.12    6.28   1
   2  14   3    8.58    5.27   1
   2  14   5   55.95    8.83   1
   2  14   6   58.37    8.71   1
   2  14   7    6.20    5.08   1
   2  14   8   35.40    9.04   1
   2  14   9   39.31    8.78   1
   2  14  10   21.62    6.14   1
   2  14  11    0.20    4.53   1
   2  15  -9   11.70    4.17   1
   2  15  -8    4.88    5.17   1
   2  15  -7   39.31    6.14   1
   2  15  -6   41.34    6.69   1
   2  15  -5    4.08    4.40   1
   2  15  -4   50.55    8.67   1
   2  15  -3   24.40    7.61   1
   2  15  -2   11.49    6.78   1
   2  15  -1   21.34    7.67   1
   2  15   0   -0.59    6.16   1
   2  15   1   25.30    6.94   1
   2  15   2    8.53    6.13   1
   2  15   3   12.53    5.73   1
   2  15   4   41.34    6.69   1
   2  15   5    6.00    5.39   1
   2  15   6   28.62    7.28   1
   2  15   8    6.92    7.21   1
   2  15   9    9.99    5.88   1
   2  16  -5   11.22    4.82   1
   2  16  -4    9.61    5.08   1
   2  16  -2    8.18    6.81   1
   2  16  -1   12.18    6.42   1
   2  16   2   22.56    7.70   1
   2  16   3   12.18    7.26   1
   2  16   4  -11.63    6.89   1
   2  16   5   33.76    9.88   1
   3 -12  11   13.69    4.29   1
   3 -12  12   15.13    4.59   1
   3 -12  14    1.10    3.70   1
   3 -11   8   63.20    7.00   1
   3 -11  11   12.67    5.13   1
   3 -11  12   16.89    6.16   1
   3 -11  13   -2.89    3.60   1
   3 -11  14   38.32    6.81   1
   3 -10   6  253.76   14.34   1
   3 -10   7   15.60    4.58   1
   3 -10   8  123.21    9.55   1
   3 -10   9   41.47    5.28   1
   3 -10  10   76.04    7.85   1
   3 -10  11   22.00    4.97   1
   3 -10  12    3.88    3.98   1
   3 -10  13   16.81    5.17   1
   3 -10  14   24.90    6.69   1
   3 -10  15   19.89    7.49   1
   3 -10  16    7.18    3.70   1
   3  -9   5  173.45    8.96   1
   3  -9   6   27.56    3.99   1
   3  -9   9  384.16   20.38   1
   3  -9  10   28.41    4.69   1
   3  -9  11   60.22    6.67   1
   3  -9  12   29.81    5.35   1
   3  -9  13   57.46    7.73   1
   3  -9  14   11.02    4.32   1
   3  -9  15   68.23    7.76   1
   3  -9  16    7.40    4.30   1
   3  -9  17   12.39    4.36   1
   3  -8   3  132.25    7.36   1
   3  -8   4   39.31    4.51   1
   3  -8   5   47.06    5.21   1
   3  -8   7  633.53   27.18   1
   3  -8   8  160.02    9.61   1
   3  -8   9   76.04    5.93   1
   3  -8  10  108.78    8.34   1
   3  -8  11   46.24    5.30   1
   3  -8  12   49.14    6.31   1
   3  -8  13   34.93    5.56   1
   3  -8  14   34.34    5.27   1
   3  -8  16    4.41    5.29   1
   3  -8  18    1.00    3.90   1
   3  -7  -4  315.77   17.06   1
   3  -7  -3  396.81   21.91   1
   3  -7  -2  108.78    7.72   1
   3  -7   0 1379.38   62.40   1
   3  -7   1  152.52   14.57   1
   3  -7   4  322.92   13.66   1
   3  -7   5  357.59   14.37   1
   3  -7   6  507.60   19.83   1
   3  -7   7 1180.61   42.61   1
   3  -7   8  135.02    8.60   1
   3  -7   9  252.81   11.45   1
   3  -7  10  123.43    8.67   1
   3  -7  11  220.23   12.76   1
   3  -7  12  173.98   10.82   1
   3  -7  13  190.16   11.86   1
   3  -7  14   14.67    3.98   1
   3  -7  15  116.64   11.02   1
   3  -7  16   -4.00    3.52   1
   3  -7  17   14.52    5.03   1
   3  -7  18   -0.79    6.18   1
   3  -7  19   14.90    4.01   1
   3  -6  -8  449.86   22.91   1
   3  -6  -7  129.73    8.66   1
   3  -6  -6  171.09   10.99   1
   3  -6  -4   74.13    6.03   1
   3  -6  -2   67.08    5.08   1
   3  -6   0   -1.30    2.30   1
   3  -6   2   74.65    4.32   1
   3  -6   3  492.40   19.08   1
   3  -6   4   90.25    5.89   1
   3  -6   5  100.60    5.82   1
   3  -6   6  166.41    8.26   1
   3  -6   7  151.29    8.61   1
   3  -6   8  542.42   20.50   1
   3  -6  10  109.41    6.90   1
   3  -6  11   11.97    5.61   1
   3  -6  12  110.88    8.00   1
   3  -6  13   34.46    4.34   1
   3  -6  16   26.11    5.21   1
   3  -6  17   52.71    7.11   1
   3  -6  18   10.18    4.91   1
   3  -6  19   44.89    6.83   1
   3  -5 -10  190.99   12.99   1
   3  -5  -9  634.03   30.72   1
   3  -5  -8  700.13   32.28   1
   3  -5  -6  314.35   15.60   1
   3  -5  -5   90.44    5.90   1
   3  -5  -3  786.80   31.42   1
   3  -5  -2  243.67   10.61   1
   3  -5  -1  474.80   19.61   1
   3  -5   0   40.96    3.58   1
   3  -5   1  468.29   17.31   1
   3  -5   2  245.24   10.65   1
   3  -5   3  730.08   26.48   1
   3  -5   4  417.79   16.35   1
   3  -5   5  100.00    6.00   1
   3  -5   6  282.58   12.10   1
   3  -5   9  676.00   25.48   1
   3  -5  10  236.85   11.39   1
   3  -5  11  299.98   13.51   1
   3  -5  12  112.15    7.62   1
   3  -5  13   19.71    4.44   1
   3  -5  14   99.40    7.78   1
   3  -5  15   45.70    5.68   1
   3  -5  16   13.99    4.11   1
   3  -5  17   14.52    5.64   1
   3  -5  18   11.49    4.61   1
   3  -5  19   40.45    6.74   1
   3  -4 -11  135.02    7.90   1
   3  -4 -10  290.36   15.00   1
   3  -4  -9   61.00    5.00   1
   3  -4  -8  402.40   18.46   1
   3  -4  -7  305.20   13.28   1
   3  -4  -6   98.60    4.97   1
   3  -4  -5   84.27    4.96   1
   3  -4  -4  532.22   21.22   1
   3  -4  -3 2060.25   70.81   1
   3  -4  -2  379.86   16.37   1
   3  -4   0   19.80    1.87   1
   3  -4   1 1102.90   38.52   1
   3  -4   2  327.61   12.67   1
   3  -4   3 1973.14   66.63   1
   3  -4   5   68.56    5.13   1
   3  -4   6  102.82    6.08   1
   3  -4   7  309.76   12.67   1
   3  -4   8  381.81   16.02   1
   3  -4   9   61.15    5.32   1
   3  -4  10  310.11   13.38   1
   3  -4  11  124.55    8.26   1
   3  -4  12   27.77    4.22   1
   3  -4  13  120.34    7.90   1
   3  -4  14   22.37    4.35   1
   3  -4  15   57.46    6.67   1
   3  -4  17   36.12    6.01   1
   3  -4  18   49.84    7.06   1
   3  -4  19    9.18    4.18   1
   3  -4  20    4.41    6.01   1
   3  -3 -11 1046.52   44.00   1
   3  -3 -10  178.49    9.08   1
   3  -3  -9  147.38    8.01   1
   3  -3  -8  179.83    9.12   1
   3  -3  -7  531.30   19.36   1
   3  -3  -5  439.32   15.93   1
   3  -3  -3  970.95   33.03   1
   3  -3  -2 2452.23   86.16   1
   3  -3  -1 4877.62  113.14   1
   3  -3   2 2267.66   76.19   1
   3  -3   3  970.95   36.15   1
   3  -3   4  116.64    5.62   1
   3  -3   5  357.59   15.51   1
   3  -3   6  412.50   16.25   1
   3  -3   7  500.86   18.80   1
   3  -3   8  179.29    8.84   1
   3  -3   9  139.95    7.57   1
   3  -3  10  194.60   10.32   1
   3  -3  11  984.70   37.03   1
   3  -3  12  189.89    9.92   1
   3  -3  13  330.15   17.44   1
   3  -3  14   38.69    5.85   1
   3  -3  15   11.42    3.92   1
   3  -3  16   10.30    3.92   1
   3  -3  17   60.68    7.17   1
   3  -3  18   28.52    4.91   1
   3  -3  20   24.40    6.22   1
   3  -2 -13  304.15   17.44   1
   3  -2 -12  350.06   14.97   1
   3  -2 -11 1315.51   52.95   1
   3  -2  -8  374.04   15.09   1
   3  -2  -7  119.03    5.89   1
   3  -2  -6  220.82    8.62   1
   3  -2  -5 1546.06   51.12   1
   3  -2  -4 2228.78   72.70   1
   3  -2  -3 2062.98   69.04   1
   3  -2  -2  652.29   24.52   1
   3  -2  -1 2895.52   94.71   1
   3  -2   1 2815.36   92.32   1
   3  -2   2  638.57   23.25   1
   3  -2   3 2006.14   68.08   1
   3  -2   4 2137.21   74.89   1
   3  -2   5 1454.66   49.58   1
   3  -2   6  223.50    9.57   1
   3  -2   7  113.00    6.17   1
   3  -2   8  383.77   15.67   1
   3  -2   9  326.16   14.09   1
   3  -2  10  935.14   33.64   1
   3  -2  11 1326.42   47.35   1
   3  -2  12  369.02   16.90   1
   3  -2  13  426.01   16.92   1
   3  -2  14   39.31    5.14   1
   3  -2  15   17.39    4.09   1
   3  -2  17   35.64    5.25   1
   3  -2  18  100.00    8.40   1
   3  -2  19   -2.19    5.98   1
   3  -2  20    4.88    4.11   1
   3  -1 -13  171.35   10.47   1
   3  -1 -12  112.57    7.43   1
   3  -1  -8  211.41    8.72   1
   3  -1  -7  268.30   10.48   1
   3  -1  -6 1043.29   34.88   1
   3  -1  -5  633.53   21.65   1
   3  -1   0  916.88   31.49   1
   3  -1   2 2674.96   87.92   1
   3  -1   3  584.67   21.28   1
   3  -1   4 1860.20   63.83   1
   3  -1   5  636.05   23.20   1
   3  -1   6  984.08   33.88   1
   3  -1   7  240.56    9.93   1
   3  -1   9  238.39   10.81   1
   3  -1  10  628.50   24.07   1
   3  -1  11  499.52   20.11   1
   3  -1  12  108.99    7.31   1
   3  -1  14   34.69    4.48   1
   3  -1  16    4.58    3.51   1
   3  -1  17   49.70    6.06   1
   3  -1  18  109.83    9.85   1
   3  -1  19   58.06    7.77   1
   3  -1  20   -6.20    3.78   1
   3  -1  21    8.88    4.47   1
   3   0 -13  441.84   23.12   1
   3   0 -12  413.31   20.74   1
   3   0 -10 1483.02   50.83   1
   3   0  -9 1332.25   45.99   1
   3   0  -8  557.90   18.90   1
   3   0  -7  193.49    7.51   1
   3   0  -6   51.55    2.44   1
   3   0  -4  983.45   33.24   1
   3   0  -1   16.97    1.32   1
   3   0   2 4835.81  152.99   1
   3   0   5 5753.22  188.11   1
   3   0   7  154.26    7.70   1
   3   0   8  508.95   19.40   1
   3   0   9 1254.58   44.63   1
   3   0  10 1416.77   49.68   1
   3   0  11 4309.92  144.43   1
   3   0  12  407.64   18.57   1
   3   0  13  470.89   22.13   1
   3   0  14   50.98    5.85   1
   3   0  15  163.84   11.26   1
   3   0  16   36.24    5.42   1
   3   0  17    9.49    5.98   1
   3   0  18  129.05   12.27   1
   3   0  19    5.52    4.42   1
   3   0  20    2.69    4.30   1
   3   0  21   13.18    4.86   1
   3   1 -12  109.20    7.11   1
   3   1 -11  514.38   20.41   1
   3   1 -10  630.01   23.59   1
   3   1  -9  219.93    8.30   1
   3   1  -7  265.69    9.45   1
   3   1  -1 1585.63   50.97   1
   3   1   0  952.34   32.09   1
   3   1   2 2736.34   88.93   1
   3   1   3  634.03   22.66   1
   3   1   5  594.87   21.95   1
   3   1   6  954.19   34.60   1
   3   1   7  237.47   10.48   1
   3   1   8  203.92    9.42   1
   3   1   9  221.41   10.42   1
   3   1  10  592.44   22.39   1
   3   1  11  489.29   19.91   1
   3   1  12  115.78    8.18   1
   3   1  13  182.52   10.54   1
   3   1  14   37.58    5.15   1
   3   1  15    7.08    3.99   1
   3   1  17   47.20    6.87   1
   3   1  18  129.50   10.92   1
   3   1  19   75.34    9.72   1
   3   1  20    9.12    4.89   1
   3   1  21   22.18    4.99   1
   3   2 -13  352.69   17.28   1
   3   2 -12  344.10   17.07   1
   3   2 -10  969.08   34.24   1
   3   2  -9  376.36   13.97   1
   3   2  -7  117.51    4.55   1
   3   2  -6  211.12    7.26   1
   3   2  -1 2671.86   83.74   1
   3   2   0  551.78   19.26   1
   3   2   1 2859.04   93.04   1
   3   2   2  611.08   21.26   1
   3   2   3 1941.28   64.33   1
   3   2   4 2132.59   72.04   1
   3   2   5 1472.26   50.65   1
   3   2   6  216.97    9.43   1
   3   2   7  110.04    6.08   1
   3   2   8  389.27   16.18   1
   3   2   9  389.27   15.78   1
   3   2  10  905.41   33.10   1
   3   2  11 1296.00   49.68   1
   3   2  12  350.44   16.10   1
   3   2  13  404.41   19.71   1
   3   2  16  111.51    9.29   1
   3   2  17   19.10    6.29   1
   3   2  18   90.44    8.94   1
   3   2  20    5.81    4.82   1
   3   3 -13  320.05   13.24   1
   3   3 -12  185.78   10.63   1
   3   3 -11 1047.82   38.20   1
   3   3 -10  190.72    9.11   1
   3   3  -8  155.75    8.24   1
   3   3  -7  511.21   18.54   1
   3   3  -6  392.04   13.86   1
   3   3  -4  114.70    4.07   1
   3   3  -3  964.72   31.68   1
   3   3  -1 4277.16  134.72   1
   3   3   4  115.78    5.60   1
   3   3   5  384.16   14.50   1
   3   3   7  540.10   20.45   1
   3   3   8  189.89    9.92   1
   3   3   9  147.14    8.73   1
   3   3  10  199.37   10.17   1
   3   3  11 1034.91   38.60   1
   3   3  12  197.68   11.53   1
   3   3  13  314.35   16.31   1
   3   3  14   34.46    5.99   1
   3   3  15   10.11    5.41   1
   3   3  16    1.10    5.40   1
   3   3  17   37.45    7.34   1
   3   3  18   36.60    6.66   1
   3   4 -12   22.09    2.16   1
   3   4 -11  115.56    5.59   1
   3   4 -10  328.33   13.05   1
   3   4  -9   62.41    2.53   1
   3   4  -8  395.21   11.53   1
   3   4  -7  311.88   11.66   1
   3   4  -6  104.86    4.92   1
   3   4  -5   77.62    3.35   1
   3   4  -4  533.15   12.93   1
   3   4  -3 2034.91   46.91   1
   3   4  -2  333.43   12.05   1
   3   4  -1 1092.30   36.35   1
   3   4   0   29.05    3.02   1
   3   4   1 1097.60   37.77   1
   3   4   2  350.06   13.47   1
   3   4   3 1942.16   64.34   1
   3   4   4  520.75   19.17   1
   3   4   5   81.00    5.04   1
   3   4   6  111.51    5.91   1
   3   4   7  302.41   12.87   1
   3   4   8  403.61   17.28   1
   3   4   9   84.27    9.73   1
   3   4  10  308.70   14.41   1
   3   4  12   29.38    5.96   1
   3   4  13  128.37    9.29   1
   3   4  15   44.49    6.67   1
   3   4  16   79.74    7.68   1
   3   4  17   44.49    6.40   1
   3   4  18   54.46    8.12   1
   3   4  19   26.21    5.73   1
   3   4  20    5.02    5.20   1
   3   5 -15   51.41    5.31   1
   3   5 -13   31.58    3.37   1
   3   5 -12  104.86    6.55   1
   3   5 -11  271.59    8.90   1
   3   5 -10  229.83    8.49   1
   3   5  -9  665.12   26.31   1
   3   5  -7  685.92   24.62   1
   3   5  -6  315.06    8.52   1
   3   5  -5  100.80    4.82   1
   3   5  -4  460.10   11.58   1
   3   5  -3  748.57   25.72   1
   3   5  -2  253.45    9.55   1
   3   5  -1  487.97   17.23   1
   3   5   0   42.38    3.26   1
   3   5   1  470.89   16.93   1
   3   5   2  244.92    9.39   1
   3   5   3  709.16   26.63   1
   3   5   4  447.75   17.35   1
   3   5   6  271.26   11.20   1
   3   5   7  662.03   25.22   1
   3   5   8  715.56   27.28   1
   3   5   9  668.74   26.38   1
   3   5  10  233.78   11.62   1
   3   5  11  275.23   13.94   1
   3   5  12  127.46    9.48   1
   3   5  13   28.20    4.78   1
   3   5  14   87.42    7.48   1
   3   5  15   54.76    6.36   1
   3   5  16   20.61    4.81   1
   3   5  17   17.72    4.63   1
   3   5  18   11.42    6.02   1
   3   5  19   41.86    8.41   1
   3   5  20   -1.10    5.10   1
   3   6 -15  155.50    9.48   1
   3   6 -13   33.76    4.42   1
   3   6 -12  119.68    7.00   1
   3   6 -11    7.18    1.72   1
   3   6 -10  112.78    4.25   1
   3   6  -9  924.16   35.26   1
   3   6  -8  522.58   16.00   1
   3   6  -7  133.40    6.47   1
   3   6  -6  191.82    5.82   1
   3   6  -5   88.17    3.57   1
   3   6  -4   85.38    4.44   1
   3   6  -3  529.92   18.42   1
   3   6  -2   68.89    2.66   1
   3   6  -1   70.90    4.38   1
   3   6   0    4.08    2.38   1
   3   6   1   56.85    4.07   1
   3   6   2   82.26    5.26   1
   3   6   3  514.84   19.97   1
   3   6   6  178.76    8.29   1
   3   6   8  517.56   21.39   1
   3   6   9  940.65   36.19   1
   3   6  10  106.92    8.07   1
   3   6  11    4.58    3.81   1
   3   6  12  120.12    9.43   1
   3   6  13   36.24    5.06   1
   3   6  14   11.09    5.99   1
   3   6  16   13.69    4.81   1
   3   6  17   41.86    6.47   1
   3   6  18   11.29    5.17   1
   3   6  19   36.84    6.56   1
   3   7 -14   26.32    3.80   1
   3   7 -13  179.02   12.31   1
   3   7 -12  191.55   11.35   1
   3   7 -11  214.33   11.13   1
   3   7 -10  146.89    7.51   1
   3   7  -9  251.86    8.57   1
   3   7  -8  132.71    5.07   1
   3   7  -7 1186.80   31.69   1
   3   7  -5  382.98   14.48   1
   3   7  -4  317.55    9.62   1
   3   7  -3  437.23   16.31   1
   3   7  -2  105.27    4.31   1
   3   7  -1  207.94    9.23   1
   3   7   0 1479.94   50.01   1
   3   7   1  183.87    8.14   1
   3   7   3  475.24   18.31   1
   3   7   4  330.51   14.18   1
   3   7   5  351.19   14.62   1
   3   7   6  529.00   21.62   1
   3   7   7 1124.93   42.26   1
   3   7   8  140.90    7.83   1
   3   7  10  136.42    8.64   1
   3   7  13  170.56   13.58   1
   3   7  14    8.70    4.43   1
   3   7  16    5.29    6.58   1
   3   7  17   26.32    5.64   1
   3   7  18    4.20    5.21   1
   3   7  19   12.32    5.19   1
   3   8 -13   32.95    4.25   1
   3   8 -12   27.46    3.77   1
   3   8 -11   39.44    4.14   1
   3   8 -10  102.82    7.10   1
   3   8  -9   71.06    3.71   1
   3   8  -8  147.62    7.53   1
   3   8  -7  628.50   18.05   1
   3   8  -6    9.00    1.92   1
   3   8  -5   46.10    3.12   1
   3   8  -4   23.04    2.40   1
   3   8  -3  136.19    5.13   1
   3   8  -2  298.94   12.10   1
   3   8  -1 1846.42   47.27   1
   3   8   1 1863.65   63.03   1
   3   8   2  287.64   12.55   1
   3   8   3  141.37    7.61   1
   3   8   4   26.83    4.14   1
   3   8   5   45.56    4.99   1
   3   8   6   20.52    3.62   1
   3   8   7  588.06   25.70   1
   3   8   8  143.76    9.83   1
   3   8   9   78.85    8.17   1
   3   8  10  110.04    8.60   1
   3   8  11   37.95    5.91   1
   3   8  12   44.36    7.46   1
   3   8  13   20.61    5.36   1
   3   8  14   49.14    6.45   1
   3   8  15   12.82    5.58   1
   3   8  16   12.82    6.80   1
   3   8  17    6.71    5.59   1
   3   8  18    2.50    4.71   1
   3   9 -13   50.55    6.26   1
   3   9 -11   60.22    5.90   1
   3   9 -10   36.24    4.70   1
   3   9  -8  113.64    5.33   1
   3   9  -7  862.60   23.50   1
   3   9  -6    9.61    1.49   1
   3   9  -5  172.40    6.83   1
   3   9  -4   85.75    6.11   1
   3   9  -3   29.59    2.39   1
   3   9  -2  437.65   12.55   1
   3   9  -1  466.99   14.69   1
   3   9   0  584.19   22.24   1
   3   9   1  484.88   19.38   1
   3   9   2  466.13   19.43   1
   3   9   3   43.43    4.88   1
   3   9   4   93.51    7.16   1
   3   9   5  152.52    9.63   1
   3   9   6   12.82    5.01   1
   3   9   7  904.20   38.49   1
   3   9   8  218.74   24.26   1
   3   9  10   32.26    5.79   1
   3   9  11   63.36    7.16   1
   3   9  13   61.15    8.45   1
   3   9  14   20.43    4.88   1
   3   9  15   49.84    9.46   1
   3   9  17   10.11    5.60   1
   3  10 -12    6.20    2.79   1
   3  10  -8  116.42    9.28   1
   3  10  -7   14.36    3.11   1
   3  10  -6  252.49   13.35   1
   3  10  -5   65.12    5.16   1
   3  10  -4   65.45    6.15   1
   3  10  -2   -4.58    2.70   1
   3  10   0  109.62    6.70   1
   3  10   1  246.49   11.93   1
   3  10   2    8.01    3.28   1
   3  10   4   58.37    5.81   1
   3  10   5   77.44    7.57   1
   3  10   6  269.62   15.43   1
   3  10   8  119.46    8.74   1
   3  10   9   30.25    5.50   1
   3  10  12    5.38    5.10   1
   3  10  13   21.34    5.73   1
   3  10  14   19.01    6.98   1
   3  10  16    9.80    5.32   1
   3  11 -11   10.37    3.03   1
   3  11 -10   55.20    6.69   1
   3  11  -9   40.70    4.98   1
   3  11  -8   92.54    6.73   1
   3  11  -7   96.83    7.87   1
   3  11  -6   18.32    5.48   1
   3  11  -5  103.63    8.35   1
   3  11  -4   14.36    3.11   1
   3  11  -3   32.83    5.04   1
   3  11  -2   29.27    4.54   1
   3  11  -1   24.50    3.56   1
   3  11   0  168.48    9.86   1
   3  11   1   41.86    5.05   1
   3  11   2   27.46    4.82   1
   3  11   3   42.38    6.77   1
   3  11   4   19.54    4.77   1
   3  11   7   91.39    8.41   1
   3  11   8   71.57    7.95   1
   3  11   9   54.76    8.44   1
   3  11  10   63.84    7.83   1
   3  11  11   16.97    5.60   1
   3  11  12   42.64    7.97   1
   3  11  14   23.91    6.65   1
   3  11  15    6.10    6.52   1
   3  12 -10    0.71    3.91   1
   3  12  -8   83.36    7.85   1
   3  12  -7    9.80    3.32   1
   3  12  -6   49.56    5.63   1
   3  12  -5   19.36    4.58   1
   3  12  -4   85.56    7.59   1
   3  12  -2   38.69    5.85   1
   3  12   0    8.18    3.60   1
   3  12   1   91.78    7.28   1
   3  12   2   30.25    6.27   1
   3  12   3   36.84    5.22   1
   3  12   4   83.54    8.23   1
   3  12   5   16.40    4.37   1
   3  12   6   57.00    8.31   1
   3  12   7    4.28    4.31   1
   3  12   8   71.91    7.97   1
   3  12  10    6.20    7.02   1
   3  12  11    2.99    4.19   1
   3  12  12   19.98    4.92   1
   3  12  13   64.16    9.13   1
   3  12  14   12.11    6.68   1
   3  13  -9    5.90    3.50   1
   3  13  -8    8.82    4.63   1
   3  13  -6   41.86    5.05   1
   3  13  -5    7.18    3.81   1
   3  13  -4   32.83    5.84   1
   3  13  -3   14.90    4.32   1
   3  13  -2   19.54    4.51   1
   3  13   0    4.58    5.09   1
   3  13   1   24.30    7.10   1
   3  13   2   24.30    5.03   1
   3  13   3   12.60    4.61   1
   3  13   4   15.92    5.03   1
   3  13   5   13.47    6.83   1
   3  13   6   47.47    7.99   1
   3  13   7    2.19    4.59   1
   3  13   8   14.90    5.10   1
   3  13   9   23.43    5.71   1
   3  13  10   14.90    7.49   1
   3  13  12    7.90    5.00   1
   3  14  -8    0.90    3.10   1
   3  14  -6   21.90    6.08   1
   3  14  -4   28.09    5.94   1
   3  14  -3   76.21    8.56   1
   3  14  -2    4.71    4.12   1
   3  14  -1    6.20    4.28   1
   3  14   0   59.60    7.72   1
   3  14   1   11.09    4.13   1
   3  14   3   80.64    9.88   1
   3  14   4   28.30    8.09   1
   3  14   6   20.98    5.40   1
   3  14   7   13.69    5.62   1
   3  14   8    1.10    5.82   1
   3  14   9   13.18    6.61   1
   3  14  10   11.70    7.32   1
   3  15  -7   11.42    4.19   1
   3  15  -6   11.70    5.61   1
   3  15  -5    6.40    6.02   1
   3  15  -3    3.69    4.49   1
   3  15  -2    9.30    4.03   1
   3  15  -1    8.70    4.90   1
   3  15   0    5.38    4.50   1
   3  15   1   -2.31    4.41   1
   3  15   2    4.28    5.01   1
   3  15   3    6.81    4.80   1
   3  15   4   18.84    5.21   1
   3  15   5   -5.62    5.21   1
   3  15   6   15.13    5.84   1
   3  15   7    9.99    5.50   1
   3  16  -4   11.42    6.02   1
   3  16  -3   21.34    5.27   1
   3  16  -2    8.88    4.29   1
   3  16  -1   35.40    8.33   1
   3  16   1    8.70    7.08   1
   3  16   2   20.88    8.87   1
   3  16   3   27.88    8.45   1
   3  16   4   18.58    7.67   1
   4 -12  10   30.03    5.26   1
   4 -12  11   33.64    7.31   1
   4 -12  12   22.66    5.24   1
   4 -12  13    1.10    4.30   1
   4 -11   7  244.30   15.32   1
   4 -11   8    4.58    5.91   1
   4 -11  10   -4.28    4.10   1
   4 -11  11   28.30    6.38   1
   4 -11  12   31.58    6.97   1
   4 -11  13   22.18    7.44   1
   4 -11  14    5.11    4.02   1
   4 -11  15    3.39    3.90   1
   4 -10   6   19.27    4.48   1
   4 -10   7    9.67    4.11   1
   4 -10   8   32.95    5.40   1
   4 -10   9   87.05    8.21   1
   4 -10  10   40.32    5.71   1
   4 -10  11    6.20    4.38   1
   4 -10  12   45.56    6.34   1
   4 -10  14   43.96    6.90   1
   4 -10  15   17.89    4.48   1
   4 -10  16   -5.11    4.02   1
   4  -9   4   77.97    6.53   1
   4  -9   5   12.60    4.69   1
   4  -9   6   78.85    6.57   1
   4  -9   7   53.00    5.39   1
   4  -9   8  430.15   21.98   1
   4  -9   9   25.60    4.55   1
   4  -9  10   49.42    7.17   1
   4  -9  11   96.24    8.04   1
   4  -9  12   23.81    6.25   1
   4  -9  13   61.94    8.03   1
   4  -9  14   20.16    5.93   1
   4  -9  16   16.48    6.41   1
   4  -9  17   31.25    7.04   1
   4  -8   3    5.20    3.92   1
   4  -8   4   22.37    5.49   1
   4  -8   5  172.66    9.72   1
   4  -8   7   -7.90    5.28   1
   4  -8   8  499.52   22.80   1
   4  -8   9   16.56    4.40   1
   4  -8  10   -1.10    3.80   1
   4  -8  11   69.22    7.16   1
   4  -8  12    7.40    4.19   1
   4  -8  13   37.09    5.36   1
   4  -8  14    8.82    6.30   1
   4  -8  15   38.44    7.56   1
   4  -8  17    4.58    5.91   1
   4  -7   4  829.44   31.68   1
   4  -7   5  808.26   29.57   1
   4  -7   6 1026.56   38.45   1
   4  -7   7   95.45    7.23   1
   4  -7   8  275.23   13.60   1
   4  -7   9  265.36   14.01   1
   4  -7  10  286.62   13.88   1
   4  -7  11  165.38   10.55   1
   4  -7  12   47.89    6.37   1
   4  -7  13   63.84    7.19   1
   4  -7  14   72.08    6.96   1
   4  -7  15   31.58    5.40   1
   4  -7  16    8.01    4.41   1
   4  -7  17    5.52    4.51   1
   4  -7  18    7.29    4.48   1
   4  -6  -7  503.10   27.81   1
   4  -6  -5  548.03   28.56   1
   4  -6  -4   29.48    4.24   1
   4  -6  -1 1442.48   66.09   1
   4  -6   1 1490.73   50.97   1
   4  -6   2  548.03   21.07   1
   4  -6   3  425.60   16.09   1
   4  -6   4   29.81    4.91   1
   4  -6   5  531.30   19.36   1
   4  -6   6   94.48    7.39   1
   4  -6   7  584.67   22.73   1
   4  -6   8  781.76   29.64   1
   4  -6   9  342.99   15.19   1
   4  -6  10   69.72    5.85   1
   4  -6  12  130.19    9.58   1
   4  -6  13  184.96   11.15   1
   4  -6  17   10.18    4.59   1
   4  -6  18   19.10    4.46   1
   4  -6  19    8.70    6.08   1
   4  -5 -10   95.26    7.03   1
   4  -5  -9  736.58   31.48   1
   4  -5  -7  800.32   33.95   1
   4  -5  -6  426.84   20.25   1
   4  -5  -5  461.82   21.06   1
   4  -5  -4  408.85   19.82   1
   4  -5  -2  607.13   24.64   1
   4  -5   0  790.17   28.11   1
   4  -5   1 2258.15   76.03   1
   4  -5   2  623.00   22.96   1
   4  -5   4  389.27   16.18   1
   4  -5   5  442.26   17.24   1
   4  -5   6  421.07   16.83   1
   4  -5   7  763.42   27.08   1
   4  -5   8  253.13   11.46   1
   4  -5   9  705.96   29.23   1
   4  -5  10  121.66    7.50   1
   4  -5  13  215.80   12.93   1
   4  -5  14   69.22    7.16   1
   4  -5  15    6.40    4.00   1
   4  -5  16    4.71    4.12   1
   4  -5  17   11.70    7.11   1
   4  -5  18   11.02    4.52   1
   4  -5  19    2.40    5.52   1
   4  -4 -11  334.89   19.03   1
   4  -4 -10   39.94    3.92   1
   4  -4  -9 1248.92   51.60   1
   4  -4  -7  196.28   10.93   1
   4  -4  -5  321.13   14.34   1
   4  -4  -4  310.46   13.04   1
   4  -4  -3 1611.22   57.00   1
   4  -4  -2  458.39   19.70   1
   4  -4  -1 1945.69   65.28   1
   4  -4   0 3146.09  104.33   1
   4  -4   1 1894.86   65.29   1
   4  -4   2  480.92   17.98   1
   4  -4   3 1498.46   50.32   1
   4  -4   4  291.73   11.61   1
   4  -4   5  350.81   13.86   1
   4  -4   6    7.40    3.21   1
   4  -4   7  220.23    9.79   1
   4  -4   8  150.80    7.86   1
   4  -4   9 1257.41   44.68   1
   4  -4  10   54.17    4.86   1
   4  -4  11  417.79   18.80   1
   4  -4  13   64.16    6.73   1
   4  -4  14   66.26    8.14   1
   4  -4  15  118.81   10.46   1
   4  -4  16   52.42    5.79   1
   4  -4  17   25.20    5.02   1
   4  -4  19   67.24    7.71   1
   4  -3 -11  614.54   24.29   1
   4  -3 -10  338.93   16.20   1
   4  -3  -9 2305.92   85.48   1
   4  -3  -6  684.87   25.12   1
   4  -3  -5  121.00    6.16   1
   4  -3  -4  716.10   27.83   1
   4  -3  -2  334.16   17.55   1
   4  -3  -1 1699.09   56.06   1
   4  -3   0 2252.45   74.99   1
   4  -3   1 1653.24   55.30   1
   4  -3   2  343.36   13.34   1
   4  -3   3 1676.90   58.15   1
   4  -3   4  705.43   27.62   1
   4  -3   5  124.55    6.70   1
   4  -3   6  661.00   24.68   1
   4  -3   8  821.97   30.39   1
   4  -3   9 2328.06   78.17   1
   4  -3  10  334.89   15.37   1
   4  -3  11  620.01   25.40   1
   4  -3  12  500.86   23.28   1
   4  -3  13   60.37    5.59   1
   4  -3  14   83.36    6.21   1
   4  -3  15   50.55    5.83   1
   4  -3  16   -0.50    5.23   1
   4  -3  17    2.79    4.11   1
   4  -3  18   57.46    8.03   1
   4  -3  19   62.41    7.90   1
   4  -3  20   14.29    6.20   1
   4  -2 -13   43.56    3.70   1
   4  -2 -12  387.70   19.30   1
   4  -2 -10  693.80   29.50   1
   4  -2  -9 2080.27   69.33   1
   4  -2  -8   89.11    5.48   1
   4  -2  -7 1729.73   59.89   1
   4  -2  -6   35.16    2.85   1
   4  -2  -2  147.38    6.07   1
   4  -2  -1 3364.00  109.04   1
   4  -2   2  170.30    7.57   1
   4  -2   3  155.25    6.73   1
   4  -2   4 4503.75  150.33   1
   4  -2   5  244.92   10.95   1
   4  -2   6   34.11    3.50   1
   4  -2   7 1610.42   55.38   1
   4  -2   8   80.64    6.47   1
   4  -2   9 1959.83   68.18   1
   4  -2  10  755.15   28.58   1
   4  -2  11  959.76   37.18   1
   4  -2  12  433.47   19.57   1
   4  -2  13   30.36    5.07   1
   4  -2  14   17.31    5.49   1
   4  -2  15   73.44    7.37   1
   4  -2  16   39.44    5.53   1
   4  -2  18   19.01    5.49   1
   4  -2  19   29.05    5.61   1
   4  -2  20   -2.79    6.58   1
   4  -1 -13   67.73    5.27   1
   4  -1 -12  127.92    7.46   1
   4  -1 -10  306.25   12.60   1
   4  -1  -8  495.51   17.36   1
   4  -1  -7  160.53    6.59   1
   4  -1  -4  404.01   16.48   1
   4  -1  -2  443.10   15.58   1
   4  -1  -1  140.90    5.70   1
   4  -1   1  138.77    6.60   1
   4  -1   2  438.06   16.33   1
   4  -1   3  134.79    6.04   1
   4  -1   5   32.60    4.23   1
   4  -1   6  342.25   13.69   1
   4  -1   7  151.04    7.37   1
   4  -1   8  438.90   16.76   1
   4  -1   9  544.29   21.46   1
   4  -1  10  295.84   12.73   1
   4  -1  11  596.82   24.92   1
   4  -1  12  132.71    8.76   1
   4  -1  13   67.73    6.58   1
   4  -1  14   40.07    4.81   1
   4  -1  15    2.19    4.59   1
   4  -1  16   14.90    4.32   1
   4  -1  17   11.29    5.98   1
   4  -1  18   76.39    8.22   1
   4  -1  19   87.98    9.57   1
   4  -1  20    8.88    6.68   1
   4   0 -13  232.26   10.06   1
   4   0 -11  707.56   27.66   1
   4   0  -7  155.75    6.49   1
   4   0  -1   34.34    2.58   1
   4   0   0 1916.69   63.92   1
   4   0   1   30.58    2.32   1
   4   0   3   12.53    2.19   1
   4   0   4 7339.35  231.31   1
   4   0   5  402.80   15.65   1
   4   0   7  159.01    8.07   1
   4   0   8  505.80   19.79   1
   4   0  10  723.61   27.98   1
   4   0  11  668.22   27.92   1
   4   0  12  595.36   25.86   1
   4   0  13  234.09   12.85   1
   4   0  14  381.03   19.13   1
   4   0  15    9.61    3.72   1
   4   0  16   35.88    5.39   1
   4   0  17  108.58   10.42   1
   4   0  18    0.50    4.12   1
   4   0  19   53.14    8.16   1
   4   1 -12  133.63    7.40   1
   4   1  -9  574.56   18.70   1
   4   1  -2  420.66   14.36   1
   4   1  -1  138.30    5.41   1
   4   1   1  130.19    5.70   1
   4   1   2  399.60   15.19   1
   4   1   3  154.75    6.97   1
   4   1   4  372.88   13.90   1
   4   1   7  164.10    7.69   1
   4   1   8  422.71   16.45   1
   4   1   9  567.39   21.91   1
   4   1  10  296.87   13.44   1
   4   1  11  610.58   24.22   1
   4   1  12  116.86    8.00   1
   4   1  13   68.56    7.45   1
   4   1  14   38.07    5.06   1
   4   1  15   13.91    4.18   1
   4   1  17    3.20    5.80   1
   4   1  18   75.00    9.01   1
   4   1  19   87.61   11.23   1
   4   1  20   14.59    5.73   1
   4   2 -11 1023.36   37.75   1
   4   2  -9 1978.47   65.83   1
   4   2  -8   90.06    3.61   1
   4   2  -2  156.25    5.50   1
   4   2  -1 3176.45  101.45   1
   4   2   0  197.40    7.59   1
   4   2   2  161.29    6.86   1
   4   2   3  152.77    6.43   1
   4   2   4 4442.22  142.63   1
   4   2   5  244.30   10.63   1
   4   2   6   33.18    3.34   1
   4   2   7 1703.21   59.43   1
   4   2   8   80.10    6.09   1
   4   2   9 1960.72   68.19   1
   4   2  10  743.11   29.44   1
   4   2  11  978.44   38.16   1
   4   2  12  460.53   20.60   1
   4   2  13   36.48    5.07   1
   4   2  14    7.90    3.88   1
   4   2  15   90.44    7.99   1
   4   2  17  110.67    9.68   1
   4   2  18   22.09    5.36   1
   4   2  19   38.56    7.58   1
   4   2  20    4.00    4.48   1
   4   3 -12  352.31   26.28   1
   4   3 -11  650.76   22.96   1
   4   3 -10  350.06   12.35   1
   4   3  -2  354.19   12.04   1
   4   3  -1 1665.46   53.87   1
   4   3   0 2183.69   71.03   1
   4   3   1 1620.06   53.13   1
   4   3   2  342.25   12.95   1
   4   3   3 1704.86   56.98   1
   4   3   4  705.96   24.98   1
   4   3   5  125.44    6.50   1
   4   3   6  685.39   24.61   1
   4   3   7  185.78    9.00   1
   4   3   8  839.26   30.71   1
   4   3   9 2346.43   81.38   1
   4   3  11  608.61   24.18   1
   4   3  12  450.71   20.81   1
   4   3  13   53.29    5.84   1
   4   3  14   82.63    7.45   1
   4   3  15   67.40    6.57   1
   4   3  16   -0.40    3.69   1
   4   3  19   61.62    9.26   1
   4   3  20   35.05    8.05   1
   4   4 -12  290.02   11.58   1
   4   4 -10   45.56    2.70   1
   4   4  -8  151.29    4.43   1
   4   4  -7  227.41    8.14   1
   4   4  -4  324.00   11.16   1
   4   4  -3 1686.74   54.21   1
   4   4  -2  453.26   15.75   1
   4   4  -1 1907.07   62.01   1
   4   4   1 1947.46   64.43   1
   4   4   2  466.99   16.86   1
   4   4   3 1603.20   53.65   1
   4   4   4  327.25   13.02   1
   4   4   5  351.56   14.62   1
   4   4   6   13.03    4.33   1
   4   4   7  228.92   10.59   1
   4   4   8  162.82    9.19   1
   4   4   9 1338.83   46.84   1
   4   4  10   49.42    6.05   1
   4   4  11  375.97   18.23   1
   4   4  12  261.47   14.55   1
   4   4  13   56.85    5.43   1
   4   4  14   73.27    7.19   1
   4   4  15  111.51   10.56   1
   4   4  16   41.86    6.73   1
   4   4  17    8.82    4.22   1
   4   4  18  -13.03    4.48   1
   4   4  19   64.32    7.70   1
   4   5 -12  353.06   13.90   1
   4   5 -11  239.94    9.91   1
   4   5 -10  113.21    4.04   1
   4   5  -8  244.61    7.19   1
   4   5  -7  780.64   19.00   1
   4   5  -6  433.89   15.00   1
   4   5  -5  482.24   16.25   1
   4   5  -4  380.64   14.05   1
   4   5  -3  986.59   23.24   1
   4   5  -2  597.31   21.02   1
   4   5  -1 2328.06   77.20   1
   4   5   1 2238.24   73.80   1
   4   5   2  561.22   19.90   1
   4   5   3  968.45   32.99   1
   4   5   4  375.58   14.73   1
   4   5   5  454.97   17.06   1
   4   5   6  450.71   17.41   1
   4   5   7  762.86   29.83   1
   4   5   8  230.43   10.93   1
   4   5  10  109.20    8.15   1
   4   5  11  227.41   12.37   1
   4   5  12  378.69   17.90   1
   4   5  13  249.64   14.54   1
   4   5  14   64.48    7.87   1
   4   5  15    9.67    6.59   1
   4   5  16    9.18    6.91   1
   4   6 -12  134.33    7.65   1
   4   6 -10   69.89    3.85   1
   4   6  -9  345.59   10.04   1
   4   6  -8  833.48   29.45   1
   4   6  -7  582.26   15.93   1
   4   6  -6   97.81    3.16   1
   4   6  -4   21.07    1.74   1
   4   6  -3  404.01   15.28   1
   4   6  -2  521.21   18.26   1
   4   6  -1 1515.54   51.39   1
   4   6   0  108.58    5.63   1
   4   6   2  560.27   19.88   1
   4   6   3  404.81   15.69   1
   4   6   4   26.32    4.62   1
   4   6   5  580.81   22.17   1
   4   6   6   83.54    5.67   1
   4   6   7  549.90   21.57   1
   4   6   8  808.26   30.14   1
   4   6   9  309.76   16.90   1
   4   6  10   69.89    5.85   1
   4   6  11   51.98    6.06   1
   4   6  12  138.77   10.13   1
   4   6  13  202.49   13.95   1
   4   6  14   11.42    4.60   1
   4   6  15   42.38    6.64   1
   4   6  16   29.27    5.19   1
   4   6  17   15.29    5.32   1
   4   6  19   21.81    8.31   1
   4   7 -12   45.43    3.64   1
   4   7 -10  266.02   12.07   1
   4   7  -9  285.27    8.78   1
   4   7  -8  294.81   12.02   1
   4   7  -7  100.60    5.22   1
   4   7  -6 1073.22   26.21   1
   4   7  -5  818.53   21.74   1
   4   7  -4  805.99   28.96   1
   4   7  -3  683.30   18.30   1
   4   7  -2  186.87    5.74   1
   4   7   0   28.09    3.50   1
   4   7   1  543.82   19.59   1
   4   7   2  174.50    8.72   1
   4   7   3  674.44   25.45   1
   4   7   4  803.16   30.04   1
   4   7   5  785.12   30.82   1
   4   7   6 1016.97   36.35   1
   4   7   7   82.26    6.71   1
   4   7   8  285.95   14.20   1
   4   7   9  278.56   14.35   1
   4   7  10  291.04   15.35   1
   4   7  11  192.93   11.95   1
   4   7  12   37.95    6.41   1
   4   7  14   64.96    7.25   1
   4   7  15   36.84    6.43   1
   4   7  16   13.62    6.42   1
   4   7  17    1.10    4.41   1
   4   7  18    3.50    4.90   1
   4   8 -11   51.55    4.16   1
   4   8 -10    7.18    2.20   1
   4   8  -9   16.00    2.48   1
   4   8  -8  479.17   14.45   1
   4   8  -7   -1.00    1.90   1
   4   8  -6   51.84    2.74   1
   4   8  -5  168.48    5.71   1
   4   8  -4   25.30    2.82   1
   4   8  -3    4.41    1.30   1
   4   8  -2  203.35    7.42   1
   4   8   0  804.86   30.07   1
   4   8   2  212.28   10.49   1
   4   8   3   10.11    3.50   1
   4   8   4   23.14    5.29   1
   4   8   5  172.92    9.73   1
   4   8   6   64.64    5.79   1
   4   8   7    9.12    5.50   1
   4   8   8  487.08   23.84   1
   4   8   9   17.39    5.00   1
   4   8  10    3.61    3.99   1
   4   8  11   61.15    6.57   1
   4   8  12    7.62    5.69   1
   4   8  13   30.36    7.49   1
   4   8  14    8.82    4.81   1
   4   8  15   12.18    4.89   1
   4   8  16    3.20    4.19   1
   4   8  17   -4.00    4.32   1
   4   9 -11   69.72    6.18   1
   4   9 -10   37.45    3.79   1
   4   9  -9   24.21    3.25   1
   4   9  -8  461.39   22.34   1
   4   9  -7   62.09    5.04   1
   4   9  -6   68.72    3.32   1
   4   9  -5   18.40    1.63   1
   4   9  -4   61.94    3.62   1
   4   9  -3  214.33   10.83   1
   4   9  -2   34.46    3.64   1
   4   9  -1  369.41   11.53   1
   4   9   0   83.91    5.68   1
   4   9   1  372.88   16.61   1
   4   9   2   25.00    3.70   1
   4   9   3  214.92   11.43   1
   4   9   4   51.98    5.19   1
   4   9   5   23.52    4.27   1
   4   9   6   88.55    7.15   1
   4   9   7   51.27    6.59   1
   4   9   8  430.98   21.59   1
   4   9   9   15.29    4.22   1
   4   9  10   44.22    5.85   1
   4   9  12   21.62    6.70   1
   4   9  14   16.32    5.33   1
   4   9  15   49.42    7.17   1
   4   9  16    9.61    4.90   1
   4   9  17   17.31    4.91   1
   4  10 -10   20.79    3.01   1
   4  10  -8   20.07    2.96   1
   4  10  -7    8.18    2.57   1
   4  10  -5    6.92    3.52   1
   4  10  -4   64.96    5.64   1
   4  10  -3    8.29    2.82   1
   4  10  -1   59.14    5.84   1
   4  10   0   50.98    4.86   1
   4  10   2    9.67    4.79   1
   4  10   3    3.61    3.61   1
   4  10   4   56.55    5.56   1
   4  10   5    8.01    4.92   1
   4  10   6    2.40    4.99   1
   4  10   7    1.59    3.28   1
   4  10   8   15.13    4.59   1
   4  10   9   55.20    6.98   1
   4  10  10   32.38    6.94   1
   4  10  11    2.10    7.19   1
   4  10  12   52.42    7.24   1
   4  10  13    7.62    5.19   1
   4  10  14   47.75    7.74   1
   4  10  15   12.18    5.03   1
   4  10  16    2.59    6.89   1
   4  11  -8   16.32    3.23   1
   4  11  -7  233.48   15.28   1
   4  11  -6  106.50    8.05   1
   4  11  -5   36.12    4.09   1
   4  11  -4   28.73    6.11   1
   4  11  -2   60.37    5.91   1
   4  11  -1   20.16    3.41   1
   4  11   0   29.05    4.31   1
   4  11   1    7.08    3.62   1
   4  11   2   64.32    7.22   1
   4  11   3   89.11    7.93   1
   4  11   4   36.24    4.82   1
   4  11   5   45.83    5.55   1
   4  11   6   77.97    8.30   1
   4  11   7  275.89   16.94   1
   4  11   8   27.56    6.72   1
   4  11   9   27.46    5.03   1
   4  11  10    1.00    4.40   1
   4  11  11   19.80    4.98   1
   4  11  12   37.45    6.61   1
   4  11  13   41.34    8.23   1
   4  11  14    5.81    6.80   1
   4  12  -7   14.98    3.79   1
   4  12  -6   57.15    6.05   1
   4  12  -5   37.58    4.78   1
   4  12  -4    7.18    3.11   1
   4  12  -3   24.50    4.55   1
   4  12  -2   34.69    5.07   1
   4  12  -1   27.77    4.22   1
   4  12   0   66.26    5.86   1
   4  12   1   23.52    5.04   1
   4  12   2   25.00    5.90   1
   4  12   3   20.61    5.90   1
   4  12   5   36.84    5.58   1
   4  12   6   46.65    6.28   1
   4  12   7   29.70    5.45   1
   4  12   8   60.53    7.00   1
   4  12   9   24.70    6.76   1
   4  12  10   23.04    7.20   1
   4  12  12    2.99    5.88   1
   4  12  13   -4.41    4.20   1
   4  13  -7   74.65    7.26   1
   4  13  -6    4.20    2.79   1
   4  13  -5  121.66   10.81   1
   4  13  -4    3.39    5.00   1
   4  13  -3   13.10    5.00   1
   4  13  -2    4.80    5.30   1
   4  13  -1   34.11    6.66   1
   4  13   0    8.12    5.30   1
   4  13   1   30.69    6.20   1
   4  13   2    6.30    5.42   1
   4  13   3   11.90    6.21   1
   4  13   4   15.92    7.18   1
   4  13   5  104.65   10.03   1
   4  13   6    6.60    4.52   1
   4  13   7   66.26    8.63   1
   4  13   8   10.82    5.13   1
   4  13   9   -3.20    4.12   1
   4  13  11    9.18    6.79   1
   4  13  12    8.29    7.37   1
   4  14  -6   11.63    4.23   1
   4  14  -5   34.69    6.01   1
   4  14  -4    1.00    4.50   1
   4  14  -2    9.80    3.82   1
   4  14  -1   12.18    5.10   1
   4  14   0    3.10    4.19   1
   4  14   1    3.20    4.51   1
   4  14   2   13.76    4.53   1
   4  14   3   40.96    6.02   1
   4  14   4    2.50    4.99   1
   4  14   5   32.15    6.35   1
   4  14   6    3.39    4.78   1
   4  14   7   31.02    7.24   1
   4  14   8    6.10    5.09   1
   4  14   9   -7.51    4.71   1
   4  14  10    3.50    8.19   1
   4  15  -5   14.52   10.13   1
   4  15  -3    1.69    3.80   1
   4  15  -2   29.59    5.88   1
   4  15   0    1.59    5.67   1
   4  15   1   27.88    6.76   1
   4  15   4   19.98    6.26   1
   4  15   5   25.50    6.26   1
   4  15   6   18.49    6.02   1
   4  15   7   26.73    5.89   1
   4  16  -1   20.98    6.14   1
   4  16   0    3.80    5.19   1
   4  16   1   12.53    5.52   1
   5 -12   9   24.21    6.10   1
   5 -12  11    2.89    4.69   1
   5 -11   7    2.10    4.29   1
   5 -11   8  159.77   11.63   1
   5 -11   9   23.81    5.95   1
   5 -11  10    9.80    6.51   1
   5 -11  11   43.82    7.15   1
   5 -11  13   11.97    5.67   1
   5 -11  14   33.76    6.86   1
   5 -10   5   61.15    5.94   1
   5 -10   6   47.33    6.05   1
   5 -10   7  121.88    9.27   1
   5 -10   8    6.10    4.40   1
   5 -10   9   99.20    8.96   1
   5 -10  10   34.46    7.40   1
   5 -10  11   20.07    4.84   1
   5 -10  12   10.63    6.32   1
   5 -10  13   65.61    7.78   1
   5 -10  14    3.69    4.38   1
   5  -9   4   49.42    5.06   1
   5  -9   5   81.36    6.86   1
   5  -9   7    9.80    5.82   1
   5  -9   9  176.89   12.24   1
   5  -9  10   80.82    7.91   1
   5  -9  12   22.18    4.99   1
   5  -9  13   13.91    4.77   1
   5  -9  15   20.16    7.36   1
   5  -9  16   24.70    6.76   1
   5  -8   2   97.02    6.89   1
   5  -8   3  128.60    8.85   1
   5  -8   4  106.30    7.42   1
   5  -8   5  196.00   10.36   1
   5  -8   7   17.72    4.38   1
   5  -8   8   25.00    5.90   1
   5  -8   9   27.46    6.39   1
   5  -8  10   38.44    5.70   1
   5  -8  11   66.26    7.81   1
   5  -8  12   38.44    5.58   1
   5  -8  14   63.68    7.66   1
   5  -8  15   15.13    4.82   1
   5  -8  16   17.64    5.21   1
   5  -7   1   67.90    5.60   1
   5  -7   2  165.38    9.26   1
   5  -7   3  570.25   23.40   1
   5  -7   5    7.29    3.40   1
   5  -7   6   88.92    6.60   1
   5  -7   7   91.78    6.32   1
   5  -7   8   43.56    4.75   1
   5  -7   9   84.09    6.60   1
   5  -7  10   69.06    7.31   1
   5  -7  11   16.16    3.78   1
   5  -7  14   19.98    5.10   1
   5  -7  15   34.22    6.55   1
   5  -7  16   19.27    5.36   1
   5  -7  17   32.26    5.79   1
   5  -6  -7    2.99    3.08   1
   5  -6  -6  239.01   13.91   1
   5  -6  -4  173.45   11.06   1
   5  -6  -3  412.09   22.33   1
   5  -6   0   57.46    4.85   1
   5  -6   1  314.71   13.13   1
   5  -6   3  409.66   17.00   1
   5  -6   4  199.94    9.33   1
   5  -6   6  262.44   11.66   1
   5  -6   7   -1.49    3.49   1
   5  -6   9  103.23    8.13   1
   5  -6  10   79.39    6.95   1
   5  -6  11   52.71    6.97   1
   5  -6  12  256.64   14.74   1
   5  -6  13  135.02   10.23   1
   5  -6  14   31.70    5.40   1
   5  -6  15    0.50    4.02   1
   5  -6  16   13.40    5.27   1
   5  -6  17   31.02    7.13   1
   5  -6  18    3.10    4.51   1
   5  -5 -10   59.14    5.08   1
   5  -5  -9    0.50    2.22   1
   5  -5  -8  138.30    9.88   1
   5  -5  -7  157.50   11.55   1
   5  -5  -3  827.71   42.58   1
   5  -5   0  221.41    9.82   1
   5  -5   1   85.93    5.75   1
   5  -5   2   95.45    5.67   1
   5  -5   3  832.90   29.44   1
   5  -5   4   38.56    4.97   1
   5  -5   5  198.25    9.01   1
   5  -5   6   20.34    4.96   1
   5  -5   7  193.49   10.02   1
   5  -5   9    1.99    3.50   1
   5  -5  10   93.12    7.33   1
   5  -5  11   85.75    6.85   1
   5  -5  13    9.30    5.49   1
   5  -5  14   56.40    6.61   1
   5  -5  15   14.21    6.79   1
   5  -5  17   36.97    5.96   1
   5  -5  18   18.84    5.03   1
   5  -5  19   13.47    6.90   1
   5  -4 -11  227.71   14.79   1
   5  -4 -10   68.23    5.62   1
   5  -4  -8  116.42    7.98   1
   5  -4  -7   36.72    3.15   1
   5  -4  -6  136.19    8.17   1
   5  -4  -5  324.36   13.33   1
   5  -4  -3   33.41    4.05   1
   5  -4  -1  295.15   12.03   1
   5  -4   1  326.89   13.02   1
   5  -4   2   20.79    3.01   1
   5  -4   3   36.24    3.97   1
   5  -4   4  490.62   18.61   1
   5  -4   5  278.89   11.36   1
   5  -4   6  146.17    8.46   1
   5  -4   7   31.92    5.54   1
   5  -4   8  127.24    7.90   1
   5  -4   9  615.54   24.81   1
   5  -4  12   48.16    5.41   1
   5  -4  13   28.94    4.95   1
   5  -4  14   26.42    5.55   1
   5  -4  15   21.44    5.28   1
   5  -4  16   63.36    7.48   1
   5  -4  18   18.92    5.92   1
   5  -4  19   23.33    6.67   1
   5  -3 -11  331.24   15.29   1
   5  -3  -9  135.49    7.22   1
   5  -3  -8   34.57    3.29   1
   5  -3  -7   37.70    4.05   1
   5  -3  -4  420.25   22.14   1
   5  -3  -1  487.97   17.23   1
   5  -3   0 1698.26   56.05   1
   5  -3   2  147.38    7.04   1
   5  -3   3 1758.96   58.72   1
   5  -3   4  489.29   19.02   1
   5  -3   5   90.25    6.08   1
   5  -3   6   76.21    5.59   1
   5  -3   7   40.20    5.83   1
   5  -3   8   48.58    5.44   1
   5  -3   9  109.20    6.90   1
   5  -3  10  225.00   11.70   1
   5  -3  12   57.91    6.54   1
   5  -3  13    6.30    5.42   1
   5  -3  15   -1.99    4.40   1
   5  -3  16   45.83    6.36   1
   5  -3  17   61.94    8.34   1
   5  -3  18   66.42    8.80   1
   5  -3  19    1.10    6.40   1
   5  -2 -10  382.59   14.87   1
   5  -2  -9  918.70   32.73   1
   5  -2  -7  269.62   11.17   1
   5  -2  -2  685.39   23.56   1
   5  -2   0   38.19    3.46   1
   5  -2   1  437.65   16.74   1
   5  -2   2  655.36   23.04   1
   5  -2   3   80.46    4.49   1
   5  -2   4  605.16   22.63   1
   5  -2   5  151.29    7.63   1
   5  -2   6  163.84    8.19   1
   5  -2   7  244.92   11.27   1
   5  -2   9  885.66   33.33   1
   5  -2  10  331.24   15.29   1
   5  -2  11  255.36   13.10   1
   5  -2  12   48.72    5.44   1
   5  -2  13  142.80    9.80   1
   5  -2  14   77.44    7.74   1
   5  -2  16   23.43    4.94   1
   5  -2  17   16.97    6.67   1
   5  -2  18   43.03    6.56   1
   5  -2  19   27.88    6.86   1
   5  -1 -11  728.46   27.53   1
   5  -1 -10   32.72    2.63   1
   5  -1  -1  267.65   10.14   1
   5  -1   0   12.67    2.28   1
   5  -1   2  146.89    6.30   1
   5  -1   3 1211.74   41.77   1
   5  -1   5  688.01   24.66   1
   5  -1   6  890.43   31.63   1
   5  -1   7   17.64    3.70   1
   5  -1   8  144.00    8.64   1
   5  -1   9  138.53    8.24   1
   5  -1  10   29.81    4.91   1
   5  -1  11  703.31   28.64   1
   5  -1  12   -1.90    5.11   1
   5  -1  14   21.72    4.94   1
   5  -1  15   48.30    7.09   1
   5  -1  16  148.11   11.93   1
   5  -1  17   25.60    5.67   1
   5  -1  18   -0.30    4.72   1
   5  -1  19    8.70    6.78   1
   5  -1  20   12.18    6.98   1
   5   0  -1  185.23    7.08   1
   5   0   1  194.04    8.36   1
   5   0   2  614.05   21.81   1
   5   0   3  115.99    6.03   1
   5   0   4   29.16    3.02   1
   5   0   5  269.94   10.84   1
   5   0   6  184.42    8.69   1
   5   0   7  451.14   17.84   1
   5   0   8    5.62    3.60   1
   5   0   9   82.81    6.19   1
   5   0  10  395.21   17.49   1
   5   0  12  238.08   12.65   1
   5   0  13  168.48   11.42   1
   5   0  14   13.76    4.67   1
   5   0  15  364.43   21.38   1
   5   0  16   23.04    4.70   1
   5   0  17   11.29    4.77   1
   5   0  18   89.87   10.62   1
   5   0  20    8.82    7.43   1
   5   1  -1  270.93   10.53   1
   5   1   1  266.34   10.12   1
   5   1   2  151.54    6.40   1
   5   1   4  708.62   25.02   1
   5   1   5  680.17   24.52   1
   5   1   6  866.12   30.61   1
   5   1   7   12.60    3.83   1
   5   1   8  152.03    8.38   1
   5   1   9  154.01    8.69   1
   5   1  11  664.09   28.86   1
   5   1  12    2.10    5.31   1
   5   1  13   50.27    6.10   1
   5   1  14   23.14    5.96   1
   5   1  15   43.96    6.10   1
   5   1  16  153.76   10.91   1
   5   1  17    1.21    5.92   1
   5   1  18   -2.89    4.69   1
   5   1  19   14.82    6.47   1
   5   2  -1  432.64   15.39   1
   5   2   1  435.14   15.44   1
   5   2   3   74.13    4.48   1
   5   2   4  621.50   22.44   1
   5   2   6  183.33    8.12   1
   5   2   7  258.24   11.25   1
   5   2   8  449.02   18.22   1
   5   2  10  348.94   16.06   1
   5   2  12   53.00    5.39   1
   5   2  13  142.09   10.25   1
   5   2  14   78.32    7.26   1
   5   2  15  177.69   13.06   1
   5   2  16   35.05    5.56   1
   5   2  18   55.65    9.70   1
   5   2  19   20.98    5.86   1
   5   3  -2  150.06    5.88   1
   5   3  -1  501.31   17.46   1
   5   3   0 1666.27   54.70   1
   5   3   1  467.42   17.30   1
   5   3   2  152.03    7.40   1
   5   3   3 1794.37   59.30   1
   5   3   4  461.39   17.18   1
   5   3   5   82.63    5.27   1
   5   3   6   74.13    5.68   1
   5   3   7   42.12    4.54   1
   5   3   8   39.44    6.28   1
   5   3   9  129.96    7.52   1
   5   3  10  231.95   12.49   1
   5   3  11  335.99   15.76   1
   5   3  12   64.32    6.42   1
   5   3  13    3.31    4.00   1
   5   3  14   40.45    7.50   1
   5   3  15    4.71    4.30   1
   5   3  16   52.56    6.82   1
   5   3  17   61.47    8.15   1
   5   3  18   58.98    7.99   1
   5   4  -3   43.03    2.10   1
   5   4  -2   18.58    1.90   1
   5   4  -1  322.56   11.85   1
   5   4   1  322.56   12.21   1
   5   4   2   13.76    3.12   1
   5   4   3   42.51    3.52   1
   5   4   4  524.41   19.69   1
   5   4   5  288.66   12.57   1
   5   4   6  146.89    8.24   1
   5   4   7   50.55    5.55   1
   5   4   8  145.68    8.21   1
   5   4   9  600.74   25.98   1
   5   4  11  310.46   16.56   1
   5   4  12   59.29    6.31   1
   5   4  13   19.18    4.47   1
   5   4  14   36.84    5.34   1
   5   4  16   72.08    9.00   1
   5   4  17   87.80   12.37   1
   5   4  18   11.49    6.17   1
   5   4  19   14.90    5.48   1
   5   5  -5  188.51    7.41   1
   5   5  -4   35.28    2.02   1
   5   5  -3  870.84   28.33   1
   5   5   0  237.78    9.25   1
   5   5   1   96.43    5.30   1
   5   5   2   92.54    5.00   1
   5   5   3  822.54   28.68   1
   5   5   4   33.41    3.58   1
   5   5   5  182.79    8.92   1
   5   5   7  170.04    9.13   1
   5   5   8  154.50    8.70   1
   5   5   9    1.30    3.49   1
   5   5  11   74.13    8.27   1
   5   5  12  234.09   13.77   1
   5   5  13   11.70    4.31   1
   5   5  14   38.32    5.69   1
   5   5  15    7.18    4.61   1
   5   5  16   31.47    5.95   1
   5   5  17   21.16    5.89   1
   5   5  18   24.90    5.99   1
   5   5  19    6.40    5.11   1
   5   6  -7    2.79    0.90   1
   5   6  -6  254.72   10.85   1
   5   6  -4  193.21    8.06   1
   5   6  -3  416.57   15.92   1
   5   6  -2  215.80    9.40   1
   5   6  -1  288.32   11.55   1
   5   6   0   43.96    3.85   1
   5   6   1  314.35   12.41   1
   5   6   2  201.36    8.80   1
   5   6   3  419.02   15.97   1
   5   6   4  167.70    8.81   1
   5   6   6  276.56   13.64   1
   5   6   7   -4.28    3.39   1
   5   6   8    9.67    3.48   1
   5   6   9  105.27    7.80   1
   5   6  10   95.06   13.26   1
   5   6  11   50.27    6.10   1
   5   6  12  235.01   15.02   1
   5   6  13  157.00   11.28   1
   5   6  14   18.92    6.18   1
   5   6  15    2.19    4.20   1
   5   6  16   21.72    6.34   1
   5   7  -7  107.12    4.76   1
   5   7  -6   90.82    3.24   1
   5   7  -5   15.60    2.13   1
   5   7  -4   43.43    2.37   1
   5   7  -3  579.36   16.37   1
   5   7  -2  153.02    7.67   1
   5   7   1   52.27    4.77   1
   5   7   2  158.76    7.81   1
   5   7   3  611.08   22.74   1
   5   7   4   44.76    5.35   1
   5   7   5    8.01    4.92   1
   5   7   6   84.09    6.79   1
   5   7   7   84.82    7.55   1
   5   7   8   47.33    6.33   1
   5   7   9   68.23    7.27   1
   5   7  10   72.76    7.34   1
   5   7  11   14.59    6.49   1
   5   7  12  181.44   13.47   1
   5   7  13  127.92   11.08   1
   5   7  14   16.81    6.72   1
   5   7  15   39.94    8.34   1
   5   7  16    8.01    6.62   1
   5   7  17   44.36    8.79   1
   5   8  -9   26.63    2.27   1
   5   8  -8   36.00    2.76   1
   5   8  -7   32.95    2.76   1
   5   8  -6   81.72    3.98   1
   5   8  -5  205.92   10.62   1
   5   8  -2  106.92    4.55   1
   5   8  -1   12.67    3.42   1
   5   8   1    9.49    2.71   1
   5   8   2  111.94    6.77   1
   5   8   3  115.99    6.89   1
   5   8   4  104.04    7.55   1
   5   8   5  211.12   10.46   1
   5   8   6   75.34    6.25   1
   5   8   7   39.94    5.31   1
   5   8   9   26.52    6.90   1
   5   8  10   41.22    6.68   1
   5   8  11   86.49    9.67   1
   5   8  12   34.46    7.75   1
   5   8  13   53.29    8.18   1
   5   8  14   88.55   10.54   1
   5   8  15   38.44   10.54   1
   5   8  16   25.40    7.96   1
   5   8  17   17.31    8.07   1
   5   9  -4   52.13    4.33   1
   5   9  -3   29.05    2.59   1
   5   9  -2    3.61    3.19   1
   5   9  -1  138.77    7.54   1
   5   9   0  202.78   11.39   1
   5   9   1  141.13    8.08   1
   5   9   2    6.20    3.19   1
   5   9   3   31.47    4.49   1
   5   9   4   61.78    6.29   1
   5   9   5   72.76    6.48   1
   5   9   6  262.12   15.22   1
   5   9   7    4.20    3.81   1
   5   9  10   92.54    8.27   1
   5   9  11   69.72    9.02   1
   5   9  12   14.06    6.30   1
   5   9  13    7.02    7.53   1
   5   9  14   28.09    7.74   1
   5  10  -8   13.76    2.67   1
   5  10  -6   42.12    3.76   1
   5  10  -5   46.24    4.49   1
   5  10  -4   39.06    3.75   1
   5  10  -3  114.49    7.92   1
   5  10  -2    0.50    2.51   1
   5  10  -1   73.27    5.14   1
   5  10   0  122.77    7.98   1
   5  10   1   73.44    5.66   1
   5  10   2    0.30    3.11   1
   5  10   3  122.10    9.06   1
   5  10   6   35.40    6.07   1
   5  10   7  151.29   10.09   1
   5  10   8   19.89    6.51   1
   5  10   9   96.04    9.60   1
   5  10  11   -2.50    4.11   1
   5  10  12    1.00    4.70   1
   5  10  13   55.35    7.59   1
   5  10  14    1.10    4.01   1
   5  10  15    4.80    4.29   1
   5  11  -7   22.56    3.70   1
   5  11  -5   -0.30    2.21   1
   5  11  -4   27.67    3.47   1
   5  11  -3   78.15    6.90   1
   5  11   1   67.73    6.91   1
   5  11   2   51.27    5.58   1
   5  11   3   75.86    7.32   1
   5  11   4   35.05    6.04   1
   5  11   5    4.88    4.11   1
   5  11   6  127.46   10.16   1
   5  11   7   25.00    5.00   1
   5  11   8  152.52   12.10   1
   5  11   9   17.81    4.81   1
   5  11  10    5.20    4.70   1
   5  11  11   42.64    7.05   1
   5  11  12   18.66    5.70   1
   5  11  13   26.42    6.37   1
   5  11  14   53.58    9.37   1
   5  12  -6   16.08    3.77   1
   5  12  -5  106.71    9.71   1
   5  12  -4   50.55    6.11   1
   5  12  -3   65.12    5.65   1
   5  12  -2   64.32    6.58   1
   5  12   0   24.70    4.97   1
   5  12   1   17.47    5.52   1
   5  12   2   80.46    8.07   1
   5  12   3   58.06    7.77   1
   5  12   4   57.00    7.40   1
   5  12   5  136.66   10.29   1
   5  12   6   26.01    6.53   1
   5  12   7   66.42    8.80   1
   5  12   8   35.40    7.02   1
   5  12  11   11.29    6.59   1
   5  12  12    3.31    5.90   1
   5  13  -5    8.01    3.23   1
   5  13  -4    4.20    4.10   1
   5  13  -2  103.02    8.93   1
   5  13  -1   30.03    4.27   1
   5  13   0   53.00    6.26   1
   5  13   1   35.05    6.28   1
   5  13   2  102.21    9.71   1
   5  13   3   23.14    6.83   1
   5  13   4   14.52    6.32   1
   5  13   5    1.80    5.79   1
   5  13   6   96.04   10.58   1
   5  13   7    4.71    8.42   1
   5  13   8    7.40    6.31   1
   5  13   9   -8.70    6.73   1
   5  13  10   10.82    7.90   1
   5  13  11   18.23    7.52   1
   5  14  -4   11.63    4.02   1
   5  14  -3    6.81    3.08   1
   5  14  -2   -1.30    6.11   1
   5  14   0   27.77    5.69   1
   5  14   1    4.28    3.68   1
   5  14   2   -0.50    4.02   1
   5  14   3   21.44    7.41   1
   5  14   4   10.82    6.58   1
   5  14   5   -4.88    5.88   1
   5  14   6    8.29    6.62   1
   5  15  -2    7.40    4.08   1
   5  15  -1   22.09    5.45   1
   5  15   0   18.40    6.43   1
   5  15   2    8.18    5.72   1
   5  15   3   36.12    7.09   1
   5  15   4    2.69    4.10   1
   6 -12   9   12.67    5.27   1
   6 -12  10   24.50    7.42   1
   6 -12  11   -5.52    4.09   1
   6 -11   7    2.59    6.38   1
   6 -11   8   20.70    5.64   1
   6 -11   9   48.44    6.68   1
   6 -11  10   -7.90    6.13   1
   6 -11  11   40.07    6.84   1
   6 -11  12   14.90    6.72   1
   6 -11  13   18.06    5.70   1
   6 -10   5   59.44    7.56   1
   6 -10   6   43.69    7.01   1
   6 -10   7  118.81   10.68   1
   6 -10   8   72.93    8.03   1
   6 -10   9    2.19    4.59   1
   6 -10  10   17.72    6.40   1
   6 -10  11   13.18    4.86   1
   6 -10  12   29.16    7.24   1
   6 -10  13   16.40    5.26   1
   6 -10  14   22.37    6.15   1
   6  -9   3   23.72    4.29   1
   6  -9   4  173.71   11.07   1
   6  -9   5    8.58    6.50   1
   6  -9   6   35.05    6.39   1
   6  -9   7   16.16    5.79   1
   6  -9   9   56.55    6.47   1
   6  -9  10   48.72    6.84   1
   6  -9  11   48.86    8.25   1
   6  -9  12   21.44    5.00   1
   6  -9  13   19.80    5.78   1
   6  -9  14    4.28    5.51   1
   6  -9  15    5.90    7.39   1
   6  -8   2  115.56    7.53   1
   6  -8   3  353.82   18.43   1
   6  -8   4  172.40   13.66   1
   6  -8   5   29.27    6.28   1
   6  -8   6    7.40    3.92   1
   6  -8   7   29.59    5.55   1
   6  -8   8    4.49    5.30   1
   6  -8  10    9.42    4.18   1
   6  -8  11   48.30    7.51   1
   6  -8  12    8.01    4.70   1
   6  -8  13   60.37    8.24   1
   6  -8  15   21.90    8.24   1
   6  -8  16   23.91    7.14   1
   6  -7   2  601.72   25.51   1
   6  -7   3   25.70    4.77   1
   6  -7   4  476.11   20.51   1
   6  -7   5  146.89    9.70   1
   6  -7   6  426.01   19.81   1
   6  -7   7   25.50    4.44   1
   6  -7   8   99.40    7.78   1
   6  -7  10   28.84    5.05   1
   6  -7  11   35.16    5.46   1
   6  -7  12   12.89    4.52   1
   6  -7  14   24.30    7.59   1
   6  -7  15   38.94    7.61   1
   6  -7  16   17.98    7.80   1
   6  -7  17   -0.10    6.68   1
   6  -6  -4   77.44   11.26   1
   6  -6   0  168.22    8.30   1
   6  -6   2   58.68    5.82   1
   6  -6   3   72.76    6.31   1
   6  -6   4  720.92   28.46   1
   6  -6   5   91.58    6.32   1
   6  -6   6   65.77    7.14   1
   6  -6   7  447.75   18.62   1
   6  -6   9    4.08    3.39   1
   6  -6  10  148.60   11.21   1
   6  -6  11   13.32    4.82   1
   6  -6  12   -6.30    5.52   1
   6  -6  13   28.84    6.87   1
   6  -6  14   13.62    4.80   1
   6  -6  15   14.59    4.51   1
   6  -6  16   16.56    5.70   1
   6  -6  17   14.59    6.72   1
   6  -5  -5    7.18    3.22   1
   6  -5   0  473.93   18.72   1
   6  -5   1   72.76    5.97   1
   6  -5   2  289.68   12.25   1
   6  -5   3    8.58    3.22   1
   6  -5   5    1.21    3.21   1
   6  -5   6  341.14   16.25   1
   6  -5   7   70.06    6.03   1
   6  -5   8  166.41    9.29   1
   6  -5   9   90.25    7.60   1
   6  -5  10   45.02    4.70   1
   6  -5  11  132.48   10.36   1
   6  -5  12   31.14    5.36   1
   6  -5  13   61.15    7.19   1
   6  -5  14   55.20    7.13   1
   6  -5  15    0.79    4.27   1
   6  -5  16   62.73    8.24   1
   6  -5  17    6.00    5.39   1
   6  -5  18    1.80    5.90   1
   6  -4  -9   74.65    5.70   1
   6  -4  -1  189.06    8.25   1
   6  -4   0   13.32    4.09   1
   6  -4   1  184.69    8.70   1
   6  -4   2  108.58    6.04   1
   6  -4   3  189.06    9.08   1
   6  -4   5   90.82    6.67   1
   6  -4   6  565.96   23.31   1
   6  -4   7   63.52    5.74   1
   6  -4   8  122.10    8.62   1
   6  -4   9   75.17    6.24   1
   6  -4  10   -6.00    5.10   1
   6  -4  11   34.93    4.85   1
   6  -4  12   29.27    4.54   1
   6  -4  13   27.04    5.10   1
   6  -4  14    4.80    3.81   1
   6  -4  15   45.56    7.15   1
   6  -4  16   52.85    7.27   1
   6  -4  17    7.40    5.22   1
   6  -4  18   50.41    9.80   1
   6  -3 -10   80.82    5.93   1
   6  -3  -9  186.32    9.83   1
   6  -3  -7  209.96   11.59   1
   6  -3  -2  326.52   12.29   1
   6  -3  -1  265.69   10.76   1
   6  -3   0  179.29    8.30   1
   6  -3   1  273.24   10.58   1
   6  -3   2  329.42   13.79   1
   6  -3   3   81.90    5.79   1
   6  -3   4   79.39    5.35   1
   6  -3   5   86.68    6.70   1
   6  -3   6  440.58   17.63   1
   6  -3   7  203.06   10.55   1
   6  -3   8  933.91   36.67   1
   6  -3   9  191.82   11.08   1
   6  -3  10   89.11    7.36   1
   6  -3  11   59.60    7.72   1
   6  -3  12   18.06    5.86   1
   6  -3  13   -8.58    5.68   1
   6  -3  14   19.01    7.06   1
   6  -3  16   39.56    5.66   1
   6  -3  17   35.16    6.88   1
   6  -2  -2  343.73   12.61   1
   6  -2   0  109.62    5.24   1
   6  -2   1   27.67    3.05   1
   6  -2   2  351.56   13.50   1
   6  -2   3  220.52    9.80   1
   6  -2   4  208.51    9.82   1
   6  -2   5  110.67    6.52   1
   6  -2   6   94.48    6.22   1
   6  -2   7 1248.92   43.82   1
   6  -2   8   69.72    5.18   1
   6  -2   9  101.40    7.25   1
   6  -2  10   89.68    7.01   1
   6  -2  11   -4.49    3.60   1
   6  -2  12    7.51    3.62   1
   6  -2  13   34.34    5.27   1
   6  -2  14  135.26   11.40   1
   6  -2  15    2.79    6.78   1
   6  -2  16   21.44    5.46   1
   6  -2  17   30.25    6.05   1
   6  -2  19   39.94    7.84   1
   6  -1  -2  146.17    6.53   1
   6  -1  -1   31.14    2.79   1
   6  -1   0 1453.90   48.81   1
   6  -1   1   22.94    2.78   1
   6  -1   2  155.00    7.22   1
   6  -1   3 1031.05   35.96   1
   6  -1   4  299.64   12.46   1
   6  -1   5  163.58    7.67   1
   6  -1   6  476.99   19.22   1
   6  -1   7  304.15   13.60   1
   6  -1   8  163.58    8.95   1
   6  -1   9   -3.31    3.49   1
   6  -1  10   97.02    7.68   1
   6  -1  11   60.53    7.00   1
   6  -1  13    9.30    4.21   1
   6  -1  14   28.94    5.27   1
   6  -1  15   -1.69    5.77   1
   6  -1  16  189.89   14.06   1
   6  -1  17   11.83    4.88   1
   6  -1  18   -8.53    4.91   1
   6   0  -2   50.69    2.71   1
   6   0  -1 1024.64   33.93   1
   6   0   0  982.20   33.22   1
   6   0   1 1032.34   35.34   1
   6   0   2   49.14    4.35   1
   6   0   4   51.12    4.86   1
   6   0   5  268.96   11.48   1
   6   0   6   29.38    4.01   1
   6   0   7  252.81   12.08   1
   6   0   8  228.92   11.20   1
   6   0   9  143.28    8.62   1
   6   0  10  139.00    9.20   1
   6   0  11   33.18    5.07   1
   6   0  14  101.20    8.65   1
   6   0  15   14.67    6.20   1
   6   0  16   83.72    8.78   1
   6   0  17   42.25    8.71   1
   6   0  18   -2.31    4.92   1
   6   0  19    2.19    6.78   1
   6   1  -2  145.20    6.03   1
   6   1  -1   29.38    2.49   1
   6   1   0 1500.01   50.35   1
   6   1   1   32.83    2.52   1
   6   1   2  148.84    6.34   1
   6   1   5  160.02    8.10   1
   6   1   6  466.99   19.02   1
   6   1   7  302.76   13.57   1
   6   1   8  187.96    9.60   1
   6   1   9    4.49    4.49   1
   6   1  10   94.09    8.54   1
   6   1  11   64.32    5.77   1
   6   1  12   15.29    4.38   1
   6   1  13   15.52    6.07   1
   6   1  14   28.94    5.38   1
   6   1  15   18.49    6.62   1
   6   1  16  182.79   14.60   1
   6   1  18    4.71    4.82   1
   6   1  19   -8.41    4.52   1
   6   2  -1   20.52    1.81   1
   6   2   0  114.28    5.34   1
   6   2   1   28.41    2.77   1
   6   2   2  347.08   13.79   1
   6   2   3  230.43   10.32   1
   6   2   4  188.24    8.78   1
   6   2   6   75.34    6.08   1
   6   2   7 1273.06   43.53   1
   6   2   9  118.59    7.84   1
   6   2  10   93.32    6.96   1
   6   2  11    1.69    5.77   1
   6   2  12   14.90    4.09   1
   6   2  13   24.11    5.79   1
   6   2  14  122.99    9.76   1
   6   2  15   16.00    6.56   1
   6   2  16   34.22    6.32   1
   6   2  17   39.94    6.83   1
   6   2  18   24.70    7.95   1
   6   2  19   16.56    5.70   1
   6   3  -2  336.72   12.48   1
   6   3  -1  275.56   10.29   1
   6   3   2  341.14   13.67   1
   6   3   3   83.54    4.94   1
   6   3   4   80.82    5.57   1
   6   3   5   84.82    5.71   1
   6   3   6  454.54   18.34   1
   6   3   7  173.19    9.48   1
   6   3   8  924.16   35.87   1
   6   3   9  186.87   10.66   1
   6   3  10   69.06    6.65   1
   6   3  11   64.16    7.37   1
   6   3  12    1.99    3.58   1
   6   3  13   -3.31    5.50   1
   6   3  14   19.89    4.46   1
   6   3  15   92.16    9.22   1
   6   3  16   37.45    7.83   1
   6   3  17   43.43    8.04   1
   6   3  18    9.00    5.22   1
   6   4  -2  106.30    4.74   1
   6   4   0   18.40    2.66   1
   6   4   2  112.36    5.94   1
   6   4   4  290.02   12.60   1
   6   4   5   83.36    6.21   1
   6   4   6  600.25   24.50   1
   6   4   7   64.96    5.96   1
   6   4   8  112.36    7.42   1
   6   4   9   87.42    7.29   1
   6   4  10    3.88    3.90   1
   6   4  11   45.29    6.46   1
   6   4  12   30.58    5.20   1
   6   4  13   35.40    5.35   1
   6   4  14   21.62    6.32   1
   6   4  15   58.98    7.83   1
   6   4  16   63.36    8.76   1
   6   4  17   10.18    4.78   1
   6   5  -3   11.02    1.13   1
   6   5  -2  320.77   11.82   1
   6   5  -1   83.72    4.39   1
   6   5   0  493.28   19.54   1
   6   5   1   69.22    4.16   1
   6   5   2  298.25   13.13   1
   6   5   4  182.79    9.46   1
   6   5   5    5.62    2.80   1
   6   5   6  328.33   14.50   1
   6   5   7   58.37    4.74   1
   6   5  10   39.94    5.56   1
   6   5  11   97.81    7.71   1
   6   5  12   54.91    6.97   1
   6   5  13   59.75    7.27   1
   6   5  14   58.83    6.44   1
   6   5  15    8.29    5.01   1
   6   5  17   33.18    7.49   1
   6   5  18    3.61    4.60   1
   6   6  -4  717.70   24.65   1
   6   6  -3   68.23    2.64   1
   6   6  -2   62.25    3.63   1
   6   6  -1   85.01    4.98   1
   6   6   0  178.49    7.75   1
   6   6   1   89.49    5.30   1
   6   6   2   51.27    4.44   1
   6   6   4  662.03   28.82   1
   6   6   5   77.09    5.44   1
   6   6   6   85.01    6.82   1
   6   6   7  413.31   20.33   1
   6   6   8    4.00    3.92   1
   6   6  10  155.00   10.96   1
   6   6  11   17.31    4.66   1
   6   6  12   11.22    5.09   1
   6   6  13   16.40    5.43   1
   6   6  15   31.92    6.78   1
   6   6  16    6.60    4.21   1
   6   6  17   11.29    4.97   1
   6   7  -6  365.96   10.71   1
   6   7  -4  486.64   20.74   1
   6   7  -3   17.72    1.77   1
   6   7  -1   25.91    3.36   1
   6   7   0   22.66    2.48   1
   6   7   1   28.30    3.83   1
   6   7   2  635.04   25.70   1
   6   7   3   22.94    4.89   1
   6   7   5  145.44    9.17   1
   6   7   6  366.34   18.76   1
   6   7   7   21.53    5.38   1
   6   7   9    7.51    4.22   1
   6   7  10   38.56    6.21   1
   6   7  11   28.30    5.11   1
   6   7  13   16.73    7.12   1
   6   7  14   32.49    6.95   1
   6   7  15   22.75    6.01   1
   6   7  16   11.83    5.23   1
   6   7  17    2.19    5.39   1
   6   8  -7   21.53    1.86   1
   6   8  -5   18.58    2.59   1
   6   8  -3  311.88   17.31   1
   6   8  -2  113.85    5.12   1
   6   8   0  187.69   10.41   1
   6   8   1  192.93    9.45   1
   6   8   2  114.70    6.64   1
   6   8   3  340.77   17.35   1
   6   8   4  167.18   10.34   1
   6   8   6   19.18    5.26   1
   6   8   7   28.73    4.61   1
   6   8   8    6.71    3.78   1
   6   8   9   -1.80    3.89   1
   6   8  10   14.36    4.47   1
   6   8  12   16.73    6.30   1
   6   8  13   46.65    7.51   1
   6   8  15    1.21    4.73   1
   6   8  16    8.41    4.70   1
   6   9  -6   26.63    2.37   1
   6   9  -5   19.98    2.50   1
   6   9  -4  151.29   10.09   1
   6   9  -3   25.81    3.15   1
   6   9  -2  223.80   13.16   1
   6   9  -1   50.84    5.13   1
   6   9   0  102.82    7.71   1
   6   9   1   41.22    4.62   1
   6   9   2  202.49   11.67   1
   6   9   4  167.96   10.11   1
   6   9   5   29.16    7.88   1
   6   9   6   18.49    4.13   1
   6   9   7    9.49    4.31   1
   6   9   8    6.20    4.58   1
   6   9   9   68.23    7.93   1
   6   9  10   36.24    6.14   1
   6   9  12   21.34    7.39   1
   6   9  13   17.47    7.02   1
   6   9  14   39.69    7.69   1
   6   9  15   -3.10    7.11   1
   6  10  -5   75.86    5.23   1
   6  10  -3   51.55    4.88   1
   6  10  -2   32.04    3.85   1
   6  10  -1   35.88    5.03   1
   6  10   0   22.75    4.67   1
   6  10   1   51.70    5.46   1
   6  10   2   19.89    3.30   1
   6  10   3   53.73    5.72   1
   6  10   4   43.30    6.45   1
   6  10   5  100.00    8.80   1
   6  10   7   90.82    7.81   1
   6  10   8   55.65    6.71   1
   6  10   9   10.18    4.40   1
   6  10  10   20.43    5.06   1
   6  10  11   16.89    5.01   1
   6  10  12   11.83    5.50   1
   6  10  13   21.72    5.59   1
   6  10  14   -5.52    4.51   1
   6  11  -5   38.81    4.24   1
   6  11  -2   12.39    4.01   1
   6  11  -1   -2.69    2.49   1
   6  11   0    4.20    2.79   1
   6  11   1    0.71    3.81   1
   6  11   3   10.30    3.72   1
   6  11   4   23.04    4.61   1
   6  11   5   29.92    5.25   1
   6  11   6   16.32    4.36   1
   6  11   7   13.99    9.57   1
   6  11   8   33.06    6.90   1
   6  11   9   59.44    9.10   1
   6  11  11   26.94    6.64   1
   6  11  12    8.18    4.98   1
   6  11  13    5.90    5.39   1
   6  12  -4   51.27    5.01   1
   6  12  -3   36.72    4.85   1
   6  12  -2    6.10    3.01   1
   6  12   0   21.53    4.83   1
   6  12   1   36.36    5.43   1
   6  12   2   12.67    4.49   1
   6  12   3   40.45    5.22   1
   6  12   4   69.22    7.99   1
   6  12   5   40.20    6.85   1
   6  12   7   50.13    6.94   1
   6  12   8   -4.88    4.29   1
   6  12   9   31.47    5.83   1
   6  12  10   11.83    4.88   1
   6  12  11    6.60    4.88   1
   6  13  -2    7.40    3.37   1
   6  13  -1   14.52    5.18   1
   6  13   0   15.68    5.23   1
   6  13   1   20.34    4.87   1
   6  13   2   -0.90    3.50   1
   6  13   3   28.52    6.30   1
   6  13   4   22.47    6.64   1
   6  13   5    1.39    4.79   1
   6  13   6   11.29    4.70   1
   6  13   7    0.30    4.92   1
   6  13   8   17.81    5.32   1
   6  14  -1    2.99    3.18   1
   6  14   0   28.41    6.29   1
   6  14   1   -3.39    3.20   1
   6  14   2   10.50    4.80   1
   6  14   3   -5.52    6.91   1
   6  14   5   28.09    5.72   1
   6  14   6   11.97    5.88   1
   6  14   7   16.81    5.74   1
   6  15   1    4.20    5.08   1
   7 -12   9   38.69    6.84   1
   7 -12  10    3.88    6.89   1
   7 -11   7   12.67    6.62   1
   7 -11   8   17.72    4.80   1
   7 -11   9   26.94    6.75   1
   7 -11  10   58.83    8.90   1
   7 -11  11    0.00    1.00   1
   7 -10   5   35.28    7.37   1
   7 -10   6   54.46    8.27   1
   7 -10   8   39.82    7.07   1
   7 -10   9   49.56    7.46   1
   7 -10  10   20.43    6.69   1
   7 -10  11   13.69    5.03   1
   7 -10  12   24.40    8.00   1
   7 -10  13    6.10    4.79   1
   7  -9   3   85.93    7.97   1
   7  -9   4   32.04    5.55   1
   7  -9   6   17.47    8.28   1
   7  -9   8    8.12    4.39   1
   7  -9   9   11.97    4.57   1
   7  -9  10   28.73    8.15   1
   7  -9  11   66.42    8.64   1
   7  -9  12   27.25    7.62   1
   7  -9  13    6.20    4.58   1
   7  -9  14   -1.90    4.61   1
   7  -8   2   31.02    4.23   1
   7  -8   3  116.42    8.42   1
   7  -8   4   25.00    4.80   1
   7  -8   6    4.88    4.99   1
   7  -8   7   25.50    6.06   1
   7  -8   9    8.18    4.00   1
   7  -8  10   12.11    7.31   1
   7  -8  11   14.36    4.70   1
   7  -8  12   27.77    7.38   1
   7  -8  13   20.61    4.99   1
   7  -8  14   22.28    5.76   1
   7  -8  15   30.80    6.44   1
   7  -7   2  299.64   15.58   1
   7  -7   3  134.56    8.82   1
   7  -7   4  238.39   13.59   1
   7  -7   5   65.12    6.94   1
   7  -7   6   72.25    5.95   1
   7  -7   8   43.16    6.04   1
   7  -7   9   81.36    7.22   1
   7  -7  10   75.52    7.65   1
   7  -7  11   93.51    9.28   1
   7  -7  13   99.20   10.76   1
   7  -7  14   33.87    6.63   1
   7  -7  15   10.18    4.72   1
   7  -7  16   32.38    6.94   1
   7  -6   0  369.41   17.30   1
   7  -6   2  285.27   12.84   1
   7  -6   3  104.86    7.78   1
   7  -6   4  177.42   10.39   1
   7  -6   5   28.41    4.69   1
   7  -6   6   29.59    4.13   1
   7  -6   7   18.92    4.26   1
   7  -6   8  187.69   12.60   1
   7  -6   9   29.48    6.08   1
   7  -6  10  138.30   11.29   1
   7  -6  11   13.91    6.42   1
   7  -6  12  139.48   12.05   1
   7  -6  13   63.68    8.46   1
   7  -6  14   -1.59    3.88   1
   7  -6  15   -2.89    3.91   1
   7  -6  16   -3.61    3.91   1
   7  -5   0   99.20    6.18   1
   7  -5   2 1618.45   57.13   1
   7  -5   4  334.52   14.63   1
   7  -5   5  125.89    8.53   1
   7  -5   8   24.40    5.43   1
   7  -5   9   86.49    8.00   1
   7  -5  11   49.28    6.60   1
   7  -5  12   39.94    6.07   1
   7  -5  13   22.00    5.44   1
   7  -5  14   91.97   10.55   1
   7  -5  15   15.60    4.98   1
   7  -5  16   60.68    8.57   1
   7  -5  17   10.18    4.91   1
   7  -4  -1  457.96   18.40   1
   7  -4   1  437.65   18.83   1
   7  -4   2  495.51   20.03   1
   7  -4   3   55.06    4.75   1
   7  -4   5  289.68   13.62   1
   7  -4   6   -1.30    3.31   1
   7  -4   7  366.34   17.23   1
   7  -4   8   67.24   10.00   1
   7  -4   9  131.79    9.18   1
   7  -4  10  162.31   10.96   1
   7  -4  11   37.45    5.39   1
   7  -4  12  146.89   11.15   1
   7  -4  16   28.84    5.80   1
   7  -4  17   -2.31    4.32   1
   7  -3  -2 1273.06   44.96   1
   7  -3  -1  351.19   13.49   1
   7  -3   0 2040.33   67.75   1
   7  -3   2 1284.51   44.44   1
   7  -3   3  700.13   24.87   1
   7  -3   4  226.50   10.84   1
   7  -3   5  227.41   10.56   1
   7  -3   6  541.96   20.49   1
   7  -3   7   27.25    5.64   1
   7  -3   8   33.41    4.86   1
   7  -3   9  188.24   22.23   1
   7  -3  10  169.26   11.71   1
   7  -3  12  155.50   10.47   1
   7  -3  13   26.83    6.42   1
   7  -3  14  192.93   11.95   1
   7  -3  16  126.79   12.61   1
   7  -3  17   16.32    5.90   1
   7  -3  18    1.59    5.87   1
   7  -2  -2  241.18   10.25   1
   7  -2  -1 2014.21   69.12   1
   7  -2   1 1926.33   64.08   1
   7  -2   2  270.93   11.85   1
   7  -2   3  208.51    9.82   1
   7  -2   4  326.89   14.10   1
   7  -2   7  351.19   15.74   1
   7  -2   8   14.98    3.72   1
   7  -2   9  300.68   15.61   1
   7  -2  10  173.19   10.53   1
   7  -2  12   90.82    8.58   1
   7  -2  13   17.14    4.47   1
   7  -2  14   50.13    7.93   1
   7  -2  16   14.90    4.86   1
   7  -2  17    0.40    4.18   1
   7  -2  18   44.22    9.04   1
   7  -1  -1  189.89    7.99   1
   7  -1   2  684.87   25.12   1
   7  -1   3 1172.38   40.40   1
   7  -1   4  209.96    9.85   1
   7  -1   6  130.19    7.30   1
   7  -1   7  193.49    9.74   1
   7  -1   9   39.56    5.03   1
   7  -1  10    8.12    4.22   1
   7  -1  11   53.29    5.69   1
   7  -1  12   51.84    5.33   1
   7  -1  13   66.42    6.03   1
   7  -1  16   43.96    6.90   1
   7  -1  17    4.49    6.61   1
   7  -1  18    1.39    4.89   1
   7   0  -2  289.00   11.56   1
   7   0  -1 2820.67   93.47   1
   7   0   1 2837.69   92.69   1
   7   0   3  135.96    6.76   1
   7   0   6    8.41    3.42   1
   7   0   7 1453.13   53.37   1
   7   0   8  223.50   11.36   1
   7   0   9   69.22    5.99   1
   7   0  10   25.00    4.10   1
   7   0  11   14.67    4.52   1
   7   0  12    2.79    4.48   1
   7   0  13   87.61    8.42   1
   7   0  14    3.39    6.29   1
   7   0  15  114.28    9.19   1
   7   0  16    5.62    4.93   1
   7   0  17    0.71    6.72   1
   7   0  18   19.18    5.17   1
   7   1  -2  640.60   23.29   1
   7   1  -1  203.06    8.26   1
   7   1   0    4.08    1.78   1
   7   1   1  202.78    7.97   1
   7   1   2  655.87   24.07   1
   7   1   3 1231.31   42.11   1
   7   1   4  240.87   11.48   1
   7   1   5  212.28   10.49   1
   7   1   6  120.12    7.23   1
   7   1   8   53.14    5.83   1
   7   1  10    1.99    5.08   1
   7   1  11   60.53    6.54   1
   7   1  12   42.38    5.47   1
   7   1  13   55.35    7.14   1
   7   1  14   36.00    6.84   1
   7   1  15   11.42    5.41   1
   7   1  17    2.31    4.41   1
   7   1  18    2.19    8.88   1
   7   2  -1 2012.42   67.29   1
   7   2   0 1798.61   58.53   1
   7   2   1 1935.12   66.86   1
   7   2   2  219.04    8.88   1
   7   2   3  226.20    9.93   1
   7   2   4  336.72   14.68   1
   7   2   5  185.23    8.98   1
   7   2   6   39.44    3.77   1
   7   2   7  326.52   15.18   1
   7   2   8   18.66    3.80   1
   7   2   9  287.64   15.26   1
   7   2  10  166.93   10.59   1
   7   2  11  216.38   12.36   1
   7   2  12   73.27    6.85   1
   7   2  13   18.58    4.83   1
   7   2  15   41.86    6.34   1
   7   2  17    2.79    4.58   1
   7   2  18   35.64    7.04   1
   7   3   2 1277.35   43.60   1
   7   3   3  766.74   26.58   1
   7   3   4  237.78   11.41   1
   7   3   5  224.10   11.08   1
   7   3   6  518.47   20.04   1
   7   3   7   15.60    5.21   1
   7   3   8   23.91    5.67   1
   7   3   9   76.91    6.31   1
   7   3  10  124.77    9.61   1
   7   3  11   32.83    6.53   1
   7   3  12  166.41   11.61   1
   7   3  14  150.31   12.26   1
   7   3  15   52.85    9.31   1
   7   3  16  168.22   17.12   1
   7   3  17   15.60    6.48   1
   7   3  18    0.40    6.58   1
   7   4  -1  452.41   17.02   1
   7   4   0 1235.52   44.99   1
   7   4   2  539.17   21.36   1
   7   4   4  351.19   16.12   1
   7   4   5  277.56   12.99   1
   7   4   6   14.67    2.99   1
   7   4   7  342.99   17.41   1
   7   4   8   59.91    6.81   1
   7   4   9  120.56    8.13   1
   7   4  10  160.78   11.41   1
   7   4  12  146.89   11.64   1
   7   4  14   89.68    8.52   1
   7   4  15   63.04    7.94   1
   7   4  16   32.38    7.85   1
   7   4  17   -1.49    5.08   1
   7   5  -3  204.49    6.01   1
   7   5  -2 1554.72   55.99   1
   7   5  -1  156.75    7.76   1
   7   5   0   91.97    5.18   1
   7   5   1  143.52    7.43   1
   7   5   2 1577.68   56.40   1
   7   5   3  189.89    9.65   1
   7   5   4  333.79   15.35   1
   7   5   5  117.94    7.38   1
   7   5   7   31.92    4.52   1
   7   5   8   14.82    5.31   1
   7   5   9  102.62    8.31   1
   7   5  10   40.58    6.88   1
   7   5  11   53.29    6.13   1
   7   5  12   25.00    7.00   1
   7   5  13   23.52    5.24   1
   7   5  14   92.74   10.21   1
   7   5  15   37.82    7.50   1
   7   5  16   53.44   12.28   1
   7   5  17   18.32    5.91   1
   7   6  -3  102.82    6.08   1
   7   6  -2  286.29   11.51   1
   7   6  -1   18.23    2.31   1
   7   6   0  356.08   16.98   1
   7   6   1   14.59    2.90   1
   7   6   2  263.74   13.64   1
   7   6   3  105.47    6.57   1
   7   6   4  177.42   10.92   1
   7   6   7   11.29    3.83   1
   7   6   9   25.70    4.16   1
   7   6  10  131.10   10.99   1
   7   6  11   26.52    7.42   1
   7   6  12  147.62   12.64   1
   7   6  13   65.77    7.95   1
   7   6  14    0.10    6.48   1
   7   6  15    8.82    4.81   1
   7   6  16    9.80    5.32   1
   7   7  -3  130.42    6.40   1
   7   7  -2  292.07   14.70   1
   7   7  -1  139.48    8.50   1
   7   7   0  108.16    6.45   1
   7   7   1  139.95    8.99   1
   7   7   2  299.64   13.16   1
   7   7   4  227.10   12.96   1
   7   7   5   42.90    5.76   1
   7   7   6   67.24    6.23   1
   7   7   7   39.94    6.32   1
   7   7   8   29.70    5.01   1
   7   7   9   78.85    6.93   1
   7   7  10   60.53    8.09   1
   7   7  11   81.54    8.67   1
   7   7  12   15.37    5.49   1
   7   7  13   96.43   12.18   1
   7   7  14   51.98    7.35   1
   7   7  15    3.88    4.81   1
   7   7  16   44.62    8.28   1
   7   8  -2   17.47    2.93   1
   7   8  -1   36.72    3.88   1
   7   8   0   67.08    5.24   1
   7   8   2   15.29    3.68   1
   7   8   3  101.61    7.46   1
   7   8   4   28.84    4.73   1
   7   8   5   34.93    4.73   1
   7   8   6    3.61    4.71   1
   7   8   7    2.89    3.50   1
   7   8   8   31.25    4.92   1
   7   8   9   11.63    5.59   1
   7   8  10    9.18    4.18   1
   7   8  11   18.23    5.12   1
   7   8  12    4.71    4.69   1
   7   8  13    1.59    6.78   1
   7   8  14   11.42    5.48   1
   7   8  15   15.21    6.08   1
   7   9  -4   26.73    3.21   1
   7   9  -3   71.06    6.07   1
   7   9   0   -7.08    3.09   1
   7   9   1   26.83    4.35   1
   7   9   2   10.50    2.98   1
   7   9   3   74.13    7.06   1
   7   9   4   24.80    4.58   1
   7   9   6   39.94    5.94   1
   7   9   7   26.11    4.91   1
   7   9   8   -0.79    4.08   1
   7   9   9   17.72    6.74   1
   7   9  10   13.10    5.29   1
   7   9  11   64.32    8.50   1
   7   9  12    9.30    5.43   1
   7   9  13   17.39    7.34   1
   7   9  14    8.88    6.97   1
   7  10  -3  138.77    7.07   1
   7  10  -2   24.70    3.98   1
   7  10   0   16.16    3.62   1
   7  10   1   65.93    6.82   1
   7  10   2   11.90    3.17   1
   7  10   3  131.33    8.25   1
   7  10   4   67.57    6.58   1
   7  10   5   32.26    5.23   1
   7  10   6   39.94    7.08   1
   7  10   7   11.29    5.31   1
   7  10   8   33.87    6.29   1
   7  10   9   62.73    9.03   1
   7  10  10   21.44    6.76   1
   7  10  11   24.30    5.82   1
   7  10  12   15.52    6.30   1
   7  10  13   32.95    8.04   1
   7  11  -2   34.57    4.70   1
   7  11   0  233.78   14.68   1
   7  11   1   20.16    5.12   1
   7  11   2   31.02    4.23   1
   7  11   5   12.89    4.16   1
   7  11   7   15.52    7.88   1
   7  11   8   12.39    4.93   1
   7  11   9   27.98    5.82   1
   7  11  10   43.30    7.76   1
   7  11  11    2.50    6.38   1
   7  12   0   -3.69    3.99   1
   7  12   1   68.72    6.96   1
   7  12   2   72.42    8.17   1
   7  12   3   57.46    6.37   1
   7  12   4   61.94    7.56   1
   7  12   5   19.71    6.57   1
   7  12   6   23.81    5.17   1
   7  12   7   23.33    5.41   1
   7  12   9   25.91    7.33   1
   7  12  10   13.18    5.59   1
   7  13   1    4.58    3.21   1
   7  13   3   -5.52    3.38   1
   7  13   4   -6.71    5.39   1
   7  13   5   12.53    5.52   1
   7  13   6   11.42    4.93   1
   7  13   7   17.89    7.87   1
   7  14   2    7.29    4.48   1
   7  14   3    5.62    4.12   1
   7  14   4   24.01    6.27   1
   8 -11   7   30.36    5.95   1
   8 -11   8   22.37    5.87   1
   8 -11   9   37.09    6.94   1
   8 -11  10   11.29    5.51   1
   8 -10   5   57.46    7.88   1
   8 -10   6    4.00    4.68   1
   8 -10   7   43.16    7.23   1
   8 -10   8   17.64    5.38   1
   8 -10   9   11.49    6.98   1
   8 -10  10    3.88    5.67   1
   8  -9   4    2.19    4.38   1
   8  -9   5   15.60    5.13   1
   8  -9   6   18.92    4.87   1
   8  -9   7    4.20    4.71   1
   8  -9   8    6.20    4.98   1
   8  -9   9    9.67    6.22   1
   8  -9  10   29.48    6.73   1
   8  -9  11   58.83    8.74   1
   8  -9  12   23.33    5.41   1
   8  -8   2    6.81    3.81   1
   8  -8   3  256.00   14.72   1
   8  -8   4   33.18    4.95   1
   8  -8   5   40.58    5.73   1
   8  -8   6   13.62    4.28   1
   8  -8   7   -0.59    4.37   1
   8  -8   8    5.02    4.39   1
   8  -8   9   72.93    8.71   1
   8  -8  10   57.46    7.28   1
   8  -8  11   18.32    7.10   1
   8  -8  12   55.65    8.06   1
   8  -8  13   16.56    5.86   1
   8  -8  14   -1.59    6.48   1
   8  -7   1   76.04    6.28   1
   8  -7   2   55.50    5.96   1
   8  -7   4   42.12    5.84   1
   8  -7   5   63.52    6.22   1
   8  -7   6   11.09    4.00   1
   8  -7   7   12.53    4.60   1
   8  -7   8   33.52    5.10   1
   8  -7   9   -9.80    6.07   1
   8  -7  10   31.36    5.94   1
   8  -7  11   -4.28    6.50   1
   8  -7  12   40.20    7.48   1
   8  -7  13   13.10    5.00   1
   8  -7  14    8.18    6.98   1
   8  -6   0   25.20    4.02   1
   8  -6   1  277.56   15.33   1
   8  -6   2  115.13    8.15   1
   8  -6   4   15.37    3.92   1
   8  -6   5  137.12    9.37   1
   8  -6   6   19.62    4.08   1
   8  -6   7   22.00    4.78   1
   8  -6   8  146.17   11.61   1
   8  -6   9   63.04    7.94   1
   8  -6  10  168.22   13.75   1
   8  -6  11   14.59    5.20   1
   8  -6  13   15.52    7.64   1
   8  -6  14   21.72    7.36   1
   8  -6  15    9.80    7.20   1
   8  -5   0  333.79   16.81   1
   8  -5   1  489.74   22.57   1
   8  -5   2  141.61    9.04   1
   8  -5   3  131.10    8.47   1
   8  -5   4   98.01    6.73   1
   8  -5   6   23.43    5.81   1
   8  -5   7   -1.80    5.09   1
   8  -5   9    6.20    3.69   1
   8  -5  10   18.66    5.70   1
   8  -5  11   56.25    7.35   1
   8  -5  12    0.20    4.02   1
   8  -5  14   74.48   11.56   1
   8  -5  15   43.56    8.58   1
   8  -4  -1  278.56   13.35   1
   8  -4   0  171.61    8.65   1
   8  -4   1  262.76   13.62   1
   8  -4   2  415.34   18.34   1
   8  -4   3  541.49   23.27   1
   8  -4   4   39.94    5.44   1
   8  -4   5   11.42    3.79   1
   8  -4   6  121.44    7.71   1
   8  -4   7   87.42    7.11   1
   8  -4   8   77.44    8.45   1
   8  -4   9   59.75    6.03   1
   8  -4  10  180.63   11.83   1
   8  -4  11   33.64    5.45   1
   8  -4  12   40.96    6.40   1
   8  -4  14   87.80   10.49   1
   8  -4  16   -1.00    4.50   1
   8  -3  -1  175.03    9.00   1
   8  -3   0 1221.50   47.53   1
   8  -3   2  363.66   16.40   1
   8  -3   4   19.10    4.02   1
   8  -3   5  283.59   14.15   1
   8  -3   7  303.80   15.69   1
   8  -3   8   94.09    8.34   1
   8  -3   9   27.04    6.66   1
   8  -3  10   41.86    5.18   1
   8  -3  11   24.11    4.81   1
   8  -3  13  113.85   10.67   1
   8  -3  14   71.57    9.81   1
   8  -3  16   96.83   11.81   1
   8  -3  17   17.31    6.07   1
   8  -2  -1  606.64   25.12   1
   8  -2   0  187.96    9.32   1
   8  -2   1  577.92   23.56   1
   8  -2   3   44.36    4.66   1
   8  -2   4  435.56   16.28   1
   8  -2   5  149.08    9.04   1
   8  -2   6   30.58    4.87   1
   8  -2   7  377.52   18.65   1
   8  -2   8   11.83    3.92   1
   8  -2   9    6.60    4.21   1
   8  -2  10   55.95    6.28   1
   8  -2  12   70.73    8.75   1
   8  -2  13  122.32   10.62   1
   8  -2  15   71.91   11.53   1
   8  -2  16   23.23    5.49   1
   8  -2  17   -2.31    4.71   1
   8  -1   0 2545.20   88.79   1
   8  -1   1   61.47    5.33   1
   8  -1   2 1489.96   54.04   1
   8  -1   3  260.50   12.27   1
   8  -1   5  457.53   18.82   1
   8  -1   6  354.57   17.32   1
   8  -1   7  262.44   14.58   1
   8  -1   9   43.56    5.54   1
   8  -1  11   14.82    6.08   1
   8  -1  12   49.00    7.14   1
   8  -1  13   32.95    6.66   1
   8  -1  14    7.08    5.21   1
   8  -1  15   10.50    4.73   1
   8  -1  16   11.63    5.59   1
   8  -1  17   16.56    7.00   1
   8   0   0 1508.55   55.15   1
   8   0   1   13.76    5.49   1
   8   0   2   89.68    5.49   1
   8   0   4    6.20    2.79   1
   8   0   5   23.81    3.51   1
   8   0   6    3.80    3.39   1
   8   0   7    2.99    4.88   1
   8   0   8   13.03    3.54   1
   8   0  10   39.19    6.89   1
   8   0  11    3.61    5.51   1
   8   0  12    3.50    5.50   1
   8   0  14   -4.08    4.28   1
   8   0  15  158.76   14.36   1
   8   0  16   19.01    9.68   1
   8   0  17   -3.80    5.11   1
   8   1  -1   50.55    3.70   1
   8   1   1   47.33    3.72   1
   8   1   2 1477.63   53.05   1
   8   1   3  284.26   13.15   1
   8   1   4  121.22    7.71   1
   8   1   5  445.63   20.69   1
   8   1   6  329.42   17.06   1
   8   1   7  248.38   13.55   1
   8   1   8  144.72    9.86   1
   8   1   9   42.77    6.80   1
   8   1  11    1.69    5.59   1
   8   1  12   54.61    7.83   1
   8   1  13   25.00    5.80   1
   8   1  14   10.63    5.02   1
   8   1  15   -2.10    6.00   1
   8   1  16   40.32   10.29   1
   8   1  17    4.49    5.00   1
   8   2  -2   41.47    2.96   1
   8   2   0  192.10    8.87   1
   8   2   1  621.01   21.43   1
   8   2   2   47.33    4.27   1
   8   2   3   43.96    3.85   1
   8   2   4  412.50   18.28   1
   8   2   6   39.19    4.63   1
   8   2   7  344.84   16.34   1
   8   2   8   12.18    4.19   1
   8   2   9   -0.10    3.54   1
   8   2  10   50.55    6.26   1
   8   2  11    6.60    5.91   1
   8   2  13  104.04   10.20   1
   8   2  14  138.30   12.23   1
   8   2  15   67.24    8.20   1
   8   2  16    5.52    5.31   1
   8   3  -1  189.06    8.80   1
   8   3   2  364.05   16.03   1
   8   3   3   61.00    4.37   1
   8   3   4   17.39    3.00   1
   8   3   7  275.56   14.28   1
   8   3   8   97.81    7.32   1
   8   3   9   11.42    4.33   1
   8   3  10   45.02    5.50   1
   8   3  11   50.27    7.37   1
   8   3  12    1.59    4.59   1
   8   3  13   97.81    9.49   1
   8   3  15   43.03    9.97   1
   8   3  17   22.09    6.30   1
   8   4   1  290.70   13.64   1
   8   4   2  417.79   18.80   1
   8   4   3  556.02   25.47   1
   8   4   4   42.64    4.96   1
   8   4   5   12.11    3.27   1
   8   4   6  132.71    8.52   1
   8   4   7   75.86    6.62   1
   8   4   8   85.19    6.83   1
   8   4   9   43.03    6.17   1
   8   4  10  221.71   13.10   1
   8   4  11   43.56    6.34   1
   8   4  12   60.06    7.44   1
   8   4  14   79.39    9.62   1
   8   4  16    7.40    5.88   1
   8   5  -2  141.13    6.42   1
   8   5  -1  497.74   20.53   1
   8   5   0  330.15   14.17   1
   8   5   1  479.61   21.02   1
   8   5   2  132.25    7.82   1
   8   5   3  117.94    7.82   1
   8   5   4   88.36    7.14   1
   8   5   5  137.59    8.68   1
   8   5   6   25.60    3.95   1
   8   5   7    1.21    3.10   1
   8   5   8    8.01    3.91   1
   8   5   9   -4.08    5.09   1
   8   5  10   17.39    4.92   1
   8   5  11   68.39    7.28   1
   8   5  13   16.56    4.97   1
   8   5  14   61.15    8.29   1
   8   5  16   54.17    8.54   1
   8   6  -2  119.03    7.20   1
   8   6  -1  263.74   11.04   1
   8   6   0   24.90    2.89   1
   8   6   1  263.09   13.62   1
   8   6   3  169.78   10.16   1
   8   6   4   20.07    2.96   1
   8   6   5  162.31   10.70   1
   8   6   6   12.82    4.37   1
   8   6   7   30.36    4.85   1
   8   6   8  148.60   10.00   1
   8   6   9   70.22    7.04   1
   8   6  10  191.82   14.13   1
   8   6  11   14.29    5.52   1
   8   6  12   89.68    8.33   1
   8   6  13   13.69    4.88   1
   8   6  14   46.24   10.20   1
   8   6  15    0.20    6.24   1
   8   7  -2   48.16    3.75   1
   8   7  -1   62.57    4.90   1
   8   7   0  127.46    7.90   1
   8   7   2   36.84    3.88   1
   8   7   3   88.55    7.72   1
   8   7   4   40.20    4.44   1
   8   7   5   64.48    7.07   1
   8   7   6   11.83    3.30   1
   8   7   7   27.77    5.16   1
   8   7   8   25.60    4.45   1
   8   7   9    2.89    5.78   1
   8   7  10   32.72    5.95   1
   8   7  11   19.01    6.28   1
   8   7  12   40.58    6.24   1
   8   8  -2    0.90    1.99   1
   8   8   0   32.83    3.67   1
   8   8   1   65.29    5.01   1
   8   8   2    2.79    2.40   1
   8   8   3  252.17   17.15   1
   8   8   4   28.09    4.45   1
   8   8   5   49.70    5.64   1
   8   8   6   18.23    4.44   1
   8   8   7    0.59    3.37   1
   8   8   9   58.37    7.33   1
   8   8  10   38.56    6.46   1
   8   8  12   47.20    7.56   1
   8   9  -2   16.32    3.39   1
   8   9   0   -1.69    2.99   1
   8   9   1    8.29    3.69   1
   8   9   2   10.89    4.03   1
   8   9   3   14.06    4.12   1
   8   9   4    3.20    3.01   1
   8   9   5   16.89    4.27   1
   8   9   6   11.90    5.38   1
   8   9   7   -1.10    3.70   1
   8   9   8   13.69    5.99   1
   8   9   9    7.40    4.62   1
   8   9  10   31.02    6.91   1
   8   9  12   14.98    5.50   1
   8   9  13   19.62    5.94   1
   8  10   0   23.14    3.66   1
   8  10   1   25.60    3.95   1
   8  10   2  166.41   13.42   1
   8  10   3    1.59    4.08   1
   8  10   5   43.96    6.23   1
   8  10   6    5.81    5.59   1
   8  10   7   38.19    6.80   1
   8  10   9   11.29    4.70   1
   8  10  10   -1.30    4.49   1
   8  10  11   24.60    7.34   1
   8  11   0   40.58    4.84   1
   8  11   1   22.37    4.07   1
   8  11   2  105.06   10.45   1
   8  11   3   21.62    5.39   1
   8  11   4   51.70    6.18   1
   8  11   6    0.59    3.97   1
   8  11   8   24.21    4.82   1
   8  11   9   45.83    8.94   1
   8  11  10   23.33    6.86   1
   8  12   2   85.93    8.34   1
   8  12   3    5.52    3.52   1
   8  12   4   56.85    7.24   1
   8  12   6   19.10    5.16   1
   8  12   7   19.80    5.87   1
   8  12   8   10.89    6.86   1
   8  13   4    2.10    3.60   1
   9 -11   7    8.41    4.99   1
   9 -10   5    3.50    4.71   1
   9 -10   6   32.49    7.07   1
   9 -10   7   45.70    8.52   1
   9 -10   9   27.25    6.47   1
   9  -9   4    3.69    6.37   1
   9  -9   5   19.18    6.66   1
   9  -9   6   -1.00    6.80   1
   9  -9   7   -7.51    7.12   1
   9  -9   8  -11.97    4.50   1
   9  -9   9   -4.20    4.51   1
   9  -9  10   29.92    8.53   1
   9  -9  11   11.49    5.97   1
   9  -8   3   89.49    9.84   1
   9  -8   4   10.82    4.61   1
   9  -8   6   12.53    6.80   1
   9  -8   8   60.22    8.54   1
   9  -8   9   -4.08    4.20   1
   9  -8  10   52.13    8.23   1
   9  -8  11   20.52    5.71   1
   9  -7   2   30.03    5.26   1
   9  -7   3   71.06    7.25   1
   9  -7   4   16.73    4.50   1
   9  -7   8    3.10    4.61   1
   9  -7   9   16.48    5.20   1
   9  -7  11   37.95    7.27   1
   9  -7  12   23.72    6.14   1
   9  -7  13   23.04    7.87   1
   9  -6   2   90.82    7.62   1
   9  -6   3  108.99    8.14   1
   9  -6   4   49.14    6.03   1
   9  -6   8   93.90    9.88   1
   9  -6   9   70.06    8.04   1
   9  -6  11   17.89    5.41   1
   9  -6  12   -5.20    4.70   1
   9  -6  13   18.92    6.79   1
   9  -6  14   10.50    7.00   1
   9  -5   0  148.84   10.49   1
   9  -5   1   36.12    4.69   1
   9  -5   2  121.44    9.04   1
   9  -5   3   64.64    6.59   1
   9  -5   4  225.30   14.11   1
   9  -5   6  157.00   11.28   1
   9  -5   7    8.53    6.48   1
   9  -5   8   61.62    7.69   1
   9  -5   9   12.18    4.68   1
   9  -5  11   49.14    6.87   1
   9  -5  12    8.70    5.02   1
   9  -5  14   13.62    7.31   1
   9  -4   0   57.91    5.17   1
   9  -4   1   17.64    3.86   1
   9  -4   3   65.45    5.82   1
   9  -4   4  134.33    8.81   1
   9  -4   5   73.44    7.03   1
   9  -4   6    3.88    5.40   1
   9  -4   7   21.90    5.90   1
   9  -4   9   32.95    6.20   1
   9  -4  10   30.25    7.26   1
   9  -4  11   -1.80    4.58   1
   9  -4  12   -2.59    4.60   1
   9  -4  13   67.57    8.06   1
   9  -3  -1   70.56    5.88   1
   9  -3   0   28.09    3.92   1
   9  -3   1   79.57    6.07   1
   9  -3   2    2.31    2.80   1
   9  -3   3  270.93   14.48   1
   9  -3   4   47.20    6.32   1
   9  -3   5   59.60    5.71   1
   9  -3   6   93.90    7.36   1
   9  -3   7   24.11    4.62   1
   9  -3   8   37.09    6.46   1
   9  -3   9   26.63    5.06   1
   9  -3  10   50.69    7.26   1
   9  -3  11   68.56    7.12   1
   9  -3  12   27.25    5.74   1
   9  -3  13   25.81    5.99   1
   9  -3  14    5.71    5.11   1
   9  -3  15    8.29    4.90   1
   9  -2  -1   29.92    3.61   1
   9  -2   0   13.62    3.47   1
   9  -2   2  143.04    8.13   1
   9  -2   4  316.84   16.38   1
   9  -2   5   32.26    4.43   1
   9  -2   6  198.25   12.39   1
   9  -2   7   11.90    3.59   1
   9  -2   9    5.90    4.18   1
   9  -2  10   31.25    6.48   1
   9  -2  11   27.14    5.31   1
   9  -2  12    5.52    4.51   1
   9  -2  13  101.20   10.46   1
   9  -2  14    9.92    5.10   1
   9  -2  15   12.60    5.11   1
   9  -1  -2  145.20    7.23   1
   9  -1  -1  112.78    6.80   1
   9  -1   0    3.39    1.99   1
   9  -1   1   96.83    6.49   1
   9  -1   2  133.86    7.87   1
   9  -1   3   21.62    3.53   1
   9  -1   5  114.70    7.93   1
   9  -1   6    5.38    4.41   1
   9  -1   8   47.20    5.63   1
   9  -1  11    7.67    4.49   1
   9  -1  12    2.10    4.41   1
   9  -1  13   38.94    6.61   1
   9  -1  14    7.40    6.91   1
   9  -1  15   48.86    6.99   1
   9  -1  16    5.52    8.51   1
   9   0  -2   26.63    2.79   1
   9   0  -1   10.11    1.91   1
   9   0   1   -1.00    2.80   1
   9   0   2   26.73    4.24   1
   9   0   3   -5.71    3.68   1
   9   0   4    3.88    2.80   1
   9   0   5  159.77    9.61   1
   9   0   6   99.80    7.79   1
   9   0   7   13.40    5.27   1
   9   0   8   42.25    5.20   1
   9   0   9   17.81    5.82   1
   9   0  10   18.92    5.39   1
   9   0  11    3.69    4.30   1
   9   0  12   48.16    6.25   1
   9   0  13    9.30    5.79   1
   9   0  14   38.81    7.85   1
   9   0  15    7.18    8.68   1
   9   0  16   47.89    8.86   1
   9   1  -2  136.42    7.94   1
   9   1  -1  111.72    5.71   1
   9   1   0   -0.30    2.31   1
   9   1   2  126.56    7.65   1
   9   1   3   18.58    3.10   1
   9   1   4  105.68    7.20   1
   9   1   5  105.27    6.98   1
   9   1   7   43.56    5.81   1
   9   1   8   40.96    5.25   1
   9   1   9   15.92    5.43   1
   9   1  10   -5.52    4.61   1
   9   1  11    6.10    4.20   1
   9   1  12   -0.90    4.60   1
   9   1  13   51.84    8.50   1
   9   1  15   62.09    9.14   1
   9   1  16   10.89    5.68   1
   9   2  -1   23.81    2.64   1
   9   2   0   19.27    2.99   1
   9   2   3   37.45    3.55   1
   9   2   4  311.52   15.88   1
   9   2   5   28.09    4.03   1
   9   2   6  204.20   11.72   1
   9   2   7   10.18    4.21   1
   9   2   8   77.26    8.09   1
   9   2   9   15.76    5.56   1
   9   2  10   15.29    6.73   1
   9   2  11   21.90    6.27   1
   9   2  12   24.40    7.21   1
   9   2  13   82.45    8.90   1
   9   2  14   -3.39    4.31   1
   9   2  15   14.67    8.20   1
   9   3  -1   72.93    4.78   1
   9   3   0   15.37    2.67   1
   9   3   3  269.94   12.16   1
   9   3   4   43.56    5.15   1
   9   3   5   49.84    5.65   1
   9   3   6   97.22    7.89   1
   9   3   7   19.18    4.20   1
   9   3   8   36.48    6.04   1
   9   3   9   31.70    5.40   1
   9   3  10   61.62    7.69   1
   9   3  12   31.02    6.13   1
   9   3  13   38.44    6.82   1
   9   3  14   16.32   12.20   1
   9   3  15   41.22    7.06   1
   9   4  -1   14.82    2.23   1
   9   4   1   18.84    3.12   1
   9   4   2   38.56    3.85   1
   9   4   4  124.10    8.69   1
   9   4   5   84.27    7.16   1
   9   4   6    5.81    3.42   1
   9   4   7   15.52    3.62   1
   9   4  10   43.16    6.44   1
   9   4  11    8.70    4.78   1
   9   4  12   10.69    4.97   1
   9   4  14    2.99    5.29   1
   9   4  15  108.99   10.86   1
   9   5  -2  110.88    6.53   1
   9   5  -1   45.83    3.38   1
   9   5   0  163.33    8.18   1
   9   5   1   41.86    3.75   1
   9   5   4  243.36   14.04   1
   9   5   5   53.44    5.56   1
   9   5   6  154.01   10.67   1
   9   5   7    5.71    3.68   1
   9   5   8   55.50    6.41   1
   9   5   9   23.04    4.70   1
   9   5  10    0.79    4.27   1
   9   5  11   66.10    8.46   1
   9   5  12   19.10    5.07   1
   9   5  13   32.04    6.23   1
   9   5  14    0.10    5.06   1
   9   6  -1   35.52    3.46   1
   9   6   0   16.56    2.60   1
   9   6   2   93.12    7.33   1
   9   6   3  106.50    8.05   1
   9   6   4   76.56    6.12   1
   9   6   5   50.84    5.56   1
   9   6   6   33.87    4.66   1
   9   6   7    9.49    4.00   1
   9   6   8   89.87    8.91   1
   9   6   9   61.62    7.22   1
   9   6  10   88.92    8.68   1
   9   6  11   26.32    5.95   1
   9   6  12    1.99    6.37   1
   9   6  13   27.25    5.95   1
   9   6  14    8.53    7.12   1
   9   7   0   50.98    4.14   1
   9   7   2   44.89    4.96   1
   9   7   3   70.06    6.53   1
   9   7   4    9.18    4.12   1
   9   7   5   55.35    5.95   1
   9   7   6   50.27    6.10   1
   9   7   7   58.06    7.32   1
   9   7   8   -1.49    3.78   1
   9   7   9    6.71    3.99   1
   9   7  10   20.88    6.31   1
   9   7  11   23.23    5.49   1
   9   7  13   30.25    6.27   1
   9   8   0   72.93    6.15   1
   9   8   1   27.67    3.26   1
   9   8   2   58.68    5.67   1
   9   8   3   83.54    7.86   1
   9   8   4   16.48    4.30   1
   9   8   5   41.86    5.82   1
   9   8   6   26.32    4.82   1
   9   8   7   13.69    3.92   1
   9   8   8   74.65    9.16   1
   9   8   9    4.20    4.51   1
   9   8  11   10.63    5.74   1
   9   8  12   25.30    6.54   1
   9   9   3   89.87    8.72   1
   9   9   4    9.61    4.71   1
   9   9   5   20.16    5.84   1
   9   9   6    4.49    3.48   1
   9   9   7    2.50    3.89   1
   9   9   8    0.50    5.03   1
   9   9   9    2.69    4.40   1
   9   9  11    7.51    4.71   1
   9  10   2    7.08    4.20   1
   9  10   3   62.57    8.07   1
   9  10   4  103.84    9.58   1
   9  10   5   -6.50    4.59   1
   9  10   6   20.88    4.66   1
   9  10   7   21.53    5.01   1
   9  10   8    3.20    5.80   1
   9  10   9   38.44    7.56   1
   9  11   4    4.20    4.92   1
   9  11   6    0.10    4.86   1
   9  11   7    9.30    6.28   1
  10 -10   6   21.07    6.33   1
  10  -9   4   -3.10    4.08   1
  10  -9   5   33.52    6.25   1
  10  -9   6    1.69    4.50   1
  10  -9   7   28.62    6.21   1
  10  -9   8   38.81    7.85   1
  10  -8   3    4.80    4.12   1
  10  -8   4   25.10    6.81   1
  10  -8   5   44.36   10.66   1
  10  -8   6    4.71    6.60   1
  10  -8   7   10.69    6.80   1
  10  -8   9   26.32    6.87   1
  10  -8  10   -1.90    6.40   1
  10  -7   3   12.67    4.20   1
  10  -7   4   74.30    7.76   1
  10  -7   6   32.95    6.77   1
  10  -7   8   42.51    7.17   1
  10  -7   9    3.80    4.29   1
  10  -7  10   31.92    9.49   1
  10  -7  11   13.69    5.33   1
  10  -6   2   -3.61    3.31   1
  10  -6   3   28.94    5.70   1
  10  -6   4   13.99    4.49   1
  10  -6   7   61.47    7.06   1
  10  -6   8   27.67    6.63   1
  10  -6   9   -6.60    4.63   1
  10  -6  11   18.40    5.49   1
  10  -6  12   54.61    8.42   1
  10  -5   0    3.39    3.20   1
  10  -5   1   10.11    3.63   1
  10  -5   2   20.79    3.83   1
  10  -5   3   50.13    5.95   1
  10  -5   4   13.32    4.02   1
  10  -5   5   41.22    5.26   1
  10  -5   7    8.58    4.39   1
  10  -5   8   20.61    5.81   1
  10  -5  10   43.96    6.90   1
  10  -5  11   36.60    7.62   1
  10  -5  13   23.81    6.54   1
  10  -4   0  240.56   12.10   1
  10  -4   1   39.56    5.28   1
  10  -4   2   94.67    8.37   1
  10  -4   3   49.56    6.05   1
  10  -4   4   31.36    4.37   1
  10  -4   5   60.22    6.36   1
  10  -4   7  119.68   10.94   1
  10  -4   8   20.70    5.19   1
  10  -4   9   38.69    6.97   1
  10  -4  10   21.90    5.90   1
  10  -4  11   64.16    9.13   1
  10  -4  12   59.44    8.64   1
  10  -4  13   13.76    5.27   1
  10  -3  -1    1.39    3.28   1
  10  -3   1    8.70    3.60   1
  10  -3   2    0.90    4.01   1
  10  -3   3  364.81   19.48   1
  10  -3   4   41.86    4.66   1
  10  -3   5  262.44   16.85   1
  10  -3   7  113.64   10.45   1
  10  -3   8    7.62    4.42   1
  10  -3   9   52.71    7.70   1
  10  -3  10   57.15    8.01   1
  10  -3  11  121.66   12.35   1
  10  -3  13   18.32    6.42   1
  10  -3  14   16.89    5.92   1
  10  -2   0   -0.59    2.19   1
  10  -2   1   11.70    4.92   1
  10  -2   2   61.78    5.34   1
  10  -2   3   24.60    4.86   1
  10  -2   6   84.46    7.90   1
  10  -2   8   19.36    5.02   1
  10  -2   9   24.50    7.23   1
  10  -2  10    5.71    4.59   1
  10  -2  12   83.72    9.88   1
  10  -2  13   34.69   10.13   1
  10  -2  14    6.71    7.20   1
  10  -1  -2   38.69    3.73   1
  10  -1  -1   25.70    3.85   1
  10  -1   0   -2.10    1.91   1
  10  -1   1   27.25    4.28   1
  10  -1   2   37.45    4.28   1
  10  -1   3  101.61    7.66   1
  10  -1   5  157.50    9.29   1
  10  -1   6   42.77    5.89   1
  10  -1   8   40.83    5.75   1
  10  -1   9   35.52   10.85   1
  10  -1  10   72.25    8.67   1
  10  -1  11  247.75   19.52   1
  10   0  -1    4.80    2.19   1
  10   0   1   11.22    2.48   1
  10   0   3   63.20    4.93   1
  10   0   4   84.64    6.81   1
  10   0   5    9.42    3.38   1
  10   0   6   11.90    4.28   1
  10   0   7    4.49    4.88   1
  10   0   8   -4.71    3.21   1
  10   0   9   24.50    6.24   1
  10   0  10   35.16    5.69   1
  10   0  11   14.90    5.79   1
  10   0  12   29.16    5.51   1
  10   0  13   61.15    8.13   1
  10   0  14    5.20    4.51   1
  10   1  -2   43.16    3.42   1
  10   1  -1   30.91    3.22   1
  10   1   0    5.02    2.42   1
  10   1   1   35.64    4.06   1
  10   1   2   42.12    4.15   1
  10   1   3  119.68    8.31   1
  10   1   4   32.15    3.86   1
  10   1   5  115.13    8.80   1
  10   1   6   30.58    4.42   1
  10   1   7   63.52    6.85   1
  10   1   8   43.96    6.10   1
  10   1   9   37.58    6.50   1
  10   1  10   57.76    7.45   1
  10   1  11  237.16   19.10   1
  10   1  12   22.56    5.70   1
  10   1  13   57.00    7.85   1
  10   1  14   64.96   11.77   1
  10   2   0   -0.10    1.52   1
  10   2   1    7.62    2.32   1
  10   2   2   67.57    5.26   1
  10   2   3   29.81    3.60   1
  10   2   4   54.17    5.15   1
  10   2   5   79.39    7.13   1
  10   2   6   82.63    7.27   1
  10   2   7   43.96    5.83   1
  10   2   8   27.25    5.01   1
  10   2  10    0.20    5.63   1
  10   2  11   66.59   10.12   1
  10   2  12   91.78   10.15   1
  10   2  14   -8.29    4.78   1
  10   3  -1    8.41    1.80   1
  10   3   0   63.04    3.97   1
  10   3   1    3.39    2.61   1
  10   3   2    2.69    3.08   1
  10   3   4   40.83    4.86   1
  10   3   5  273.90   16.22   1
  10   3   6   25.50    4.65   1
  10   3   7  110.04    9.02   1
  10   3   8    5.38    4.50   1
  10   3   9   44.22    5.72   1
  10   3  10   58.98    7.83   1
  10   3  11  122.54   11.96   1
  10   3  12  189.89   16.81   1
  10   3  13   44.49    6.94   1
  10   3  14   20.98    8.34   1
  10   4   0  226.50   10.84   1
  10   4   3   52.13    5.20   1
  10   4   5   66.42    6.36   1
  10   4   6  137.12   10.30   1
  10   4   7  111.30    9.07   1
  10   4   9   30.80    4.88   1
  10   4  10   19.98    5.45   1
  10   4  12   30.03    7.78   1
  10   4  13   33.87    6.17   1
  10   5   0    1.00    1.90   1
  10   5   1    7.78    2.29   1
  10   5   2   28.41    4.16   1
  10   5   3   43.56    4.88   1
  10   5   4   14.67    3.37   1
  10   5   5   27.67    5.05   1
  10   5   6   43.56    5.41   1
  10   5   7    5.81    3.71   1
  10   5   9   21.53    6.22   1
  10   5  11   21.44    6.02   1
  10   5  12  165.64   14.16   1
  10   5  13   39.06    9.12   1
  10   6   1  105.27    6.77   1
  10   6   2    4.80    2.41   1
  10   6   3    5.20    2.51   1
  10   6   4   10.69    3.40   1
  10   6   5   10.50    4.47   1
  10   6   6   12.32    8.21   1
  10   6   7   61.15    7.51   1
  10   6   8   14.29    4.46   1
  10   6   9   -3.20    4.01   1
  10   6  11   26.21    6.66   1
  10   6  12   35.40    6.43   1
  10   7   2   97.42    8.88   1
  10   7   3    7.29    2.92   1
  10   7   4   60.06    6.66   1
  10   7   5   40.45    5.22   1
  10   7   6   23.81    4.29   1
  10   7   9    3.31    4.00   1
  10   7  10   25.60    5.77   1
  10   7  11    4.71    7.12   1
  10   8   5   47.47    6.06   1
  10   8   6    6.40    5.41   1
  10   8   7    4.71    4.99   1
  10   8   8   61.31    8.14   1
  10   8  10    4.71    5.99   1
  10   9   6   -1.21    3.32   1
  10   9   8   29.92    6.13   1
  10  10   6    8.82    3.92   1
  11  -9   5   25.50    5.96   1
  11  -8   4   13.69    6.36   1
  11  -8   5   36.84    7.41   1
  11  -8   6   85.56    9.80   1
  11  -8   7  114.49   11.34   1
  11  -7   3    8.70    4.13   1
  11  -7   4    9.42    4.48   1
  11  -7   8   18.84    5.90   1
  11  -6   2   41.86    6.34   1
  11  -6   3    2.99    5.09   1
  11  -6   4    9.42    4.48   1
  11  -6   5   21.53    5.38   1
  11  -6   6  150.80   13.51   1
  11  -6   7   22.75    6.39   1
  11  -6   8  181.71   15.10   1
  11  -6   9  171.87   14.68   1
  11  -6  10    4.00    6.00   1
  11  -5   1   28.62    8.45   1
  11  -5   2   31.36    5.94   1
  11  -5   3    1.00    3.30   1
  11  -5   4   61.94    7.87   1
  11  -5   5  120.12   11.84   1
  11  -5   6   57.61    7.59   1
  11  -5   7  132.02   12.41   1
  11  -5   8   64.16    8.97   1
  11  -5  10  137.36   12.66   1
  11  -4   3   18.40    4.38   1
  11  -4   4  139.00   13.20   1
  11  -4   5   35.76    6.34   1
  11  -4   6   85.93    9.83   1
  11  -4   7   13.62    5.02   1
  11  -4   8  268.30   18.67   1
  11  -4   9   80.28    9.14   1
  11  -4  10   81.90    9.41   1
  11  -4  11   23.52    6.01   1
  11  -3   0   10.37    3.61   1
  11  -3   1    0.10    2.43   1
  11  -3   2  156.00   12.24   1
  11  -3   3   82.45    7.45   1
  11  -3   5  369.79   19.23   1
  11  -3   6    9.49    5.67   1
  11  -3   7  106.50   10.53   1
  11  -3   9   43.96    6.76   1
  11  -3  10  258.57   19.62   1
  11  -3  11   81.72    9.94   1
  11  -3  12   19.80    6.32   1
  11  -2   1   19.62    4.52   1
  11  -2   2   50.55    6.40   1
  11  -2   3   33.06    5.64   1
  11  -2   4  228.31   16.32   1
  11  -2   5    9.00    5.10   1
  11  -2   6  107.74    9.34   1
  11  -2   7    1.90    5.52   1
  11  -2   8   75.52    8.86   1
  11  -2   9   18.49    5.59   1
  11  -2  11   51.41    8.32   1
  11  -2  12   41.09    6.54   1
  11  -1  -1   87.05    5.22   1
  11  -1   0    0.40    1.99   1
  11  -1   1   67.57    5.92   1
  11  -1   2   46.24    5.58   1
  11  -1   3  330.51   16.36   1
  11  -1   5  160.28   11.90   1
  11  -1   6   47.61    7.04   1
  11  -1   7   50.55    8.82   1
  11  -1   8   22.18    5.37   1
  11  -1   9  177.42   14.65   1
  11  -1  10  192.65   16.38   1
  11  -1  12   96.24   10.79   1
  11   0   1   16.89    3.62   1
  11   0   2   26.11    4.60   1
  11   0   3    4.20    3.89   1
  11   0   4   41.09    5.13   1
  11   0   5    9.30    5.00   1
  11   0   6   13.18    5.52   1
  11   0   8   55.06    6.97   1
  11   0   9    8.70    6.31   1
  11   0  10  106.30   10.10   1
  11   0  11  167.70   15.28   1
  11   0  12    7.29    5.40   1
  11   1   0    0.50    2.22   1
  11   1   1   67.57    5.92   1
  11   1   2   48.16    5.00   1
  11   1   3  279.89   17.06   1
  11   1   5  180.36   12.36   1
  11   1   6   43.16    7.10   1
  11   1   7   56.55    7.37   1
  11   1   8   28.09    5.41   1
  11   1   9  166.93   15.25   1
  11   1  10  199.37   15.25   1
  11   1  11  203.63   17.98   1
  11   1  12   57.91    8.07   1
  11   2   1   23.14    3.46   1
  11   2   2   62.25    5.37   1
  11   2   3   25.40    4.13   1
  11   2   5    8.88    4.89   1
  11   2   6   90.63    9.33   1
  11   2   7   13.40    3.88   1
  11   2   8   95.45    8.79   1
  11   2   9   16.97    5.11   1
  11   2  10   87.24    9.15   1
  11   2  12   32.38    7.85   1
  11   3   3   79.57    7.49   1
  11   3   4    7.29    4.70   1
  11   3   5  298.94   18.67   1
  11   3   7   90.82    9.34   1
  11   3   9   51.84    8.50   1
  11   3  10  233.78   17.43   1
  11   3  11  143.04   10.76   1
  11   3  12   27.25    6.58   1
  11   4   3   11.63    2.73   1
  11   4   4  107.95    9.56   1
  11   4   5   26.73    6.51   1
  11   4   6   89.49    9.08   1
  11   4   7   24.40    5.73   1
  11   4   8  223.20   17.03   1
  11   4   9   64.64    8.52   1
  11   5   3    4.20    2.42   1
  11   5   5  116.21   11.00   1
  11   5   6   32.95    5.51   1
  11   5   8   62.09    8.20   1
  11   5  10  148.84   12.69   1
  11   6   5   21.72    4.01   1
  11   6   6  150.80   13.02   1
  11   6   7   36.12    5.53   1
  11   6   8  158.00   13.83   1
  11   6   9  144.00   12.24   1
  11   6  10    1.80    4.58   1
  11   7   6    7.90    3.48   1
  11   7   7   15.13    4.67   1
  12  -7   4    8.53    4.91   1
  12  -6   3   62.09    8.04   1
  12  -6   4   15.29    7.12   1
  12  -6   5   16.97    6.43   1
  12  -6   6   18.49    4.73   1
  12  -5   2    6.92    3.42   1
  12  -5   3   47.89    7.89   1
  12  -5   4   26.63    5.37   1
  12  -5   6   39.19    8.89   1
  12  -4   1   44.76    6.56   1
  12  -4   2   18.58    5.78   1
  12  -4   4    7.02    3.71   1
  12  -4   5   -2.40    3.10   1
  12  -4   6   17.39    4.42   1
  12  -4   7   11.49    5.02   1
  12  -4   8   18.92    6.00   1
  12  -3   1    3.20    3.01   1
  12  -3   2   -1.99    2.59   1
  12  -3   3   10.18    3.70   1
  12  -3   4   33.76    6.62   1
  12  -3   5   27.88    6.65   1
  12  -3   6   13.76    4.90   1
  12  -3   7   91.39    9.94   1
  12  -3   8   -0.10    6.88   1
  12  -2   2   16.56    4.80   1
  12  -2   3    4.00    4.00   1
  12  -2   4   37.95    6.41   1
  12  -2   5   15.37    5.80   1
  12  -2   6   94.48    9.14   1
  12  -2   7    6.30    6.02   1
  12  -2   9   63.68    7.98   1
  12  -1   2   71.91    8.31   1
  12  -1   4   65.12    7.91   1
  12  -1   6   11.42    5.48   1
  12  -1   8   11.02    4.91   1
  12  -1   9  137.83   12.91   1
  12   0   3    8.88    3.28   1
  12   0   4    1.59    3.98   1
  12   0   5    9.61    3.60   1
  12   0   6   69.22    7.49   1
  12   0   7   29.48    5.43   1
  12   0   8    2.79    5.18   1
  12   0  10    9.49    4.80   1
  12   1   4   64.32    6.58   1
  12   1   5   11.49    4.00   1
  12   1   6   11.09    4.13   1
  12   1   7  195.72   15.11   1
  12   1   8   14.36    6.37   1
  12   1   9   95.84    9.79   1
  12   2   4   34.34    5.74   1
  12   2   5    6.40    4.71   1
  12   2   6  106.09    9.68   1
  12   2   7   11.90    5.93   1
  12   2   8    7.67    4.60   1
  12   2   9   89.68    9.28   1
  12   3   5   37.95    5.91   1
  12   3   6   24.21    5.61   1
  12   3   7   78.68    8.16   1
  12   3   9   91.01    9.35   1
  12   4   6   22.28    4.06   1
  12   4   8   28.94    4.95   1
  13  -1   6   25.60    4.76   1
   0   0   0    0.00    0.00   0
;
_shelx_hkl_checksum     81281
_shelx_res_file
;
    1STRUC_S13023A_ECP3.res created by SHELXL-2014/7
TITL Hydromorphone in P212121 at 296(2)K
CELL 0.71073   8.9497  11.0906  14.2608  90.00  90.00  90.00
ZERR       4   0.0006   0.0006   0.0009   0.00   0.00   0.00
LATT -1
SYMM 1/2 - X, - Y, 1/2 + Z
SYMM 1/2 + X, 1/2 - Y, - Z
SYMM - X, 1/2 + Y, 1/2 - Z
SFAC C  H  N  O
DISP C    0.00330   0.00160
DISP H    0.00000   0.00000
DISP N    0.00610   0.00330
DISP O    0.01060   0.00600
UNIT    68   76    4   12
LIST 4
ACTA
BOND $H
FMAP 2
PLAN 20
L.S.  1
HTAB
EQIV $1 x+1, y, z
HTAB O1 N12_$1
SIZE 0.35 0.35 0.3
TEMP 23
OMIT  -3.0000 57
OMIT   1   1   1
WGHT    0.036100    0.272600
FVAR       1.50895
O1    4    0.917107    0.766404    0.170513    11.00000    0.02388    0.09073 =
         0.03927    0.00591    0.00139   -0.00800
H1A   2    0.993140    0.773669    0.212886    11.00000    0.06886
C2    1    0.789281    0.733678    0.215312    11.00000    0.02349    0.04274 =
         0.03489   -0.00054    0.00092    0.00016
C3    1    0.654301    0.731640    0.167554    11.00000    0.02929    0.03929 =
         0.02694    0.00350    0.00039   -0.00205
O4    4    0.630787    0.749900    0.072226    11.00000    0.03147    0.06559 =
         0.02564    0.00677    0.00002   -0.00513
C5    1    0.481295    0.700616    0.055385    11.00000    0.03206    0.05106 =
         0.02764    0.00354   -0.00472   -0.00060
H5A   2    0.439418    0.745143    0.000664    11.00000    0.03439
C6    1    0.490642    0.566380    0.033546    11.00000    0.04900    0.05735 =
         0.03009   -0.00448   -0.00040    0.00606
O7    4    0.606254    0.518466    0.009657    11.00000    0.06619    0.07280 =
         0.06867   -0.00071    0.02555    0.01708
C8    1    0.348351    0.497975    0.048481    11.00000    0.05469    0.05049 =
         0.06146   -0.02122   -0.00708   -0.00150
H8A   2    0.362261    0.412742    0.031111    11.00000    0.07309
H8B   2    0.271269    0.540963    0.006393    11.00000    0.06336
C9    1    0.303751    0.507762    0.152312    11.00000    0.03898    0.03623 =
         0.06395   -0.00241   -0.00009   -0.00669
H9A   2    0.386917    0.479943    0.193326    11.00000    0.05735
H9B   2    0.219618    0.455029    0.165661    11.00000    0.05490
C10   1    0.267057    0.638415    0.174465    11.00000    0.02623    0.03595 =
         0.03799    0.00152   -0.00435   -0.00298
H10A  2    0.174975    0.659718    0.139028    11.00000    0.03450
C11   1    0.231495    0.663615    0.278747    11.00000    0.02571    0.04383 =
         0.03981    0.00458    0.00043   -0.00587
H11A  2    0.147199    0.609579    0.299339    11.00000    0.04336
N12   3    0.169800    0.787994    0.284571    11.00000    0.02657    0.04873 =
         0.03886   -0.00584    0.00048   -0.00154
C13   1    0.127353    0.821930    0.380732    11.00000    0.03737    0.08435 =
         0.04481   -0.01945    0.00341   -0.00713
H13A  2    0.071508    0.750448    0.410280    11.00000    0.06788
H13B  2    0.215923    0.843754    0.417478    11.00000    0.05352
H13C  2    0.060168    0.892983    0.373442    11.00000    0.07327
C14   1    0.273761    0.880827    0.248434    11.00000    0.03574    0.03834 =
         0.05359   -0.00549    0.00004    0.00019
H14A  2    0.221396    0.956332    0.251256    11.00000    0.05086
H14B  2    0.358682    0.887900    0.291022    11.00000    0.04620
C15   1    0.332388    0.852788    0.151540    11.00000    0.03391    0.03531 =
         0.04376    0.00642   -0.00369    0.00027
H15A  2    0.250784    0.861987    0.105193    11.00000    0.04826
H15B  2    0.413659    0.911896    0.134073    11.00000    0.04258
C16   1    0.394175    0.723891    0.147227    11.00000    0.02568    0.03397 =
         0.02753    0.00238   -0.00337   -0.00149
C17   1    0.522476    0.708441    0.213805    11.00000    0.02467    0.03396 =
         0.02811    0.00242   -0.00333   -0.00146
C18   1    0.514455    0.674040    0.306753    11.00000    0.02813    0.03907 =
         0.02736    0.00398    0.00005   -0.00190
C19   1    0.364209    0.635603    0.344917    11.00000    0.02907    0.05989 =
         0.03627    0.01437    0.00275   -0.00294
H19A  2    0.363846    0.547882    0.355973    11.00000    0.05841
H19B  2    0.340854    0.672066    0.406114    11.00000    0.05812
C20   1    0.649900    0.668568    0.354284    11.00000    0.03346    0.04137 =
         0.02558    0.00349   -0.00366   -0.00022
H20A  2    0.655443    0.639740    0.419764    11.00000    0.03930
C21   1    0.782096    0.699399    0.309517    11.00000    0.02604    0.04406 =
         0.03498   -0.00063   -0.00736   -0.00030
H21A  2    0.870607    0.692696    0.343011    11.00000    0.03832
HKLF 4
REM  Hydromorphone in P212121 at 296(2)K
REM R1 =  0.0416 for    3088 Fo > 4sig(Fo)  and  0.0486 for all    3427 data
REM    266 parameters refined using      0 restraints
END
WGHT      0.0361      0.2726
REM Instructions for potential hydrogen bonds
HTAB O1 N12_$1
EQIV $2 x-1/2, -y+3/2, -z
HTAB C5 O1_$2
EQIV $3 x-1, y, z
HTAB C10 O1_$3
HTAB C15 O7_$2
REM Highest difference peak  0.188,  deepest hole -0.166,  1-sigma level  0.032
Q1    1   0.3457  0.6741  0.1568  11.00000  0.05    0.19
Q2    1   0.4490  0.7131  0.1846  11.00000  0.05    0.19
Q3    1   0.4231  0.7068  0.1013  11.00000  0.05    0.15
Q4    1   0.3657  0.7814  0.1532  11.00000  0.05    0.14
Q5    1   0.7196  0.7140  0.1887  11.00000  0.05    0.14
Q6    1   0.7879  0.7312  0.2633  11.00000  0.05    0.14
Q7    1   0.5989  0.6864  0.1862  11.00000  0.05    0.13
Q8    1   0.5935  0.7514  0.1964  11.00000  0.05    0.13
Q9    1   0.4751  0.6268  0.0607  11.00000  0.05    0.13
Q10   1   0.5219  0.7210  0.2687  11.00000  0.05    0.13
Q11   1   0.2948  0.5766  0.1608  11.00000  0.05    0.12
Q12   1   0.2433  0.6437  0.2258  11.00000  0.05    0.12
Q13   1   0.2153  0.7339  0.2863  11.00000  0.05    0.11
Q14   1   0.2969  0.6628  0.3149  11.00000  0.05    0.11
Q15   1   0.1041  0.8133  0.2469  11.00000  0.05    0.11
Q16   1   0.4448  0.6527  0.3218  11.00000  0.05    0.11
Q17   1   0.1636  0.7415  0.2638  11.00000  0.05    0.11
Q18   1   0.6464  0.7574  0.1210  11.00000  0.05    0.11
Q19   1   0.0685  0.7449  0.2805  11.00000  0.05    0.11
Q20   1   0.2544  0.9938  0.3407  11.00000  0.05    0.10
;
_shelx_res_checksum     70573
data_II
_audit_creation_method     'SHELXL-2014/7'
_journal_date_recd_electronic     2016-03-23
_journal_date_accepted     2016-04-18
_journal_name_full     'Acta Crystallographica, Section E'
_journal_year     2016
_journal_volume     72
_journal_issue      5
_journal_page_first     730
_journal_page_last     733
_journal_paper_category     GO
_journal_paper_doi     10.1107/S2056989016006563
_journal_coeditor_code     GK2659
_database_code_depnum_ccdc_archive     'CCDC 1474753'
_chemical_name_systematic
;\
(4R,4aR,7aR,12bS)-9-hydroxy-3-methyl-1,2,4,4a,5,6,\
7a,13-octahydro-4,12-methanobenzofuro[3,2-e]isoquinoline-7-one
;
_chemical_name_common     'Hydromorphone Form II'
_chemical_formula_moiety     'C17 H19 N O3'
_chemical_formula_sum     'C17 H19 N O3'
_chemical_formula_weight     285.33
_chemical_melting_point_lt     550.2
_shelx_space_group_comment
;
The symmetry employed for this shelxl refinement is uniquely defined
by the following loop, which should always be used as a source of
symmetry information in preference to the above space-group names.
They are only intended as comments.
;
_space_group_crystal_system     orthorhombic
_space_group_name_H-M_alt     'P 21 21 21'
_space_group_name_Hall     'P 2ac 2ab'
loop_
    _space_group_symop_operation_xyz
    'x, y, z'
    '-x+1/2, -y, z+1/2'
    'x+1/2, -y+1/2, -z'
    '-x, y+1/2, -z+1/2'
_cell_length_a     8.8802(6)
_cell_length_b     10.6208(8)
_cell_length_c     14.4733(9)
_cell_angle_alpha     90
_cell_angle_beta     90
_cell_angle_gamma     90
_cell_volume     1365.05(16)
_cell_formula_units_Z     4
_cell_measurement_reflns_used     7368
_cell_measurement_theta_min     0.407
_cell_measurement_theta_max     32.577
_cell_measurement_temperature     296(2)
_exptl_crystal_description     'Block'
_exptl_crystal_colour     'Colorless'
_exptl_crystal_size_max     0.400
_exptl_crystal_size_mid     0.320
_exptl_crystal_size_min     0.220
_exptl_crystal_density_diffrn     1.388
_exptl_crystal_density_meas     ?
_exptl_crystal_F_000     608
_exptl_absorpt_coefficient_mu     0.095
_exptl_absorpt_correction_type     none
_shelx_estimated_absorpt_T_min     0.963
_shelx_estimated_absorpt_T_max     0.979
_diffrn_ambient_temperature     296(2)
_diffrn_radiation_type     MoK\a
_diffrn_radiation_wavelength     0.71073
_diffrn_radiation_source     'fine-focus sealed tube'
_diffrn_radiation_monochromator     'horizonally mounted graphite crystal'
_diffrn_measurement_device_type     'Bruker KappaCCD'
_diffrn_measurement_device     '95mm CCD camera on \k-goniostat'
_diffrn_measurement_method     'CCD'
_diffrn_reflns_number     15227
_diffrn_reflns_av_R_equivalents     0.0223
_diffrn_reflns_theta_min     3.837
_diffrn_reflns_theta_max     32.575
_diffrn_reflns_theta_full     25.242
_diffrn_measured_fraction_theta_max     0.989
_diffrn_measured_fraction_theta_full     0.978
_diffrn_reflns_limit_h_min     -13
_diffrn_reflns_limit_h_max     13
_diffrn_reflns_limit_k_min     -16
_diffrn_reflns_limit_k_max     16
_diffrn_reflns_limit_l_min     -21
_diffrn_reflns_limit_l_max     16
_refine_special_details     ?
_reflns_number_total     4920
_reflns_number_gt     4693
_reflns_threshold_expression     'I > 2\s(I)'
_refine_ls_structure_factor_coef     Fsqd
_refine_ls_matrix_type     full
_refine_ls_R_factor_all     0.0354
_refine_ls_R_factor_gt     0.0333
_refine_ls_wR_factor_gt     0.0926
_refine_ls_wR_factor_ref     0.0947
_refine_ls_goodness_of_fit_ref     1.073
_refine_ls_restrained_S_all     1.073
_refine_ls_number_reflns     4920
_refine_ls_number_parameters     257
_refine_ls_number_restraints     0
_refine_ls_hydrogen_treatment     mixed
_refine_ls_weighting_scheme     calc
_refine_ls_weighting_details
              'w=1/[\s^2^(Fo^2^)+(0.0623P)^2^+0.0509P] where P=(Fo^2^+2Fc^2^)/3'
_atom_sites_solution_hydrogens     mixed
_atom_sites_solution_primary     difmap
_atom_sites_solution_secondary     difmap
_refine_ls_shift/su_max     0.011
_refine_ls_shift/su_mean     0.003
_refine_diff_density_max     0.268
_refine_diff_density_min     -0.124
_refine_ls_extinction_method     none
_refine_ls_extinction_coef     .
loop_
    _atom_type_symbol
    _atom_type_description
    _atom_type_scat_dispersion_real
    _atom_type_scat_dispersion_imag
    _atom_type_scat_source
    'C' 'C' 0.0033 0.0016
                         'International Tables Vol C Tables 4.2.6.8 and 6.1.1.4'
    'H' 'H' 0.0000 0.0000
                         'International Tables Vol C Tables 4.2.6.8 and 6.1.1.4'
    'N' 'N' 0.0061 0.0033
                         'International Tables Vol C Tables 4.2.6.8 and 6.1.1.4'
    'O' 'O' 0.0106 0.0060
                         'International Tables Vol C Tables 4.2.6.8 and 6.1.1.4'
_computing_data_collection
;
COLLECT (Hooft, 1998)
;
_computing_cell_refinement
;
HKL Scalepack (Otwinowski & Minor, 1997)
;
_computing_data_reduction
;
HKL Denzo and Scalepack (Otwinowski & Minor, 1997)
;
_computing_structure_solution
;
SHELXT (Sheldrick, 2015a)
;
_computing_structure_refinement
;
SHELXL-2014/7 (Sheldrick, 2015b)
;
_computing_molecular_graphics
;
Mercury (Macrae <i>et al.</i>,  2006)
;
_computing_publication_material
;
enCIFer (Allen <i>et al.</i>,  2004)
;
loop_
    _atom_site_type_symbol
    _atom_site_label
    _atom_site_fract_x
    _atom_site_fract_y
    _atom_site_fract_z
    _atom_site_U_iso_or_equiv
    _atom_site_adp_type
    _atom_site_calc_flag
    _atom_site_occupancy
    _atom_site_disorder_assembly
    _atom_site_disorder_group
    O O1 0.93240(13) 0.77706(10) 0.49050(9) 0.0470(3) Uani d 1 . .
    H H1 1.015(3) 0.792(2) 0.517(2) 0.069(8) Uiso d 1 . .
    C C2 0.94522(14) 0.66225(11) 0.44868(8) 0.0314(2) Uani d 1 . .
    C C3 0.82077(12) 0.60798(11) 0.40680(7) 0.02819(19) Uani d 1 . .
    O O4 0.67658(10) 0.65856(9) 0.39772(7) 0.03425(18) Uani d 1 . .
    C C5 0.60923(12) 0.58599(11) 0.32226(8) 0.0299(2) Uani d 1 . .
    H H5 0.500(2) 0.586(2) 0.3283(14) 0.039(4) Uiso d 1 . .
    C C6 0.64963(14) 0.64991(13) 0.23020(10) 0.0362(2) Uani d 1 . .
    O O7 0.68419(15) 0.76008(11) 0.22794(10) 0.0516(3) Uani d 1 . .
    C C8 0.6488(2) 0.56607(16) 0.14696(10) 0.0455(3) Uani d 1 . .
    H H8A 0.549(3) 0.528(2) 0.1420(15) 0.048(5) Uiso d 1 . .
    H H8B 0.681(3) 0.615(2) 0.0937(18) 0.058(6) Uiso d 1 . .
    C C9 0.75507(16) 0.45421(14) 0.16230(8) 0.0366(3) Uani d 1 . .
    H H9A 0.856(2) 0.486(2) 0.1784(15) 0.048(5) Uiso d 1 . .
    H H9B 0.759(3) 0.396(3) 0.1098(19) 0.065(7) Uiso d 1 . .
    C C10 0.69690(13) 0.37489(11) 0.24255(7) 0.0289(2) Uani d 1 . .
    H H10 0.601(2) 0.3431(18) 0.2251(13) 0.035(4) Uiso d 1 . .
    C C11 0.79909(14) 0.26306(11) 0.26841(8) 0.0322(2) Uani d 1 . .
    H H11 0.810(2) 0.2131(17) 0.2157(12) 0.033(4) Uiso d 1 . .
    N N12 0.71416(14) 0.18458(10) 0.33458(8) 0.0359(2) Uani d 1 . .
    C C13 0.7868(2) 0.06280(15) 0.35203(14) 0.0513(4) Uani d 1 . .
    H H13A 0.8072 0.0217 0.2943 0.075(8) Uiso calc 1 . .
    H H13B 0.8796 0.0760 0.3847 0.090(9) Uiso calc 1 . .
    H H13C 0.7212 0.0110 0.3885 0.081(8) Uiso calc 1 . .
    C C14 0.68139(17) 0.24994(12) 0.42125(9) 0.0367(2) Uani d 1 . .
    H H14A 0.617(3) 0.1946(18) 0.4586(14) 0.044(5) Uiso d 1 . .
    H H14B 0.769(3) 0.2710(19) 0.4580(15) 0.046(5) Uiso d 1 . .
    C C15 0.59734(14) 0.37270(12) 0.40416(8) 0.0323(2) Uani d 1 . .
    H H15A 0.496(2) 0.3593(17) 0.3840(13) 0.034(4) Uiso d 1 . .
    H H15B 0.592(2) 0.4201(18) 0.4616(15) 0.044(5) Uiso d 1 . .
    C C16 0.67804(11) 0.45335(10) 0.33092(7) 0.02580(18) Uani d 1 . .
    C C17 0.83077(12) 0.49110(10) 0.36541(7) 0.02626(19) Uani d 1 . .
    C C18 0.96269(12) 0.42399(11) 0.35670(8) 0.02859(19) Uani d 1 . .
    C C19 0.95925(15) 0.30434(12) 0.30011(10) 0.0356(2) Uani d 1 . .
    H H19A 1.020(3) 0.318(2) 0.2452(17) 0.055(6) Uiso d 1 . .
    H H19B 1.006(3) 0.233(3) 0.3363(19) 0.071(7) Uiso d 1 . .
    C C20 1.09004(13) 0.47869(12) 0.39737(8) 0.0325(2) Uani d 1 . .
    H H20 1.191(2) 0.4392(19) 0.3896(13) 0.039(4) Uiso d 1 . .
    C C21 1.07953(14) 0.59403(12) 0.44358(8) 0.0334(2) Uani d 1 . .
    H H21 1.170(2) 0.6333(17) 0.4688(15) 0.043(5) Uiso d 1 . .
loop_
    _atom_site_aniso_label
    _atom_site_aniso_U_11
    _atom_site_aniso_U_22
    _atom_site_aniso_U_33
    _atom_site_aniso_U_12
    _atom_site_aniso_U_13
    _atom_site_aniso_U_23
    O1 0.0399(5) 0.0442(5) 0.0569(6) -0.0038(4) -0.0079(5) -0.0219(5)
    C2 0.0304(5) 0.0351(5) 0.0289(5) -0.0049(4) -0.0020(4) -0.0040(4)
    C3 0.0249(4) 0.0316(5) 0.0281(4) -0.0005(4) 0.0002(4) -0.0050(4)
    O4 0.0277(4) 0.0350(4) 0.0400(4) 0.0037(3) -0.0007(3) -0.0119(3)
    C5 0.0232(4) 0.0327(5) 0.0337(5) 0.0021(3) -0.0005(4) -0.0050(4)
    C6 0.0263(5) 0.0402(6) 0.0421(6) 0.0046(4) -0.0030(4) 0.0064(5)
    O7 0.0452(6) 0.0432(6) 0.0663(7) -0.0039(5) -0.0079(5) 0.0138(5)
    C8 0.0511(8) 0.0538(8) 0.0316(5) 0.0087(7) -0.0034(5) 0.0080(5)
    C9 0.0400(6) 0.0445(6) 0.0254(4) 0.0030(5) 0.0035(4) -0.0002(4)
    C10 0.0285(5) 0.0334(5) 0.0248(4) -0.0008(4) 0.0007(3) -0.0048(3)
    C11 0.0352(5) 0.0305(5) 0.0310(5) 0.0001(4) 0.0044(4) -0.0064(4)
    N12 0.0415(6) 0.0285(4) 0.0378(5) -0.0021(4) 0.0036(4) -0.0025(4)
    C13 0.0601(10) 0.0338(6) 0.0602(9) 0.0061(6) 0.0052(7) 0.0034(6)
    C14 0.0438(6) 0.0357(6) 0.0306(5) -0.0041(5) 0.0038(5) 0.0024(4)
    C15 0.0314(5) 0.0369(5) 0.0285(4) -0.0044(4) 0.0065(4) -0.0038(4)
    C16 0.0228(4) 0.0295(4) 0.0251(4) -0.0013(3) 0.0012(3) -0.0042(3)
    C17 0.0237(4) 0.0291(4) 0.0260(4) -0.0012(3) -0.0001(3) -0.0029(3)
    C18 0.0248(4) 0.0308(5) 0.0301(4) 0.0018(4) 0.0008(3) 0.0003(4)
    C19 0.0296(5) 0.0331(5) 0.0441(6) 0.0039(4) 0.0046(5) -0.0060(4)
    C20 0.0240(4) 0.0387(5) 0.0350(5) 0.0014(4) -0.0020(4) 0.0045(4)
    C21 0.0272(5) 0.0412(6) 0.0320(5) -0.0054(4) -0.0056(4) 0.0014(4)
_geom_special_details
;
 All esds (except the esd in the dihedral angle between two l.s. planes)
 are estimated using the full covariance matrix.  The cell esds are taken
 into account individually in the estimation of esds in distances, angles
 and torsion angles; correlations between esds in cell parameters are only
 used when they are defined by crystal symmetry.  An approximate (isotropic)
 treatment of cell esds is used for estimating esds involving l.s. planes.
;
loop_
    _geom_bond_atom_site_label_1
    _geom_bond_atom_site_label_2
    _geom_bond_site_symmetry_2
    _geom_bond_distance
    _geom_bond_publ_flag
    O1 C2 . 1.3660(15) ?
    O1 H1 . 0.84(3) ?
    C2 C3 . 1.3860(15) ?
    C2 C21 . 1.3975(18) ?
    C3 C17 . 1.3813(14) ?
    C3 O4 . 1.3948(14) ?
    O4 C5 . 1.4643(14) ?
    C5 C6 . 1.5379(18) ?
    C5 C16 . 1.5407(16) ?
    C5 H5 . 0.98(2) ?
    C6 O7 . 1.2101(18) ?
    C6 C8 . 1.498(2) ?
    C8 C9 . 1.533(2) ?
    C8 H8A . 0.97(2) ?
    C8 H8B . 0.97(2) ?
    C9 C10 . 1.5249(17) ?
    C9 H9A . 0.98(2) ?
    C9 H9B . 0.98(3) ?
    C10 C16 . 1.5356(14) ?
    C10 C11 . 1.5409(17) ?
    C10 H10 . 0.954(19) ?
    C11 N12 . 1.4767(16) ?
    C11 C19 . 1.5574(18) ?
    C11 H11 . 0.934(17) ?
    N12 C14 . 1.4629(17) ?
    N12 C13 . 1.467(2) ?
    C13 H13A . 0.9600 ?
    C13 H13B . 0.9600 ?
    C13 H13C . 0.9600 ?
    C14 C15 . 1.5225(19) ?
    C14 H14A . 0.98(2) ?
    C14 H14B . 0.97(2) ?
    C15 C16 . 1.5398(15) ?
    C15 H15A . 0.958(19) ?
    C15 H15B . 0.97(2) ?
    C16 C17 . 1.4998(14) ?
    C17 C18 . 1.3770(15) ?
    C18 C20 . 1.4010(16) ?
    C18 C19 . 1.5122(16) ?
    C19 H19A . 0.97(2) ?
    C19 H19B . 1.01(3) ?
    C20 C21 . 1.3988(18) ?
    C20 H20 . 1.00(2) ?
    C21 H21 . 0.98(2) ?
loop_
    _geom_angle_atom_site_label_1
    _geom_angle_atom_site_label_2
    _geom_angle_atom_site_label_3
    _geom_angle_site_symmetry_1
    _geom_angle_site_symmetry_3
    _geom_angle
    _geom_angle_publ_flag
    C2 O1 H1 . . 107.5(18) ?
    O1 C2 C3 . . 119.90(11) ?
    O1 C2 C21 . . 123.87(11) ?
    C3 C2 C21 . . 116.22(10) ?
    C17 C3 C2 . . 120.81(11) ?
    C17 C3 O4 . . 111.37(9) ?
    C2 C3 O4 . . 127.81(10) ?
    C3 O4 C5 . . 104.03(8) ?
    O4 C5 C6 . . 108.58(10) ?
    O4 C5 C16 . . 104.99(9) ?
    C6 C5 C16 . . 112.43(9) ?
    O4 C5 H5 . . 109.9(12) ?
    C6 C5 H5 . . 108.1(12) ?
    C16 C5 H5 . . 112.8(13) ?
    O7 C6 C8 . . 123.66(14) ?
    O7 C6 C5 . . 120.62(14) ?
    C8 C6 C5 . . 115.67(11) ?
    C6 C8 C9 . . 109.94(11) ?
    C6 C8 H8A . . 107.9(13) ?
    C9 C8 H8A . . 104.6(13) ?
    C6 C8 H8B . . 108.7(15) ?
    C9 C8 H8B . . 110.4(15) ?
    H8A C8 H8B . . 115(2) ?
    C10 C9 C8 . . 109.26(11) ?
    C10 C9 H9A . . 108.6(13) ?
    C8 C9 H9A . . 109.0(13) ?
    C10 C9 H9B . . 104.8(15) ?
    C8 C9 H9B . . 113.6(16) ?
    H9A C9 H9B . . 111.5(19) ?
    C9 C10 C16 . . 111.81(10) ?
    C9 C10 C11 . . 114.29(10) ?
    C16 C10 C11 . . 106.27(9) ?
    C9 C10 H10 . . 107.3(11) ?
    C16 C10 H10 . . 108.4(11) ?
    C11 C10 H10 . . 108.6(12) ?
    N12 C11 C10 . . 106.97(10) ?
    N12 C11 C19 . . 115.74(11) ?
    C10 C11 C19 . . 113.10(9) ?
    N12 C11 H11 . . 105.2(11) ?
    C10 C11 H11 . . 107.5(11) ?
    C19 C11 H11 . . 107.8(12) ?
    C14 N12 C13 . . 110.99(12) ?
    C14 N12 C11 . . 112.94(9) ?
    C13 N12 C11 . . 112.62(12) ?
    N12 C13 H13A . . 109.5 ?
    N12 C13 H13B . . 109.5 ?
    H13A C13 H13B . . 109.5 ?
    N12 C13 H13C . . 109.5 ?
    H13A C13 H13C . . 109.5 ?
    H13B C13 H13C . . 109.5 ?
    N12 C14 C15 . . 111.38(10) ?
    N12 C14 H14A . . 107.6(12) ?
    C15 C14 H14A . . 108.4(12) ?
    N12 C14 H14B . . 114.9(13) ?
    C15 C14 H14B . . 106.6(12) ?
    H14A C14 H14B . . 107.7(17) ?
    C14 C15 C16 . . 111.10(10) ?
    C14 C15 H15A . . 112.6(11) ?
    C16 C15 H15A . . 108.1(11) ?
    C14 C15 H15B . . 109.2(12) ?
    C16 C15 H15B . . 108.9(12) ?
    H15A C15 H15B . . 106.8(17) ?
    C17 C16 C10 . . 108.88(9) ?
    C17 C16 C15 . . 109.91(9) ?
    C10 C16 C15 . . 108.80(9) ?
    C17 C16 C5 . . 98.12(8) ?
    C10 C16 C5 . . 118.14(9) ?
    C15 C16 C5 . . 112.34(9) ?
    C18 C17 C3 . . 124.03(10) ?
    C18 C17 C16 . . 126.91(10) ?
    C3 C17 C16 . . 109.05(9) ?
    C17 C18 C20 . . 115.70(10) ?
    C17 C18 C19 . . 117.86(10) ?
    C20 C18 C19 . . 126.32(10) ?
    C18 C19 C11 . . 114.49(9) ?
    C18 C19 H19A . . 107.6(14) ?
    C11 C19 H19A . . 108.1(15) ?
    C18 C19 H19B . . 110.0(16) ?
    C11 C19 H19B . . 108.4(16) ?
    H19A C19 H19B . . 108(2) ?
    C21 C20 C18 . . 120.67(11) ?
    C21 C20 H20 . . 118.9(12) ?
    C18 C20 H20 . . 120.3(12) ?
    C2 C21 C20 . . 122.43(11) ?
    C2 C21 H21 . . 117.6(11) ?
    C20 C21 H21 . . 119.8(12) ?
loop_
    _geom_torsion_atom_site_label_1
    _geom_torsion_atom_site_label_2
    _geom_torsion_atom_site_label_3
    _geom_torsion_atom_site_label_4
    _geom_torsion_site_symmetry_1
    _geom_torsion_site_symmetry_2
    _geom_torsion_site_symmetry_3
    _geom_torsion_site_symmetry_4
    _geom_torsion
    _geom_torsion_publ_flag
    C10 C11 N12 C13 . . . . 169.5(2) ?
loop_
    _geom_hbond_atom_site_label_D
    _geom_hbond_atom_site_label_H
    _geom_hbond_atom_site_label_A
    _geom_hbond_site_symmetry_A
    _geom_hbond_distance_DH
    _geom_hbond_distance_HA
    _geom_hbond_distance_DA
    _geom_hbond_angle_DHA
    O1 H1 O4 3_566 0.84(3) 1.96(3) 2.791(2) 167(3)
_shelx_hkl_file
;
 -13   2   2   49.98    9.47   1
 -13   2   3   11.22    8.98   1
 -13   2   4  187.69   16.99   1
 -13   3  -2  130.87   13.27   1
 -13   3  -1   52.27   11.71   1
 -13   3   0   12.18    7.82   1
 -13   3   1   47.61    9.11   1
 -13   3   2  173.45   16.33   1
 -13   3   3   85.19   14.03   1
 -13   4  -1    5.20    7.80   1
 -13   4   0   40.20   11.92   1
 -13   4   1  -14.29    7.48   1
 -12  -5  -7    6.81    9.19   1
 -12  -5  -6  370.18   23.86   1
 -12  -5  -5   43.56    7.13   1
 -12  -4  -8  158.00   13.07   1
 -12  -4  -7   25.81    6.81   1
 -12  -4  -6  106.09   11.74   1
 -12  -4  -5   52.71    7.99   1
 -12  -4  -4  139.95   14.43   1
 -12  -4  -3  119.46   10.49   1
 -12  -3  -9   63.36   11.62   1
 -12  -3  -8   98.01   11.68   1
 -12  -3  -7   11.42    7.30   1
 -12  -3  -6   64.16   10.57   1
 -12  -3  -5  186.87   14.49   1
 -12  -3  -4   56.55    8.57   1
 -12  -3  -3  106.30    9.69   1
 -12  -3  -2   32.15    6.12   1
 -12  -3  -1   24.90    5.29   1
 -12  -2  -9   18.92    7.13   1
 -12  -2  -8   19.10   10.23   1
 -12   1   2  302.76   21.58   1
 -12   1   3   80.46   10.23   1
 -12   1   4  201.36   17.31   1
 -12   1   5   43.56    9.50   1
 -12   1   6  328.33   22.83   1
 -12   2  -2   68.39    9.59   1
 -12   2  -1  103.84   13.25   1
 -12   2   0  608.12   36.99   1
 -12   2   1  108.16   11.65   1
 -12   2   2   90.25   14.06   1
 -12   2   3  239.01   17.62   1
 -12   2   4  179.83   15.29   1
 -12   2   5  179.02   14.72   1
 -12   2   6   49.98    9.90   1
 -12   2   7  128.60   15.65   1
 -12   2   8   -2.99    8.10   1
 -12   2   9   -5.71    8.51   1
 -12   3  -5  164.35   14.10   1
 -12   3  -4   57.76   11.25   1
 -12   3  -3  134.10   13.20   1
 -12   3  -2   30.91    8.45   1
 -12   3  -1   40.07   10.63   1
 -12   3   0  489.74   32.31   1
 -12   3   1    9.49    7.27   1
 -12   3   2   71.23    9.96   1
 -12   3   3  139.71   15.37   1
 -12   3   4   88.55   13.55   1
 -12   3   5  209.67   17.67   1
 -12   3   6   62.57   12.34   1
 -12   3   7   13.47    9.62   1
 -12   3   8  107.74   12.25   1
 -12   3   9  109.20   14.84   1
 -12   4  -6  147.38   14.08   1
 -12   4  -5   65.77   11.52   1
 -12   4  -4  160.02   12.90   1
 -12   4  -3   89.68   10.99   1
 -12   4  -2   21.07   10.83   1
 -12   4  -1  127.69   12.20   1
 -12   4   0   49.14   11.22   1
 -12   4   1  110.25   11.55   1
 -12   4   2   37.33    8.92   1
 -12   4   3  102.62   11.75   1
 -12   4   4  127.92   13.57   1
 -12   4   5  101.20   11.07   1
 -12   4   6  161.54   14.49   1
 -12   4   7   34.57    9.64   1
 -12   4   8  190.16   18.48   1
 -12   5  -7   13.18    6.32   1
 -12   5  -6  380.64   25.36   1
 -12   5  -5   39.56    8.05   1
 -12   5  -4  410.06   26.32   1
 -12   5  -3  210.54   17.41   1
 -12   5  -2  178.22   16.29   1
 -12   5  -1    6.71   10.52   1
 -12   5   0    4.28    6.87   1
 -12   5   1   32.38    8.88   1
 -12   5   2  234.40   18.68   1
 -12   5   3  196.00   15.12   1
 -12   5   4  409.66   28.34   1
 -12   5   5   87.24   11.77   1
 -12   5   6  439.74   27.26   1
 -12   5   7   30.47    9.60   1
 -12   6  -5   87.42   12.34   1
 -12   6  -4  204.20   17.72   1
 -12   6  -3   73.44   10.46   1
 -12   6  -2  110.04   13.64   1
 -12   6  -1  139.71   13.47   1
 -12   6   0   66.26   12.70   1
 -12   6   1  132.71   13.59   1
 -12   6   2  104.24   12.46   1
 -12   6   3   61.78   11.16   1
 -12   6   4  227.41   17.79   1
 -12   6   5   93.51   11.02   1
 -12   7  -2  375.20   24.41   1
 -12   7  -1   43.56    9.50   1
 -12   7   0   30.69    8.75   1
 -12   7   1   38.07    9.63   1
 -12   7   2  352.69   25.17   1
 -11  -7  -8  162.82   14.55   1
 -11  -7  -7  326.89   22.06   1
 -11  -7  -6  124.99   11.40   1
 -11  -7  -5   58.06    8.08   1
 -11  -6  -9  112.78   12.11   1
 -11  -6  -8  352.69   22.54   1
 -11  -6  -7   60.84    8.27   1
 -11  -6  -6  610.09   34.09   1
 -11  -6  -5  282.58   19.50   1
 -11  -6  -4   22.66    7.62   1
 -11  -6  -3   64.96    7.25   1
 -11  -5 -10  167.44   14.23   1
 -11  -5  -9   43.16   11.17   1
 -11  -5  -8   56.55    8.42   1
 -11  -5  -7  271.26   19.43   1
 -11  -5  -6   53.44    9.94   1
 -11  -5  -5   69.72    9.35   1
 -11  -5  -4   90.44    8.18   1
 -11  -5  -3   27.35    5.44   1
 -11  -5  -2  198.53   12.96   1
 -11  -5  -1  239.63   14.24   1
 -11  -4 -11   52.27   11.13   1
 -11  -4 -10  100.40    9.82   1
 -11  -4  -9   90.44   10.84   1
 -11  -4  -8   69.22   10.98   1
 -11  -4  -7  244.30   17.19   1
 -11  -4  -6   14.52    8.08   1
 -11  -4  -5   94.28    9.13   1
 -11  -4  -4  175.30   11.65   1
 -11  -4  -3  159.01   11.85   1
 -11  -4  -2  313.64   16.29   1
 -11  -4  -1   44.36    6.26   1
 -11  -4   0  171.61   11.53   1
 -11  -3 -11    9.92    7.43   1
 -11  -3 -10   31.92    9.83   1
 -11  -3  -9  191.55   15.22   1
 -11  -3  -8  138.30   12.00   1
 -11  -3  -7  443.52   28.64   1
 -11  -3  -6  118.81    9.81   1
 -11  -3  -5  119.68   10.72   1
 -11  -2 -12  121.00   12.10   1
 -11  -2 -11  194.60   15.62   1
 -11  -2 -10   65.29    9.21   1
 -11  -2  -9   70.22   11.06   1
 -11  -1 -12   24.50    7.62   1
 -11  -1 -11   10.18    6.32   1
 -11   1  -1  495.95   24.05   1
 -11   1   0   28.84   10.63   1
 -11   1   1  453.69   23.86   1
 -11   1   2   62.57    9.65   1
 -11   1   3  219.93   15.42   1
 -11   1   4  229.52   15.45   1
 -11   1   5  476.11   24.44   1
 -11   1   6   47.47   11.16   1
 -11   1   7  190.44   14.63   1
 -11   1   8  149.82   14.44   1
 -11   1   9  220.52   17.82   1
 -11   1  10   72.25    9.86   1
 -11   2  -4   51.84    7.78   1
 -11   2  -3  422.30   23.02   1
 -11   2  -2  214.04   15.22   1
 -11   2  -1   98.80    9.14   1
 -11   2   0  874.38   40.22   1
 -11   2   1   97.22   10.06   1
 -11   2   2  232.87   15.87   1
 -11   2   3  475.68   24.43   1
 -11   2   4   32.15   10.66   1
 -11   2   5  607.13   29.08   1
 -11   2   6    5.02   10.30   1
 -11   2   7  391.64   22.16   1
 -11   2   8   96.83   11.81   1
 -11   2   9  116.86   13.84   1
 -11   2  10   65.77   11.19   1
 -11   2  11  216.09   17.93   1
 -11   2  12  115.78   12.48   1
 -11   3  -6  165.64   12.36   1
 -11   3  -5  144.96   12.28   1
 -11   3  -4   58.06    7.47   1
 -11   3  -3  104.04   10.20   1
 -11   3  -2  139.71   10.87   1
 -11   3  -1  614.54   30.74   1
 -11   3   0   74.65    9.16   1
 -11   3   1  639.58   31.87   1
 -11   3   2  145.68   13.04   1
 -11   3   3  138.30   14.11   1
 -11   3   4   70.73   11.44   1
 -11   3   5  134.56   14.38   1
 -11   3   6  107.95   11.64   1
 -11   3   7  439.32   28.92   1
 -11   3   8  147.62   13.12   1
 -11   3   9  166.93   16.54   1
 -11   3  10   28.30    8.41   1
 -11   3  11   41.22   11.81   1
 -11   4  -8   63.04    7.62   1
 -11   4  -7  202.21   14.50   1
 -11   4  -6    9.61    8.43   1
 -11   4  -5   67.73   11.19   1
 -11   4  -4  207.36   12.96   1
 -11   4  -3  161.29   12.70   1
 -11   4  -2  310.46   19.38   1
 -11   4  -1   34.81    7.43   1
 -11   4   0  211.12   14.82   1
 -11   4   1   40.70    7.91   1
 -11   4   2  324.72   19.10   1
 -11   4   3  162.05   12.98   1
 -11   4   4  180.10   13.69   1
 -11   4   5  100.40   10.42   1
 -11   4   6    9.67    8.09   1
 -11   4   7  218.45   15.67   1
 -11   4   8   62.73   12.83   1
 -11   4   9  102.62   12.36   1
 -11   4  10   91.01   11.07   1
 -11   4  11   67.73   12.02   1
 -11   5  -9   24.01    7.74   1
 -11   5  -8   50.69    7.26   1
 -11   5  -7  292.07   18.46   1
 -11   5  -6   70.39    8.56   1
 -11   5  -5   54.02    7.79   1
 -11   5  -4  114.49   10.27   1
 -11   5  -3   22.94    7.47   1
 -11   5  -2  218.15   14.77   1
 -11   5  -1  301.02   18.04   1
 -11   5   0  420.66   24.61   1
 -11   5   1  287.98   17.99   1
 -11   5   2  250.91   16.47   1
 -11   5   3   51.98    9.66   1
 -11   5   4  118.59   12.20   1
 -11   5   5   97.42   11.25   1
 -11   5   6   93.12   11.19   1
 -11   5   7  357.97   24.97   1
 -11   5   8   48.86   10.35   1
 -11   5   9   42.77   10.46   1
 -11   5  10  169.52   15.88   1
 -11   6  -9  119.25   10.05   1
 -11   6  -8  364.05   21.75   1
 -11   6  -7   76.74    8.23   1
 -11   6  -6  632.52   35.71   1
 -11   6  -5  303.80   20.92   1
 -11   6  -4   22.94   10.73   1
 -11   6  -3   53.14    8.46   1
 -11   6  -2  467.42   28.11   1
 -11   6  -1  185.78   15.27   1
 -11   6   0   18.49    8.08   1
 -11   6   1  171.61   14.67   1
 -11   6   2  449.86   28.42   1
 -11   6   3   88.36   10.72   1
 -11   6   4   -5.62    7.39   1
 -11   6   5  313.64   23.02   1
 -11   6   6  681.21   40.19   1
 -11   6   7   52.85   11.05   1
 -11   6   8  394.42   26.61   1
 -11   6   9  134.10   12.51   1
 -11   7  -8  123.43   10.67   1
 -11   7  -7  330.15   22.17   1
 -11   7  -6  156.50   12.01   1
 -11   7  -5   57.91    8.68   1
 -11   7  -4  531.30   31.81   1
 -11   7  -3  325.44   21.29   1
 -11   7  -2  523.95   31.59   1
 -11   7  -1  -12.18    7.68   1
 -11   7   0  315.06   20.24   1
 -11   7   1   -8.12    8.21   1
 -11   7   2  645.67   35.57   1
 -11   7   3  443.52   27.38   1
 -11   7   4  614.54   35.70   1
 -11   7   5   96.04   14.50   1
 -11   7   6  126.79   13.96   1
 -11   7   7  381.03   24.99   1
 -11   7   8  186.60   15.85   1
 -11   8  -6  379.47   22.60   1
 -11   8  -5  187.42   16.70   1
 -11   8  -4  320.77   21.85   1
 -11   8  -3   20.70    8.65   1
 -11   8  -2  367.11   22.99   1
 -11   8  -1  270.93   18.76   1
 -11   8   0  396.01   24.68   1
 -11   8   1  299.98   21.82   1
 -11   8   2  336.72   23.49   1
 -11   8   3   56.40    9.16   1
 -11   8   4  252.17   20.96   1
 -11   8   5  212.87   19.26   1
 -11   8   6  368.64   26.50   1
 -11   9  -3  104.04   11.02   1
 -11   9  -2   38.81   12.21   1
 -11   9  -1  330.15   21.44   1
 -11   9   0  401.20   25.24   1
 -11   9   1  381.81   25.40   1
 -11   9   2   33.41   13.18   1
 -11   9   3  125.44   12.77   1
 -10  -9  -8   22.09    9.02   1
 -10  -9  -7   38.69    9.45   1
 -10  -9  -6   13.99    5.68   1
 -10  -8  -9   35.05    9.95   1
 -10  -8  -8  112.15   12.07   1
 -10  -8  -7  114.70   12.00   1
 -10  -8  -6  544.76   33.14   1
 -10  -8  -5   26.94    6.23   1
 -10  -8  -4   16.32    7.27   1
 -10  -7 -11   30.91    8.78   1
 -10  -7 -10  144.00   12.48   1
 -10  -7  -9  504.00   29.63   1
 -10  -7  -8  394.82   25.04   1
 -10  -7  -7  238.39   15.75   1
 -10  -7  -6  143.04   12.20   1
 -10  -7  -5   79.74   10.00   1
 -10  -7  -4  123.21   10.66   1
 -10  -7  -3   51.55    7.04   1
 -10  -7  -2   44.36    6.26   1
 -10  -6 -12    6.81    8.82   1
 -10  -6 -11  451.56   28.48   1
 -10  -6 -10  161.80   14.50   1
 -10  -6  -9  580.33   34.69   1
 -10  -6  -8  144.72   12.99   1
 -10  -6  -7  141.61   12.61   1
 -10  -6  -6  187.96   13.98   1
 -10  -6  -5   13.47    4.70   1
 -10  -6  -4  429.32   21.13   1
 -10  -6  -3   37.95    7.02   1
 -10  -6  -2  179.83   12.07   1
 -10  -6  -1  378.69   21.02   1
 -10  -6   0  411.28   22.31   1
 -10  -5 -12  347.08   25.34   1
 -10  -5 -11   71.91   12.55   1
 -10  -5 -10  277.56   18.99   1
 -10  -5  -9  869.66   47.77   1
 -10  -5  -8    5.29    6.39   1
 -10  -5  -7   92.35   10.19   1
 -10  -5  -6  264.71   15.62   1
 -10  -5  -5  203.92   13.14   1
 -10  -5  -4  556.96   28.32   1
 -10  -5  -3   55.95    7.48   1
 -10  -5  -2  168.22   10.89   1
 -10  -5  -1   44.22    5.05   1
 -10  -5   0  952.34   40.12   1
 -10  -5   1   62.88    5.87   1
 -10  -4 -13   32.15   12.02   1
 -10  -4 -12  273.24   19.51   1
 -10  -4 -11  553.19   33.87   1
 -10  -4 -10   34.22   11.23   1
 -10  -4  -9  153.02   12.12   1
 -10  -4  -8   41.99    7.13   1
 -10  -4  -7  208.22   15.01   1
 -10  -4  -6  259.21   15.46   1
 -10  -4  -5   64.48    8.99   1
 -10  -4  -4   63.84    6.87   1
 -10  -4  -3   10.37    4.77   1
 -10  -4  -2  194.32   11.99   1
 -10  -4  -1  164.35   11.03   1
 -10  -4   0   -4.00    3.08   1
 -10  -4   1  140.66    8.78   1
 -10  -4   2  203.92   11.14   1
 -10  -3 -14  108.78   11.68   1
 -10  -3 -13  281.57   21.14   1
 -10  -3 -12  106.09   12.77   1
 -10  -3 -11  255.04   17.89   1
 -10  -3 -10   99.20   10.76   1
 -10  -3  -9   63.52    8.93   1
 -10  -3  -8  189.61   15.15   1
 -10  -3  -7   39.06    6.75   1
 -10  -3  -6  176.89   12.50   1
 -10  -2 -14  143.04   15.07   1
 -10  -2 -13   51.84   11.23   1
 -10  -2 -12   73.27   16.78   1
 -10  -2 -11    8.82    9.50   1
 -10  -2 -10  396.81   23.90   1
 -10  -2  -9  130.64   11.20   1
 -10  -1 -14  255.04   19.48   1
 -10  -1 -13   64.48   13.01   1
 -10  -1 -12  271.26   18.45   1
 -10   0 -14  471.32   30.39   1
 -10   0 -13   22.28    7.27   1
 -10   0   0  216.09   12.64   1
 -10   0   1  101.20    9.66   1
 -10   0   2   83.54   10.97   1
 -10   0   3  111.72   11.63   1
 -10   0   4   23.04    7.30   1
 -10   0   5  428.49   24.01   1
 -10   0   6 1054.95   44.82   1
 -10   0   7  126.34   12.36   1
 -10   0   8    1.69    7.18   1
 -10   0   9   91.20    9.74   1
 -10   1  -3  176.89   12.50   1
 -10   1  -2  466.13   20.73   1
 -10   1  -1  302.06   15.64   1
 -10   1   0  214.92   13.78   1
 -10   1   1  314.35   17.73   1
 -10   1   2  438.90   20.95   1
 -10   1   3  205.92   13.49   1
 -10   1   4   15.60    7.19   1
 -10   1   5   57.15    8.47   1
 -10   1   6  132.48   11.51   1
 -10   1   7   51.70    8.77   1
 -10   1   9   22.66    6.85   1
 -10   1  10  193.77   14.76   1
 -10   1  11   10.11    7.19   1
 -10   1  12  220.82   16.64   1
 -10   2  -6   33.76    6.62   1
 -10   2  -5 1563.41   61.68   1
 -10   2  -4  428.08   20.28   1
 -10   2  -3   54.46    7.23   1
 -10   2  -2  448.17   22.02   1
 -10   2  -1   71.23    8.10   1
 -10   2   0    9.30    9.52   1
 -10   2   1   96.63    9.63   1
 -10   2   2  470.89   23.44   1
 -10   2   3   48.72    8.24   1
 -10   2   4  461.39   24.49   1
 -10   2   5 1512.43   64.56   1
 -10   2   6   22.37    7.85   1
 -10   2   7  783.44   37.51   1
 -10   2   8  146.89   13.82   1
 -10   2   9  145.93   12.32   1
 -10   2  10  411.28   22.71   1
 -10   2  11   23.72    8.08   1
 -10   2  12  101.00   13.47   1
 -10   2  13   87.98   13.51   1
 -10   2  14  143.28   12.45   1
 -10   3  -7   30.25    6.71   1
 -10   3  -6  155.25   10.72   1
 -10   3  -5  296.87   17.57   1
 -10   3  -4  421.89   21.77   1
 -10   3  -3  143.28   10.53   1
 -10   3  -2 1040.06   43.86   1
 -10   3  -1  204.49   13.73   1
 -10   3   0  454.97   21.33   1
 -10   3   1  215.80   14.10   1
 -10   3   2 1004.89   43.75   1
 -10   3   3  136.66   12.39   1
 -10   3   4  461.39   23.63   1
 -10   3   5  352.69   21.03   1
 -10   3   6  159.77   12.13   1
 -10   3   7   38.81    8.47   1
 -10   3   8  148.60   12.19   1
 -10   3   9   53.14    8.46   1
 -10   3  10  115.13   10.94   1
 -10   3  11  279.56   20.40   1
 -10   3  12  132.94   14.76   1
 -10   3  13  291.73   21.18   1
 -10   3  14  120.34   11.85   1
 -10   4  -9  154.50   11.19   1
 -10   4  -8   70.73    7.74   1
 -10   4  -7  187.14   11.49   1
 -10   4  -6  285.27   16.89   1
 -10   4  -5   49.84    9.74   1
 -10   4  -4   90.82   10.48   1
 -10   4  -3   14.90    6.18   1
 -10   4  -2  208.51   13.00   1
 -10   4  -1  169.52   11.46   1
 -10   4   0   -5.02    6.63   1
 -10   4   1  166.93   12.40   1
 -10   4   2  195.44   12.86   1
 -10   4   3   14.82    7.08   1
 -10   4   4   69.39   11.33   1
 -10   4   5   54.32    9.14   1
 -10   4   6  271.92   17.48   1
 -10   4   7  190.44   12.97   1
 -10   4   8   57.15   12.25   1
 -10   4   9  126.56   11.70   1
 -10   4  10   23.52   12.32   1
 -10   4  11  664.09   37.62   1
 -10   4  12  277.56   19.66   1
 -10   4  13   28.94   11.94   1
 -10   5 -10  287.64   16.96   1
 -10   5  -9  859.08   46.31   1
 -10   5  -8   18.23    5.64   1
 -10   5  -7   86.12    8.72   1
 -10   5  -6  269.29   16.74   1
 -10   5  -5  182.79   14.87   1
 -10   5  -4  548.03   27.62   1
 -10   5  -3   60.37    8.24   1
 -10   5  -2  209.09   15.33   1
 -10   5  -1   45.56    8.64   1
 -10   5   0 1049.11   41.46   1
 -10   5   1   53.44    9.06   1
 -10   5   2  196.28   14.29   1
 -10   5   3   22.28    8.12   1
 -10   5   4  593.90   30.22   1
 -10   5   5  222.90   15.83   1
 -10   5   6  261.79   16.83   1
 -10   5   7  128.14   13.58   1
 -10   5   8   36.60    8.71   1
 -10   5   9  805.42   44.84   1
 -10   5  10  265.04   18.88   1
 -10   5  11   77.97   10.77   1
 -10   5  12  411.28   24.74   1
 -10   6  -9  495.51   28.94   1
 -10   6  -8  145.20   12.29   1
 -10   6  -7  130.42   11.19   1
 -10   6  -6  149.82   12.24   1
 -10   6  -5   31.58    7.08   1
 -10   6  -4  407.23   20.99   1
 -10   6  -3   47.47    7.72   1
 -10   6  -2  196.84   13.47   1
 -10   6  -1  438.06   23.02   1
 -10   6   0  463.54   24.54   1
 -10   6   1  440.16   23.08   1
 -10   6   2  217.86   15.06   1
 -10   6   3   46.79    8.48   1
 -10   6   4  434.72   22.94   1
 -10   6   5   19.01   10.90   1
 -10   6   6  223.80   17.95   1
 -10   6   7  161.80   13.48   1
 -10   6   8  158.00   13.07   1
 -10   6   9  498.63   30.37   1
 -10   6  10  112.57   12.52   1
 -10   6  11  465.70   29.78   1
 -10   6  12   35.05   12.08   1
 -10   7  -9  500.86   30.44   1
 -10   7  -8  399.60   25.19   1
 -10   7  -7  244.30   17.19   1
 -10   7  -6  145.44   11.82   1
 -10   7  -5   58.06    8.69   1
 -10   7  -4  161.29   13.21   1
 -10   7  -3   45.70    7.71   1
 -10   7  -2   35.40    7.26   1
 -10   7  -1   51.70    8.92   1
 -10   7   0   23.91   10.27   1
 -10   7   1   75.69   10.27   1
 -10   7   2   44.09    7.97   1
 -10   7   3   19.80    7.57   1
 -10   7   4  139.95   11.83   1
 -10   7   5   44.36    9.72   1
 -10   7   6  130.19   13.46   1
 -10   7   7  224.10   18.26   1
 -10   7   8  386.52   25.16   1
 -10   7   9  603.19   36.84   1
 -10   7  10  148.35   15.10   1
 -10   7  11   42.25   12.35   1
 -10   8  -9   39.44    8.16   1
 -10   8  -8   75.00    8.66   1
 -10   8  -7  116.64   12.10   1
 -10   8  -6  573.60   33.53   1
 -10   8  -5   44.36    7.46   1
 -10   8  -4    1.59    6.38   1
 -10   8  -3  421.89   25.47   1
 -10   8  -2  161.54   13.22   1
 -10   8  -1  225.00   18.90   1
 -10   8   0  516.20   31.81   1
 -10   8   1  259.53   19.65   1
 -10   8   2  181.98   14.57   1
 -10   8   3  363.28   24.78   1
 -10   8   4   18.49    8.08   1
 -10   8   5   47.89    9.41   1
 -10   8   6  625.50   36.51   1
 -10   8   7  130.64   16.00   1
 -10   8   8   80.64   14.01   1
 -10   8   9   33.99   10.49   1
 -10   9  -8   18.06    6.72   1
 -10   9  -7   47.47    7.44   1
 -10   9  -6    8.88    6.97   1
 -10   9  -5  227.41   15.98   1
 -10   9  -4  155.50   13.22   1
 -10   9  -3  189.06   16.22   1
 -10   9  -2   18.23    8.37   1
 -10   9  -1  678.08   36.46   1
 -10   9   0    3.61    8.02   1
 -10   9   1  662.03   38.60   1
 -10   9   2   31.36   10.08   1
 -10   9   3  154.50   14.67   1
 -10   9   4  157.50   13.30   1
 -10   9   5  205.92   18.08   1
 -10   9   6   51.55    9.76   1
 -10   9   7   63.04   14.13   1
 -10   9   8   34.34    9.96   1
 -10  10  -5   92.35   10.57   1
 -10  10  -4  126.11   11.45   1
 -10  10  -3  242.11   19.92   1
 -10  10  -2   -3.31    7.10   1
 -10  10  -1  504.90   33.70   1
 -10  10   0   44.49   13.34   1
 -10  10   1  559.80   35.02   1
 -10  10   2   24.21    8.46   1
 -10  10   3  245.86   19.13   1
 -10  10   4  126.79   13.74   1
 -10  10   5   67.73   11.03   1
  -9 -10  -8   53.73   10.56   1
  -9 -10  -7  150.80   13.75   1
  -9 -10  -6   87.24    9.90   1
  -9 -10  -5  147.14   11.89   1
  -9  -9 -10  113.00   12.76   1
  -9  -9  -9   29.81    9.61   1
  -9  -9  -8   92.93   12.34   1
  -9  -9  -7   30.47    7.18   1
  -9  -9  -6  107.95    9.56   1
  -9  -9  -5  193.21   14.46   1
  -9  -9  -4   58.06    7.77   1
  -9  -9  -3  487.08   22.51   1
  -9  -8 -12   16.56    7.16   1
  -9  -8 -11   10.11    7.31   1
  -9  -8 -10  100.00   10.20   1
  -9  -8  -9  279.89   20.75   1
  -9  -8  -8  308.35   20.72   1
  -9  -8  -7  231.65   16.44   1
  -9  -8  -6  309.06   18.63   1
  -9  -8  -5  131.79   10.79   1
  -9  -8  -4  105.47    8.83   1
  -9  -8  -3  394.02   21.04   1
  -9  -8  -2   90.25    8.55   1
  -9  -8  -1   55.65    5.97   1
  -9  -7 -13   25.60    7.99   1
  -9  -7 -12   23.43    7.65   1
  -9  -7 -11   64.80   10.63   1
  -9  -7 -10   36.24    7.95   1
  -9  -7  -9   12.53    6.73   1
  -9  -7  -8  145.93   13.05   1
  -9  -7  -7   83.17    9.67   1
  -9  -7  -6   78.32    9.56   1
  -9  -7  -5  267.32   16.35   1
  -9  -7  -4  144.24   10.81   1
  -9  -7  -3  268.30   15.72   1
  -9  -7  -2  271.92   12.20   1
  -9  -7  -1  182.52   10.81   1
  -9  -7   0  711.82   31.48   1
  -9  -6 -14  138.53   15.77   1
  -9  -6 -13  513.02   33.97   1
  -9  -6 -12  347.82   25.36   1
  -9  -6 -11  167.18   13.71   1
  -9  -6 -10  100.80   12.45   1
  -9  -6  -9  197.12   13.76   1
  -9  -6  -8  103.02    9.74   1
  -9  -6  -7   64.16    8.97   1
  -9  -6  -6   25.70    7.50   1
  -9  -6  -5  242.11   13.38   1
  -9  -6  -4   37.45    6.85   1
  -9  -6  -3   -0.79    5.57   1
  -9  -6  -2  135.02    9.30   1
  -9  -6  -1   31.47    5.16   1
  -9  -6   0   38.32    4.33   1
  -9  -6   1   42.38    4.30   1
  -9  -5 -14  490.18   32.32   1
  -9  -5 -13   21.53   11.69   1
  -9  -5 -12  402.00   25.66   1
  -9  -5 -11  460.53   28.33   1
  -9  -5 -10  827.71   40.28   1
  -9  -5  -9  108.78   11.26   1
  -9  -5  -8   54.46    7.97   1
  -9  -5  -7  104.86    9.83   1
  -9  -5  -6  214.92   13.49   1
  -9  -5  -5   21.34    5.45   1
  -9  -5  -4  105.06    8.40   1
  -9  -5  -3  361.00   18.24   1
  -9  -5  -2  820.82   34.38   1
  -9  -5  -1  615.04   27.78   1
  -9  -5   0  297.91   13.12   1
  -9  -5   1  662.55   25.23   1
  -9  -5   2  794.68   34.39   1
  -9  -5   3  350.44   14.60   1
  -9  -4 -15   61.62    9.73   1
  -9  -4 -14  279.89   20.08   1
  -9  -4 -13  336.72   22.02   1
  -9  -4 -12  707.56   40.43   1
  -9  -4 -11  176.09   13.54   1
  -9  -4 -10  907.82   40.37   1
  -9  -4  -9  433.06   24.97   1
  -9  -4  -8  738.75   33.16   1
  -9  -4  -7  368.26   19.57   1
  -9  -4  -6  158.51   11.33   1
  -9  -4  -5  451.14   20.39   1
  -9  -4  -4   52.13    6.06   1
  -9  -4  -3  113.00    8.93   1
  -9  -4  -2  126.79    8.78   1
  -9  -4  -1  272.58   14.53   1
  -9  -4   0  264.39   13.66   1
  -9  -4   1  280.56   13.73   1
  -9  -4   2  104.45    6.75   1
  -9  -4   3  123.43    7.33   1
  -9  -4   4   45.97    3.66   1
  -9  -3 -15  117.51   12.14   1
  -9  -3 -14  138.77   13.43   1
  -9  -3 -13   34.81    8.02   1
  -9  -3 -12  171.87   14.68   1
  -9  -3 -11   -3.50    8.08   1
  -9  -3 -10  334.52   18.66   1
  -9  -3  -9   56.25    7.20   1
  -9  -3  -8  448.17   22.86   1
  -9  -3  -7 1071.25   41.24   1
  -9  -3  -6  564.54   25.66   1
  -9  -2 -16   26.21    7.68   1
  -9  -2 -15   41.34    8.36   1
  -9  -2 -14  181.44   15.63   1
  -9  -2 -13  113.42   11.50   1
  -9  -2 -12   61.62    8.64   1
  -9  -2 -11   36.48    7.61   1
  -9  -2 -10  177.96   13.87   1
  -9  -2   1   51.12    5.01   1
  -9  -1 -16   29.27   10.06   1
  -9  -1 -15  167.18   15.00   1
  -9  -1 -14  248.06   17.64   1
  -9  -1 -13    8.53    7.71   1
  -9  -1 -12  243.67   16.55   1
  -9  -1   1  608.12   27.13   1
  -9  -1   2   12.11    4.87   1
  -9  -1   3  421.48   20.12   1
  -9   0 -16   27.67    7.26   1
  -9   0 -15    2.89    7.00   1
  -9   0 -14  984.08   52.07   1
  -9   0  -2  545.22   22.42   1
  -9   0  -1  108.16   10.19   1
  -9   0   1   70.39   10.07   1
  -9   0   2  519.84   22.80   1
  -9   0   3  398.80   19.17   1
  -9   0   4   69.72    7.85   1
  -9   0   5   41.73    6.98   1
  -9   0   6  232.26   13.72   1
  -9   0   7  820.25   36.66   1
  -9   0   8    2.50    8.50   1
  -9   0   9   16.08    6.42   1
  -9   0  10  114.06   12.39   1
  -9   0  11   31.58    7.98   1
  -9   1 -16   10.89    7.19   1
  -9   1 -15  121.44   11.90   1
  -9   1  -5  519.38   20.97   1
  -9   1  -4  261.15   13.90   1
  -9   1  -3  522.58   21.49   1
  -9   1  -2   17.64    8.57   1
  -9   1  -1  715.03   28.88   1
  -9   1   0  709.69   28.77   1
  -9   1   1  707.03   28.72   1
  -9   1   2   -2.99    8.10   1
  -9   1   3  503.10   23.78   1
  -9   1   4  240.56   13.96   1
  -9   1   5  536.85   25.49   1
  -9   1   6  924.77   37.71   1
  -9   1   7   95.06    9.75   1
  -9   1   8   30.25    6.93   1
  -9   1   9  131.10   12.37   1
  -9   1  10  270.93   17.12   1
  -9   1  11  775.07   37.86   1
  -9   1  12  266.02   16.31   1
  -9   1  13   27.25    7.31   1
  -9   1  14  228.61   16.03   1
  -9   2 -16   31.92    8.25   1
  -9   2  -7  868.48   35.36   1
  -9   2  -6  346.33   16.75   1
  -9   2  -5   52.56    8.41   1
  -9   2  -4 1070.60   40.57   1
  -9   2  -3  734.95   28.74   1
  -9   2  -2   40.70    6.64   1
  -9   2  -1   65.77    7.95   1
  -9   2   1   61.78    7.86   1
  -9   2   2   56.70    7.98   1
  -9   2   3  746.38   30.60   1
  -9   2   4 1011.24   43.25   1
  -9   2   5   43.69    7.54   1
  -9   2   6  344.10   17.44   1
  -9   2   7  945.56   39.97   1
  -9   2   8 1288.09   55.27   1
  -9   2   9  456.68   24.79   1
  -9   2  10  183.33   14.08   1
  -9   2  11   53.44    7.75   1
  -9   2  12   65.29    8.40   1
  -9   2  13  130.42   11.19   1
  -9   2  14  216.09   15.58   1
  -9   2  15   24.01    6.86   1
  -9   2  16   16.40    6.72   1
  -9   3  -8  430.15   20.33   1
  -9   3  -7 1173.75   45.22   1
  -9   3  -6  593.41   25.33   1
  -9   3  -5  396.41   19.11   1
  -9   3  -4 1278.78   49.35   1
  -9   3  -3  377.91   17.50   1
  -9   3  -2  341.88   16.64   1
  -9   3  -1   55.35    7.14   1
  -9   3   0  154.26    9.69   1
  -9   3   1   42.12    6.75   1
  -9   3   2  352.31   18.39   1
  -9   3   3  443.10   21.05   1
  -9   3   4 1240.45   45.79   1
  -9   3   5  395.61   20.29   1
  -9   3   6  495.51   24.04   1
  -9   3   7 1062.11   44.97   1
  -9   3   8  435.14   23.36   1
  -9   3   9   71.91    8.82   1
  -9   3  10  350.44   19.84   1
  -9   3  11   11.22    8.58   1
  -9   3  12  121.00   10.12   1
  -9   3  13   58.98    9.06   1
  -9   3  14  153.26   14.86   1
  -9   3  15  152.77   12.36   1
  -9   4 -10  827.71   37.40   1
  -9   4  -9  502.66   24.21   1
  -9   4  -8  781.76   31.32   1
  -9   4  -7  388.09   18.52   1
  -9   4  -6  191.55   11.90   1
  -9   4  -5  433.47   18.32   1
  -9   4  -4   54.46    9.15   1
  -9   4  -3  116.21    8.84   1
  -9   4  -2  132.94    9.45   1
  -9   4  -1  308.00   16.15   1
  -9   4   0  255.68   14.39   1
  -9   4   1  260.50   14.20   1
  -9   4   2  152.77   12.11   1
  -9   4   3  114.70   11.35   1
  -9   4   4   63.84   10.55   1
  -9   4   5  446.90   22.83   1
  -9   4   6  151.54   10.83   1
  -9   4   7  334.52   18.66   1
  -9   4   8  731.70   33.54   1
  -9   4   9  484.00   25.08   1
  -9   4  10  958.52   43.34   1
  -9   4  11  220.23   14.25   1
  -9   4  12  702.78   39.76   1
  -9   4  13  282.24   21.17   1
  -9   4  14  280.56   19.76   1
  -9   4  15   71.74   11.35   1
  -9   5 -11  360.62   21.27   1
  -9   5 -10  827.71   33.95   1
  -9   5  -9  105.88    9.26   1
  -9   5  -8   50.69    6.12   1
  -9   5  -7  122.99   10.65   1
  -9   5  -6  235.93   14.44   1
  -9   5  -5    4.08    5.70   1
  -9   5  -4  124.10   10.92   1
  -9   5  -3  366.34   18.76   1
  -9   5  -2  882.09   38.02   1
  -9   5  -1  682.78   28.22   1
  -9   5   0  315.06   16.33   1
  -9   5   1  653.82   28.64   1
  -9   5   2  862.01   35.23   1
  -9   5   3  382.20   19.94   1
  -9   5   4  113.64   11.73   1
  -9   5   5   -8.41    9.22   1
  -9   5   6  215.50   13.80   1
  -9   5   7   92.54    9.24   1
  -9   5   8   81.18   11.53   1
  -9   5   9  110.67   11.57   1
  -9   5  10  914.46   39.92   1
  -9   5  11  428.90   26.09   1
  -9   5  12  436.81   25.92   1
  -9   5  13   47.06    9.06   1
  -9   5  14  417.79   26.16   1
  -9   6 -10   86.68    8.38   1
  -9   6  -9  246.49   13.82   1
  -9   6  -8   89.68    8.52   1
  -9   6  -7   77.62    9.51   1
  -9   6  -6   60.68    8.72   1
  -9   6  -5  268.96   15.09   1
  -9   6  -4   40.83    8.69   1
  -9   6  -3   -3.88    5.40   1
  -9   6  -2  153.02   11.13   1
  -9   6  -1   23.81    6.83   1
  -9   6   0   27.77    7.48   1
  -9   6   1   37.95    7.64   1
  -9   6   2  130.19   10.50   1
  -9   6   3   10.69    6.87   1
  -9   6   4   27.67    8.00   1
  -9   6   5  261.15   16.16   1
  -9   6   6   40.20    7.86   1
  -9   6   7   36.84   11.05   1
  -9   6   8   81.72    9.76   1
  -9   6   9  217.86   16.83   1
  -9   6  10  113.64   11.51   1
  -9   6  11  148.35   15.35   1
  -9   6  12  367.49   23.77   1
  -9   6  13  500.42   29.98   1
  -9   6  14  121.00   12.98   1
  -9   7 -10   28.73    6.75   1
  -9   7  -9   17.72    6.90   1
  -9   7  -8  132.94   10.15   1
  -9   7  -7  104.65    8.80   1
  -9   7  -6   78.32    8.32   1
  -9   7  -5  298.25   16.58   1
  -9   7  -4  163.84   12.03   1
  -9   7  -3  303.11   17.41   1
  -9   7  -2  243.05   15.90   1
  -9   7  -1  183.33   12.19   1
  -9   7   0  738.21   33.69   1
  -9   7   1  180.90   14.53   1
  -9   7   2  299.64   17.66   1
  -9   7   3  316.13   18.85   1
  -9   7   4  171.35   14.66   1
  -9   7   5  312.94   19.11   1
  -9   7   6   74.30    9.48   1
  -9   7   7   81.18    9.55   1
  -9   7   8  141.37   14.27   1
  -9   7   9   18.58    8.28   1
  -9   7  10   24.30   12.23   1
  -9   7  11  100.40   12.22   1
  -9   7  12   23.14    8.47   1
  -9   7  13    6.92    7.73   1
  -9   8  -9  225.30   15.31   1
  -9   8  -8  331.97   20.04   1
  -9   8  -7  205.92   15.50   1
  -9   8  -6  377.52   20.60   1
  -9   8  -5  132.48   11.05   1
  -9   8  -4  102.82   10.55   1
  -9   8  -3  388.09   20.88   1
  -9   8  -2  106.50    9.70   1
  -9   8  -1   67.73    8.56   1
  -9   8   0   49.70   10.72   1
  -9   8   1   68.56   11.76   1
  -9   8   2   93.51    9.86   1
  -9   8   3  420.66   21.33   1
  -9   8   4  126.79   11.03   1
  -9   8   5  152.77   13.84   1
  -9   8   6  330.51   21.09   1
  -9   8   7  225.60   18.32   1
  -9   8   8  307.65   22.80   1
  -9   8   9  281.23   20.46   1
  -9   8  10   90.63   13.90   1
  -9   8  11   27.46    9.54   1
  -9   8  12   20.16    8.80   1
  -9   9  -9    5.62    6.83   1
  -9   9  -8   63.52    7.81   1
  -9   9  -7   13.69    5.92   1
  -9   9  -6   91.58   10.34   1
  -9   9  -5  156.25   12.25   1
  -9   9  -4   78.68   10.64   1
  -9   9  -3  489.29   26.10   1
  -9   9  -2  214.33   15.23   1
  -9   9  -1  228.92   15.74   1
  -9   9   0   95.06   12.09   1
  -9   9   1  230.13   14.26   1
  -9   9   2  215.80   15.87   1
  -9   9   3  490.62   26.58   1
  -9   9   4   83.36   10.59   1
  -9   9   5  207.36   16.70   1
  -9   9   6  124.32   13.38   1
  -9   9   7   23.62    9.14   1
  -9   9   8  109.20   14.63   1
  -9   9   9   35.05    9.59   1
  -9   9  10  104.86   14.95   1
  -9  10  -7  148.11   12.41   1
  -9  10  -6   93.12   11.58   1
  -9  10  -5  145.44   12.30   1
  -9  10  -4   87.98   11.63   1
  -9  10  -3  124.32   12.71   1
  -9  10  -2  257.28   19.25   1
  -9  10  -1 1053.65   57.78   1
  -9  10   0    8.88    8.70   1
  -9  10   1 1210.34   58.45   1
  -9  10   2  240.56   19.23   1
  -9  10   3  157.25   15.30   1
  -9  10   4   51.70   12.94   1
  -9  10   5  153.76   14.38   1
  -9  10   6  101.00   11.26   1
  -9  10   7  166.67   15.75   1
  -9  10   8   73.62   13.73   1
  -9  11  -6   68.72   10.61   1
  -9  11  -5   77.62   11.28   1
  -9  11  -4   77.09   10.54   1
  -9  11  -3   42.77    7.85   1
  -9  11  -2   53.14    8.16   1
  -9  11  -1  113.85   14.51   1
  -9  11   0   87.61   10.30   1
  -9  11   1  103.23   12.40   1
  -9  11   2   26.01    8.57   1
  -9  11   3   35.16    9.01   1
  -9  11   4   52.56   10.01   1
  -9  11   5   41.60    9.16   1
  -9  11   6   88.74   12.25   1
  -8 -11  -9    0.90    6.31   1
  -8 -11  -8   22.94    8.33   1
  -8 -11  -7   48.16    8.05   1
  -8 -11  -6   12.67    5.41   1
  -8 -11  -5   -0.59    4.67   1
  -8 -10 -11   73.62   11.33   1
  -8 -10 -10   88.17   12.02   1
  -8 -10  -9  186.60   15.30   1
  -8 -10  -8   31.14    7.81   1
  -8 -10  -7   63.04    8.26   1
  -8 -10  -6    2.69    4.89   1
  -8 -10  -5  297.91   17.26   1
  -8 -10  -4   66.42    7.66   1
  -8 -10  -3  373.65   22.04   1
  -8  -9 -12   24.01    8.13   1
  -8  -9 -11   22.00    7.88   1
  -8  -9 -10  122.77   12.63   1
  -8  -9  -9   16.40    6.48   1
  -8  -9  -8  258.24   18.00   1
  -8  -9  -7  121.66   11.03   1
  -8  -9  -6  706.50   32.43   1
  -8  -9  -5   43.16    5.78   1
  -8  -9  -4   27.46    5.24   1
  -8  -9  -3  100.40    8.42   1
  -8  -9  -2  163.33    9.71   1
  -8  -9  -1  472.19   20.43   1
  -8  -8 -13   27.88    8.24   1
  -8  -8 -12  296.53   20.66   1
  -8  -8 -11   43.96    8.35   1
  -8  -8 -10   65.61    9.07   1
  -8  -8  -9  164.10   12.81   1
  -8  -8  -8  269.62   16.75   1
  -8  -8  -7   34.46    7.16   1
  -8  -8  -6  381.81   20.71   1
  -8  -8  -5  521.21   26.48   1
  -8  -8  -4  273.90   15.56   1
  -8  -8  -3  102.62    7.90   1
  -8  -8  -2  306.95   15.42   1
  -8  -8  -1  185.50   10.08   1
  -8  -8   0  613.06   26.74   1
  -8  -8   1  164.61    8.72   1
  -8  -7 -14   30.58    8.63   1
  -8  -7 -13   74.13   11.88   1
  -8  -7 -12  172.66   14.72   1
  -8  -7 -11  143.52   13.18   1
  -8  -7 -10   76.91    9.30   1
  -8  -7  -9   81.00    8.64   1
  -8  -7  -8   21.16    5.43   1
  -8  -7  -7  413.72   21.56   1
  -8  -7  -6   88.36    8.08   1
  -8  -7  -5   16.56    4.97   1
  -8  -7  -4  249.01   13.26   1
  -8  -7  -3  145.44    9.89   1
  -8  -7  -2   64.16    5.77   1
  -8  -7  -1   75.34    6.42   1
  -8  -7   0  919.91   38.82   1
  -8  -7   1   87.05    5.22   1
  -8  -7   2   75.17    4.51   1
  -8  -6 -15   70.73   12.61   1
  -8  -6 -14  286.96   21.34   1
  -8  -6 -13   51.41    9.32   1
  -8  -6 -12  157.25   14.04   1
  -8  -6 -11  124.55   11.61   1
  -8  -6 -10  127.46   10.61   1
  -8  -6  -9  394.02   21.44   1
  -8  -6  -8   87.98    7.88   1
  -8  -6  -7   65.45    7.12   1
  -8  -6  -6  367.49   19.55   1
  -8  -6  -5   52.13    6.93   1
  -8  -6  -4  645.16   28.45   1
  -8  -6  -3  565.49   25.68   1
  -8  -6  -2   42.25    5.59   1
  -8  -6  -1  131.33    8.02   1
  -8  -6   0   84.82    5.53   1
  -8  -6   1  110.04    6.71   1
  -8  -6   2   29.81    3.28   1
  -8  -6   3  525.33   20.63   1
  -8  -5 -16   77.97   10.95   1
  -8  -5 -15  561.69   35.08   1
  -8  -5 -14  250.91   19.64   1
  -8  -5 -13  350.81   23.97   1
  -8  -5 -12  388.48   21.68   1
  -8  -5 -11  488.85   25.65   1
  -8  -5 -10   63.04    7.78   1
  -8  -5  -9    1.49    7.37   1
  -8  -5  -8   82.81    7.46   1
  -8  -5  -7  624.00   27.98   1
  -8  -5  -6  151.29   10.58   1
  -8  -5  -5   54.17    6.33   1
  -8  -5  -4  742.02   30.51   1
  -8  -5  -3 1637.82   59.90   1
  -8  -5  -2  691.16   27.87   1
  -8  -5  -1 1696.62   61.78   1
  -8  -5   0 1303.21   49.10   1
  -8  -5   1 1618.45   44.25   1
  -8  -5   2  630.51   18.58   1
  -8  -5   3 1634.58   54.18   1
  -8  -5   4  734.41   25.47   1
  -8  -4 -16   11.70    6.91   1
  -8  -4 -15  127.69   13.11   1
  -8  -4 -14  364.43   23.29   1
  -8  -4 -13  192.10   13.86   1
  -8  -4 -12  234.40   15.62   1
  -8  -4 -11   14.36    6.22   1
  -8  -4 -10  304.15   16.04   1
  -8  -4  -9   96.63    8.85   1
  -8  -4  -8  134.79   10.22   1
  -8  -4  -7  403.21   18.47   1
  -8  -4  -6  551.31   23.01   1
  -8  -4  -5  590.00   24.29   1
  -8  -4  -4  302.06   14.95   1
  -8  -4  -3  261.15   13.25   1
  -8  -4  -2  340.77   15.51   1
  -8  -4  -1  285.27   14.19   1
  -8  -4   0  402.40   18.05   1
  -8  -4   1  292.07   13.67   1
  -8  -4   2  306.25    8.05   1
  -8  -4   3  273.90    7.94   1
  -8  -4   4  299.29    8.65   1
  -8  -4   5  576.96   20.66   1
  -8  -3 -17   37.45    8.69   1
  -8  -3 -16  143.28    9.10   1
  -8  -3 -15   29.27    7.90   1
  -8  -3 -14  227.41   17.79   1
  -8  -3 -13  117.29   11.91   1
  -8  -3 -12   17.64    8.90   1
  -8  -3 -11  344.84   18.57   1
  -8  -3 -10   40.96    6.40   1
  -8  -3  -9  874.38   37.26   1
  -8  -3  -8 2114.16   78.17   1
  -8  -3  -7 3811.83  130.89   1
  -8  -3  -6  830.59   33.43   1
  -8  -3   2   49.28    4.77   1
  -8  -3   3  211.99    9.61   1
  -8  -3   4  841.58   30.17   1
  -8  -3   5  867.30   31.81   1
  -8  -2 -17  208.51   11.55   1
  -8  -2 -16  238.70   18.54   1
  -8  -2 -15   11.83   10.73   1
  -8  -2 -14   60.06    9.14   1
  -8  -2 -13   57.00    7.85   1
  -8  -2 -12  449.86   24.18   1
  -8  -2 -11   98.01    9.31   1
  -8  -2 -10  168.22   12.71   1
  -8  -2   1 1075.84   42.64   1
  -8  -2   2   64.96    5.80   1
  -8  -2   4 1204.78   43.04   1
  -8  -2   5 1171.69   42.45   1
  -8  -2   6 1115.56   40.75   1
  -8  -1 -17   21.90    7.86   1
  -8  -1 -16   95.06   12.87   1
  -8  -1 -15   17.72    9.77   1
  -8  -1 -14   34.93   10.76   1
  -8  -1 -13  140.19   11.13   1
  -8  -1 -12   66.26    8.14   1
  -8  -1   0 1584.04   61.29   1
  -8  -1   1 1751.42   44.36   1
  -8  -1   2 3432.79   83.20   1
  -8  -1   3 3376.77   82.52   1
  -8  -1   4   93.12    5.40   1
  -8  -1   5  591.95   18.00   1
  -8  -1   6  136.89    5.85   1
  -8  -1   7  301.37   16.32   1
  -8   0 -17   23.72    7.60   1
  -8   0 -16   19.54    8.04   1
  -8   0 -15    9.42    7.00   1
  -8   0 -14   -0.59    8.84   1
  -8   0  -3 2930.06   96.35   1
  -8   0  -2  206.21   11.49   1
  -8   0   1 3066.94   75.32   1
  -8   0   2  192.93    7.50   1
  -8   0   3 2886.91   69.85   1
  -8   0   4  151.04    6.88   1
  -8   0   5  135.26    6.51   1
  -8   0   6 2166.90   55.86   1
  -8   0   7    7.08    2.50   1
  -8   0   8  274.90   16.25   1
  -8   0   9   83.72    8.23   1
  -8   0  10   -5.20    7.80   1
  -8   0  11   50.41    7.81   1
  -8   0  12    0.71    5.93   1
  -8   1 -17   21.16    9.38   1
  -8   1 -16   66.42    9.29   1
  -8   1 -15   32.60    7.42   1
  -8   1  -6  172.66    9.72   1
  -8   1  -5  619.51   23.89   1
  -8   1  -4  101.81    7.47   1
  -8   1  -3 3412.90  113.33   1
  -8   1  -2 3444.52  113.86   1
  -8   1  -1 1745.57   61.00   1
  -8   1   0 1774.09   60.65   1
  -8   1   1 1663.82   42.42   1
  -8   1   2 3383.75   80.27   1
  -8   1   3 3435.13   83.23   1
  -8   1   4  100.60    5.82   1
  -8   1   5  574.08   16.77   1
  -8   1   6  138.53    6.59   1
  -8   1   7  265.69   10.11   1
  -8   1   8  442.26   20.61   1
  -8   1   9   56.25    7.50   1
  -8   1  10  178.49   13.09   1
  -8   1  11   70.73    8.58   1
  -8   1  12   76.91    8.95   1
  -8   1  13  160.28   11.65   1
  -8   1  14   17.47    6.27   1
  -8   2 -17  185.50   16.34   1
  -8   2 -16  206.50   16.96   1
  -8   2  -7  209.38   11.58   1
  -8   2  -6 1270.21   46.33   1
  -8   2  -5 1151.92   41.41   1
  -8   2  -4 1264.51   44.09   1
  -8   2  -3 3940.07  130.56   1
  -8   2  -2   77.62    7.05   1
  -8   2  -1 1071.91   39.29   1
  -8   2   0 2519.04   84.32   1
  -8   2   1 1139.74   40.51   1
  -8   2   2   61.00    6.87   1
  -8   2   3 3963.96  133.48   1
  -8   2   4 1132.32   31.63   1
  -8   2   5 1187.49   44.80   1
  -8   2   6 1066.68   30.70   1
  -8   2   7  185.50   13.35   1
  -8   2   8  187.42   12.32   1
  -8   2   9  766.18   33.22   1
  -8   2  10  135.02   10.46   1
  -8   2  11  109.20    9.61   1
  -8   2  12  526.70   24.33   1
  -8   2  13   76.39    9.44   1
  -8   2  14   40.45    8.78   1
  -8   2  15   -1.10    5.40   1
  -8   2  16  219.04   14.80   1
  -8   3 -17   20.43    7.86   1
  -8   3  -9  897.00   35.34   1
  -8   3  -8 2132.59   76.66   1
  -8   3  -7 3989.19  132.64   1
  -8   3  -6  876.16   33.74   1
  -8   3  -5  873.79   33.11   1
  -8   3  -4  841.58   30.75   1
  -8   3  -3  214.92   12.61   1
  -8   3  -2   64.96    6.45   1
  -8   3  -1  346.33   15.26   1
  -8   3   0   16.16    6.27   1
  -8   3   1  369.02   18.06   1
  -8   3   2   36.60    8.95   1
  -8   3   3  202.21   11.94   1
  -8   3   4  886.25   33.34   1
  -8   3   5  904.81   34.89   1
  -8   3   6  895.21   44.28   1
  -8   3   7 3800.72  134.40   1
  -8   3   8 2172.49   82.97   1
  -8   3   9  886.25   37.51   1
  -8   3  10   64.48   10.44   1
  -8   3  11  320.77   18.27   1
  -8   3  12   20.52    6.80   1
  -8   3  13   93.51   10.44   1
  -8   3  14  211.12   15.11   1
  -8   3  15   39.19    6.89   1
  -8   3  16  162.56   13.26   1
  -8   4 -10  299.64   13.85   1
  -8   4  -9  121.44    9.26   1
  -8   4  -8  142.56    9.31   1
  -8   4  -7  397.60   17.95   1
  -8   4  -6  583.71   24.64   1
  -8   4  -5  550.37   23.46   1
  -8   4  -4  292.75   13.00   1
  -8   4  -3  259.21   14.81   1
  -8   4  -2  322.92   15.45   1
  -8   4  -1  306.95   14.02   1
  -8   4   0  416.57   18.37   1
  -8   4   1  309.76   15.14   1
  -8   4   2  328.70   15.59   1
  -8   4   3  282.91   13.79   1
  -8   4   4  285.95   15.90   1
  -8   4   5  598.78   25.45   1
  -8   4   6  556.02   25.47   1
  -8   4   7  415.75   19.98   1
  -8   4   8  156.25   11.00   1
  -8   4   9  109.62   10.05   1
  -8   4  10  282.24   15.12   1
  -8   4  11   22.37    6.72   1
  -8   4  12  226.50   14.15   1
  -8   4  13  163.33   12.78   1
  -8   4  14  377.14   22.92   1
  -8   4  15  166.15   12.37   1
  -8   4  16   13.32    6.79   1
  -8   5 -11  463.97   22.83   1
  -8   5 -10   52.27    6.36   1
  -8   5  -9   11.63    5.93   1
  -8   5  -8   70.56    6.72   1
  -8   5  -7  645.16   26.92   1
  -8   5  -6  161.29   10.41   1
  -8   5  -5   66.91    6.71   1
  -8   5  -4  731.16   29.20   1
  -8   5  -3 1690.85   62.50   1
  -8   5  -2  725.76   29.63   1
  -8   5  -1 1722.25   63.08   1
  -8   5   0 1485.33   52.41   1
  -8   5   1 1657.30   60.25   1
  -8   5   2  698.02   28.53   1
  -8   5   3 1604.80   61.69   1
  -8   5   4  749.12   30.65   1
  -8   5   5   47.33    8.26   1
  -8   5   6  157.75   12.56   1
  -8   5   7  654.85   30.20   1
  -8   5   8   52.13    8.66   1
  -8   5   9   16.97    7.33   1
  -8   5  10   59.60    8.03   1
  -8   5  11  466.56   24.62   1
  -8   5  12  447.75   23.70   1
  -8   5  13  359.10   22.36   1
  -8   5  14  202.49   14.23   1
  -8   5  15  531.76   30.44   1
  -8   5  16   50.55    8.67   1
  -8   6 -11  155.25    9.47   1
  -8   6 -10  123.65    8.01   1
  -8   6  -9  328.33   16.67   1
  -8   6  -8  105.06    8.40   1
  -8   6  -7   71.57    6.77   1
  -8   6  -6  399.20   18.78   1
  -8   6  -5   59.44    6.63   1
  -8   6  -4  680.69   29.22   1
  -8   6  -3  555.07   24.50   1
  -8   6  -2   27.35    8.79   1
  -8   6  -1  139.71   10.40   1
  -8   6   0   62.25   10.26   1
  -8   6   1  127.46    9.26   1
  -8   6   2   44.36    7.86   1
  -8   6   3  546.62   24.32   1
  -8   6   4  701.72   30.73   1
  -8   6   5   74.82   11.24   1
  -8   6   6  395.61   19.09   1
  -8   6   7   69.22    8.99   1
  -8   6   8  116.86   12.97   1
  -8   6   9  364.05   19.08   1
  -8   6  10  138.30   13.17   1
  -8   6  11  183.06   14.61   1
  -8   6  12  161.04   13.20   1
  -8   6  13   52.56    8.85   1
  -8   6  14  289.00   19.04   1
  -8   6  15   59.75    8.50   1
  -8   7 -10   76.39    6.64   1
  -8   7  -9   69.39    6.66   1
  -8   7  -8   32.15    6.92   1
  -8   7  -7  412.09   21.11   1
  -8   7  -6   73.27    7.36   1
  -8   7  -5   26.42    5.86   1
  -8   7  -4  259.21   13.52   1
  -8   7  -3  164.61   12.32   1
  -8   7  -2   89.68    8.33   1
  -8   7  -1   71.74    9.99   1
  -8   7   0  956.66   38.97   1
  -8   7   1   82.81    9.46   1
  -8   7   2   79.57    8.74   1
  -8   7   3  161.80   11.19   1
  -8   7   4  252.17   14.29   1
  -8   7   5   30.91    7.01   1
  -8   7   6   79.92   10.19   1
  -8   7   7  456.25   22.64   1
  -8   7   8   11.49    6.92   1
  -8   7   9  118.37   12.40   1
  -8   7  10   90.44   10.46   1
  -8   7  11  177.96   14.14   1
  -8   7  12  149.82   13.95   1
  -8   7  13   33.18   11.06   1
  -8   7  14   27.25   10.86   1
  -8   8 -10   42.51    5.87   1
  -8   8  -9  171.61   11.79   1
  -8   8  -8  242.74   13.71   1
  -8   8  -7   40.45    8.14   1
  -8   8  -6  381.03   21.08   1
  -8   8  -5  613.06   26.74   1
  -8   8  -4  291.04   17.06   1
  -8   8  -3   96.24    8.83   1
  -8   8  -2  327.61   17.38   1
  -8   8  -1  185.23   12.52   1
  -8   8   0  624.50   28.99   1
  -8   8   1  190.99   12.99   1
  -8   8   2  304.15   17.79   1
  -8   8   3  126.11   13.25   1
  -8   8   4  321.84   17.94   1
  -8   8   5  598.29   28.86   1
  -8   8   6  347.82   20.14   1
  -8   8   7   27.46   10.48   1
  -8   8   8  267.65   18.00   1
  -8   8   9  198.53   16.91   1
  -8   8  10   45.83    8.94   1
  -8   8  11   45.97   11.53   1
  -8   8  12  279.22   18.72   1
  -8   8  13   21.81   12.24   1
  -8   9  -9   16.56    5.37   1
  -8   9  -8  301.72   19.45   1
  -8   9  -7  151.54   10.83   1
  -8   9  -6  663.58   31.94   1
  -8   9  -5   46.10    7.06   1
  -8   9  -4   24.21    9.54   1
  -8   9  -3   91.97    9.01   1
  -8   9  -2  170.56   12.54   1
  -8   9  -1  452.84   22.98   1
  -8   9   0   45.56    8.24   1
  -8   9   1  518.47   23.23   1
  -8   9   2  155.50   13.72   1
  -8   9   3  121.00   12.98   1
  -8   9   4   22.94   10.54   1
  -8   9   5   57.76    9.73   1
  -8   9   6  678.60   32.82   1
  -8   9   7  165.89   13.91   1
  -8   9   8  242.74   18.07   1
  -8   9   9  -10.30   11.62   1
  -8   9  10  113.00   12.97   1
  -8   9  11   63.68   12.77   1
  -8   9  12   -1.21   11.35   1
  -8  10  -9  184.96   14.42   1
  -8  10  -8   21.34    5.73   1
  -8  10  -7   52.56    7.98   1
  -8  10  -6    9.99    5.62   1
  -8  10  -5  268.96   18.04   1
  -8  10  -4   74.65   10.71   1
  -8  10  -3  428.49   23.60   1
  -8  10  -2  164.10   13.07   1
  -8  10  -1  548.50   27.64   1
  -8  10   0   14.06    8.03   1
  -8  10   1  563.59   29.44   1
  -8  10   2  183.06   12.99   1
  -8  10   3  384.94   23.54   1
  -8  10   4   68.56    9.60   1
  -8  10   5  258.24   18.64   1
  -8  10   6   29.81    8.19   1
  -8  10   7   91.20   14.13   1
  -8  10   8   27.56   10.08   1
  -8  10   9  204.49   18.59   1
  -8  10  10   93.32   12.75   1
  -8  10  11   39.82    8.96   1
  -8  11  -8   31.92    7.91   1
  -8  11  -7   37.58    6.99   1
  -8  11  -6   23.91    9.68   1
  -8  11  -5    4.49    8.61   1
  -8  11  -4  472.63   29.13   1
  -8  11  -3   -5.29    7.08   1
  -8  11  -2    5.11    6.83   1
  -8  11  -1  190.72   16.02   1
  -8  11   1  171.87   15.21   1
  -8  11   2   23.04    8.64   1
  -8  11   3    0.00    1.00   1
  -8  11   4  471.76   29.10   1
  -8  11   5  -18.32   11.30   1
  -8  11   6   23.33    9.95   1
  -8  11   7   45.16   10.48   1
  -8  11   9    4.71    8.72   1
  -8  12  -6   77.09   10.36   1
  -8  12  -5   88.17   10.14   1
  -8  12  -4  103.63   12.62   1
  -8  12  -3   52.13    8.81   1
  -8  12  -2   96.63   13.17   1
  -8  12  -1   62.09   10.09   1
  -8  12   0   52.85    9.45   1
  -8  12   1   76.74   11.39   1
  -8  12   2   80.28   10.93   1
  -8  12   3   68.06   10.56   1
  -8  12   4   83.17   10.58   1
  -8  12   5   87.05   11.38   1
  -8  12   6   87.61   12.17   1
  -7 -12  -9   31.25    9.61   1
  -7 -12  -8   83.36   10.41   1
  -7 -12  -7   60.06   11.47   1
  -7 -12  -6  153.26   13.12   1
  -7 -12  -5  120.34   10.75   1
  -7 -12  -4  734.41   43.36   1
  -7 -11 -11   99.80   12.59   1
  -7 -11 -10   23.14    9.52   1
  -7 -11  -9   61.15    9.07   1
  -7 -11  -8   95.65   10.95   1
  -7 -11  -7   13.03    5.49   1
  -7 -11  -6   87.42    9.91   1
  -7 -11  -5   96.24   10.01   1
  -7 -11  -4  237.16   14.48   1
  -7 -11  -3   71.06    7.25   1
  -7 -11  -2  120.56    9.88   1
  -7 -10 -12   11.90    7.31   1
  -7 -10 -11   42.64    9.01   1
  -7 -10 -10  292.75   20.87   1
  -7 -10  -9   89.11   10.01   1
  -7 -10  -8  158.00   13.58   1
  -7 -10  -7   25.00    6.20   1
  -7 -10  -6   13.10    7.82   1
  -7 -10  -5  117.51    9.11   1
  -7 -10  -4   10.89    5.28   1
  -7 -10  -3  233.48   13.14   1
  -7 -10  -2  203.63   12.84   1
  -7 -10  -1  242.42   13.08   1
  -7 -10   0  151.29    9.35   1
  -7  -9 -14   87.61   11.98   1
  -7  -9 -13   56.85    9.65   1
  -7  -9 -12   -6.50    9.69   1
  -7  -9 -11  159.01   15.13   1
  -7  -9 -10    2.89    8.50   1
  -7  -9  -9   40.32    8.25   1
  -7  -9  -8   53.58    9.37   1
  -7  -9  -7  311.17   18.35   1
  -7  -9  -6  192.10   13.58   1
  -7  -9  -5  156.00   10.99   1
  -7  -9  -4    3.50    4.19   1
  -7  -9  -3  301.02   15.96   1
  -7  -9  -2   33.52    5.56   1
  -7  -9  -1  280.56   13.40   1
  -7  -9   0   59.91    4.64   1
  -7  -9   1  267.65   11.78   1
  -7  -8 -15   13.69    7.77   1
  -7  -8 -14   21.81    8.03   1
  -7  -8 -13  131.79   14.01   1
  -7  -8 -12    2.89    7.17   1
  -7  -8 -11   27.25    6.37   1
  -7  -8 -10   -6.50    6.02   1
  -7  -8  -9  156.00   11.99   1
  -7  -8  -8  290.02   16.69   1
  -7  -8  -7    9.80    5.20   1
  -7  -8  -6  145.68   10.14   1
  -7  -8  -5   17.98    7.21   1
  -7  -8  -4 1181.98   48.13   1
  -7  -8  -3   71.23    6.08   1
  -7  -8  -2   81.90    6.70   1
  -7  -8  -1   69.39    5.33   1
  -7  -8   0  187.69    9.32   1
  -7  -8   1   84.27    5.51   1
  -7  -8   2   72.93    4.44   1
  -7  -7 -16   49.00   11.34   1
  -7  -7 -15   17.72    6.99   1
  -7  -7 -14  287.30   19.66   1
  -7  -7 -13   13.76    7.12   1
  -7  -7 -12   66.26   11.56   1
  -7  -7 -11  302.06   17.38   1
  -7  -7 -10   18.58    6.21   1
  -7  -7  -9  181.17   12.11   1
  -7  -7  -8  268.30   16.05   1
  -7  -7  -7  484.44   23.33   1
  -7  -7  -6  147.62    9.96   1
  -7  -7  -5   39.69    5.42   1
  -7  -7  -4  234.09   11.63   1
  -7  -7  -3   88.55    6.96   1
  -7  -7  -2   21.34    3.70   1
  -7  -7  -1  207.94    9.81   1
  -7  -7   0  406.43   16.53   1
  -7  -7   1  190.99    9.40   1
  -7  -7   2   16.97    2.39   1
  -7  -7   3   84.64    4.05   1
  -7  -6 -16  188.24   16.74   1
  -7  -6 -15  350.06   23.57   1
  -7  -6 -14  424.77   26.79   1
  -7  -6 -13   23.52    8.15   1
  -7  -6 -12  479.17   25.39   1
  -7  -6 -11  490.18   17.71   1
  -7  -6 -10  142.32    6.68   1
  -7  -6  -9  152.52   11.86   1
  -7  -6  -8   69.72    8.52   1
  -7  -6  -7  225.90   12.63   1
  -7  -6  -6  217.56   13.27   1
  -7  -6  -5  832.90   32.90   1
  -7  -6  -4  763.97   28.75   1
  -7  -6  -3 1529.59   55.54   1
  -7  -6  -2  353.82   10.16   1
  -7  -6  -1 2320.35   55.88   1
  -7  -6   0 2471.08   58.66   1
  -7  -6   1 2262.90   57.08   1
  -7  -6   2  343.73   10.01   1
  -7  -6   3 1426.57   37.01   1
  -7  -6   4  616.03   28.29   1
  -7  -5 -17  111.51   12.04   1
  -7  -5 -16   66.75   13.73   1
  -7  -5 -15  163.84   14.34   1
  -7  -5 -14   83.54    5.85   1
  -7  -5 -13  150.80    7.61   1
  -7  -5 -12  163.07   11.75   1
  -7  -5 -11   87.24    8.22   1
  -7  -5 -10  513.93   24.03   1
  -7  -5  -9  509.86   23.03   1
  -7  -5  -8  318.27   16.06   1
  -7  -5  -7  200.79   11.05   1
  -7  -5  -6  549.90   22.98   1
  -7  -5  -5  183.06   10.82   1
  -7  -5  -4  267.98   12.77   1
  -7  -5  -3 4305.98  139.11   1
  -7  -5  -2  613.55   23.78   1
  -7  -5  -1 1006.16   36.80   1
  -7  -5   0  492.40   19.97   1
  -7  -5   1 1012.51   26.73   1
  -7  -5   2  653.31   18.40   1
  -7  -5   4  268.30    5.90   1
  -7  -4 -17   71.57   11.17   1
  -7  -4 -16   11.70    5.13   1
  -7  -4 -15  252.81   12.72   1
  -7  -4 -14  204.49    9.72   1
  -7  -4 -13  697.49   32.22   1
  -7  -4 -12   65.93    7.96   1
  -7  -4 -11   74.13    9.82   1
  -7  -4 -10  166.41   11.09   1
  -7  -4  -9  563.11   24.20   1
  -7  -4  -8   45.16    8.60   1
  -7  -4  -7 1803.70   63.71   1
  -7  -4  -6 1213.13   44.58   1
  -7  -4  -5  117.07    7.36   1
  -7  -4  -4  472.19   18.69   1
  -7  -4  -3 2295.37   78.57   1
  -7  -4  -2  595.36   22.45   1
  -7  -4  -1 1353.50   47.83   1
  -7  -4   0 1481.48   52.35   1
  -7  -4   1 1372.70   47.42   1
  -7  -4   2  593.41   16.08   1
  -7  -4   3 2226.90   45.30   1
  -7  -4   4  460.53   10.30   1
  -7  -4   5  108.16    7.28   1
  -7  -3 -18   23.04    5.09   1
  -7  -3 -17   42.90    6.42   1
  -7  -3 -16  112.36    7.63   1
  -7  -3 -15  245.24   16.60   1
  -7  -3 -14  149.08   12.21   1
  -7  -3 -13    8.01    6.11   1
  -7  -3 -12   12.53    6.23   1
  -7  -3 -11  284.93   14.85   1
  -7  -3 -10   56.25    7.65   1
  -7  -3  -9 2659.46   95.92   1
  -7  -3  -8  434.72   19.18   1
  -7  -3  -7  618.52   24.87   1
  -7  -3  -6  598.29   23.97   1
  -7  -3   2  168.22    8.04   1
  -7  -3   3 3192.25  106.22   1
  -7  -3   4  903.00   24.04   1
  -7  -3   5  606.14   21.17   1
  -7  -3   6  595.36   20.50   1
  -7  -2 -18   38.94    5.87   1
  -7  -2 -17   53.73    5.86   1
  -7  -2 -16   49.00    8.40   1
  -7  -2 -15  138.53   11.30   1
  -7  -2 -14   82.99    8.75   1
  -7  -2 -13   27.04    6.66   1
  -7  -2 -12  284.26   16.86   1
  -7  -2 -11  323.28   17.62   1
  -7  -2 -10  919.30   37.60   1
  -7  -2   2  820.25   29.21   1
  -7  -2   3 3075.81   97.61   1
  -7  -2   4  870.25   30.09   1
  -7  -2   6 2006.14   66.29   1
  -7  -2   7 1692.50   55.13   1
  -7  -2   8  414.53   15.07   1
  -7  -2   9 1276.63   42.88   1
  -7  -1 -18   67.73    7.08   1
  -7  -1 -17  474.80   28.76   1
  -7  -1 -16    2.99    6.89   1
  -7  -1 -15   42.77    7.85   1
  -7  -1 -14  161.80   11.70   1
  -7  -1 -13  223.50   15.55   1
  -7  -1 -12  334.89   18.67   1
  -7  -1   0 5795.78  181.19   1
  -7  -1   1  154.26    6.46   1
  -7  -1   2  383.38   11.36   1
  -7  -1   3 1846.42   43.83   1
  -7  -1   4 2094.89   50.35   1
  -7  -1   5  614.54   15.87   1
  -7  -1   6  553.66   16.00   1
  -7  -1   7 1840.41   46.33   1
  -7  -1   8 1525.68   36.72   1
  -7  -1   9   94.48    4.47   1
  -7   0 -18  170.30   14.36   1
  -7   0 -17  114.49   12.41   1
  -7   0 -16   63.52    8.45   1
  -7   0 -15   22.94    6.51   1
  -7   0 -14    4.20    5.82   1
  -7   0 -10  119.25    7.21   1
  -7   0  -9  135.96    8.40   1
  -7   0  -8   25.50    3.33   1
  -7   0  -7   70.73    5.72   1
  -7   0  -4  603.68   22.11   1
  -7   0  -3  528.08   19.76   1
  -7   0  -210989.33  341.75   1
  -7   0  -1 1263.80   42.66   1
  -7   0   1 1261.67   30.55   1
  -7   0   211128.14  346.01   1
  -7   0   3  539.63   14.87   1
  -7   0   4  610.58   16.80   1
  -7   0   5  984.08   24.47   1
  -7   0   6 1094.29   28.45   1
  -7   0   7  100.20    4.60   1
  -7   0   8   37.82    3.08   1
  -7   0   9  153.51    6.20   1
  -7   0  10  156.00   10.49   1
  -7   0  12    1.00    5.50   1
  -7   0  13  212.87   13.13   1
  -7   1 -18   52.56    8.27   1
  -7   1 -17  492.84   31.52   1
  -7   1 -16   36.60    9.80   1
  -7   1 -15   46.24    7.34   1
  -7   1  -9   96.43    6.68   1
  -7   1  -8 1290.25   52.44   1
  -7   1  -7 1626.51   62.91   1
  -7   1  -6  561.69   14.69   1
  -7   1  -5  634.54   23.17   1
  -7   1  -4 2181.82   71.93   1
  -7   1  -3 1835.27   60.83   1
  -7   1  -2  424.36   16.89   1
  -7   1  -1  148.11    6.82   1
  -7   1   0 5847.66  186.59   1
  -7   1   1  126.56    6.08   1
  -7   1   2  384.94   11.38   1
  -7   1   3 1831.84   44.51   1
  -7   1   4 2057.53   50.80   1
  -7   1   5  613.06   17.33   1
  -7   1   6  559.80   16.56   1
  -7   1   7 1874.89   45.90   1
  -7   1   8 1427.33   37.02   1
  -7   1   9   96.04    5.10   1
  -7   1  10  586.12   27.12   1
  -7   1  11  248.38   13.55   1
  -7   1  12  324.00   17.64   1
  -7   1  13  197.12   12.64   1
  -7   1  14  150.31   10.79   1
  -7   1  15   35.05    7.34   1
  -7   2 -18   22.56    6.27   1
  -7   2 -17   67.57   10.85   1
  -7   2 -16   59.75    8.35   1
  -7   2  -8  414.94   16.70   1
  -7   2  -7 1624.09   40.30   1
  -7   2  -6 2090.32   68.58   1
  -7   2  -5 6302.77  201.65   1
  -7   2  -4  815.67   29.70   1
  -7   2  -3 2890.14   93.54   1
  -7   2  -2  839.26   30.71   1
  -7   2  -1  646.68   17.80   1
  -7   2   0 2674.96   65.17   1
  -7   2   1  637.06   17.67   1
  -7   2   2  810.54   21.64   1
  -7   2   3 2917.08   71.29   1
  -7   2   4  798.63   21.48   1
  -7   2   5 6209.44  200.15   1
  -7   2   6 1963.38   50.51   1
  -7   2   7 1678.54   43.43   1
  -7   2   8  386.91   12.59   1
  -7   2   9 1229.20   33.66   1
  -7   2  10  879.12   36.17   1
  -7   2  11  345.96   18.60   1
  -7   2  12  263.09   15.57   1
  -7   2  13   41.99    6.61   1
  -7   2  14   71.06    7.92   1
  -7   2  15  176.36   11.69   1
  -7   2  16   65.12    6.94   1
  -7   3 -18   29.38    9.65   1
  -7   3 -17   22.75    6.87   1
  -7   3  -9 2652.25   91.67   1
  -7   3  -8  435.56   17.95   1
  -7   3  -7  622.00   24.44   1
  -7   3  -6  612.07   23.26   1
  -7   3  -5  642.12   25.34   1
  -7   3  -4  912.04   32.01   1
  -7   3  -3 3295.91  104.49   1
  -7   3  -2  166.41    8.51   1
  -7   3  -1  387.70   16.15   1
  -7   3   0  358.72   15.91   1
  -7   3   1  339.30   11.05   1
  -7   3   2  176.36    6.91   1
  -7   3   3 2944.15   72.71   1
  -7   3   4  856.15   24.58   1
  -7   3   5  591.46   18.00   1
  -7   3   6  518.93   16.40   1
  -7   3   7  608.12   26.14   1
  -7   3   8  412.90   19.91   1
  -7   3   9 2695.69   97.61   1
  -7   3  10   65.77    8.43   1
  -7   3  11  241.49   14.30   1
  -7   3  12   -1.69    5.69   1
  -7   3  13   10.30    5.52   1
  -7   3  14  197.40   13.49   1
  -7   3  15  242.11   15.25   1
  -7   3  16  109.20    9.61   1
  -7   4 -11   61.78    5.34   1
  -7   4 -10  164.87    8.99   1
  -7   4  -9  635.54   23.70   1
  -7   4  -8   34.22    5.85   1
  -7   4  -7 1861.92   63.86   1
  -7   4  -6 1189.56   42.77   1
  -7   4  -5  119.25    8.30   1
  -7   4  -4  504.90   20.22   1
  -7   4  -3 2380.46   79.04   1
  -7   4  -2  623.50   23.47   1
  -7   4  -1 1435.65   50.77   1
  -7   4   0 1524.12   51.53   1
  -7   4   1 1425.06   47.56   1
  -7   4   2  634.03   24.68   1
  -7   4   3 2264.81   77.10   1
  -7   4   4  474.37   21.34   1
  -7   4   5  141.37   10.94   1
  -7   4   6 1289.53   47.40   1
  -7   4   7 1830.98   67.61   1
  -7   4   8   26.73    6.62   1
  -7   4   9  621.50   26.43   1
  -7   4  10  160.53   11.66   1
  -7   4  11   52.42    7.82   1
  -7   4  12   70.56    7.90   1
  -7   4  13  743.65   34.36   1
  -7   4  14  237.78   14.80   1
  -7   4  15  261.15   16.81   1
  -7   4  16   16.89    8.30   1
  -7   5 -12  143.28    7.66   1
  -7   5 -11   83.36    6.03   1
  -7   5 -10  532.69   22.16   1
  -7   5  -9  510.31   22.14   1
  -7   5  -8  318.98   15.36   1
  -7   5  -7  206.78   11.50   1
  -7   5  -6  510.76   21.24   1
  -7   5  -5  214.04   10.83   1
  -7   5  -4  258.24    8.36   1
  -7   5  -3 4142.21  136.44   1
  -7   5  -2  669.77   18.63   1
  -7   5  -1 1019.52   37.04   1
  -7   5   0  476.11   19.20   1
  -7   5   1 1029.13   36.57   1
  -7   5   2  648.72   24.96   1
  -7   5   3 4106.25  134.57   1
  -7   5   4  268.63   14.10   1
  -7   5   5  184.42   12.49   1
  -7   5   6  531.76   22.60   1
  -7   5   7  189.61   11.57   1
  -7   5   8  293.09   16.44   1
  -7   5   9  508.95   24.82   1
  -7   5  10  499.08   23.68   1
  -7   5  11   81.00    8.46   1
  -7   5  12  162.05   13.49   1
  -7   5  13  164.10   12.30   1
  -7   5  14   87.61    9.36   1
  -7   5  15  123.65   10.68   1
  -7   5  16   47.33    9.36   1
  -7   6 -11  537.31   25.03   1
  -7   6 -10  138.06    9.87   1
  -7   6  -9  182.52   10.54   1
  -7   6  -8   73.79    6.53   1
  -7   6  -7  164.61    9.75   1
  -7   6  -6  229.83   12.43   1
  -7   6  -5  704.90   20.18   1
  -7   6  -4  676.52   19.25   1
  -7   6  -3 1435.65   37.89   1
  -7   6  -2  311.88   10.95   1
  -7   6  -1 2443.32   82.05   1
  -7   6   0 2563.40   85.06   1
  -7   6   1 2370.72   80.83   1
  -7   6   2  361.00   17.48   1
  -7   6   3 1564.20   56.95   1
  -7   6   4  749.66   30.12   1
  -7   6   5  813.39   33.08   1
  -7   6   6  235.32   15.95   1
  -7   6   7  210.83   12.20   1
  -7   6   8   84.46    8.64   1
  -7   6   9  234.09   14.38   1
  -7   6  10  160.53   11.91   1
  -7   6  11  533.61   26.33   1
  -7   6  12  489.29   25.66   1
  -7   6  13   34.22    7.49   1
  -7   6  14  443.94   24.86   1
  -7   6  15  378.30   22.17   1
  -7   6  16  192.38   14.70   1
  -7   7 -11  298.25   13.82   1
  -7   7 -10   -4.58    3.30   1
  -7   7  -9  186.32   11.19   1
  -7   7  -8  329.06   15.60   1
  -7   7  -7  487.08   22.07   1
  -7   7  -6  177.69   11.20   1
  -7   7  -5   26.01    5.81   1
  -7   7  -4  176.62    6.64   1
  -7   7  -3   69.56    4.00   1
  -7   7  -2   12.11    2.51   1
  -7   7  -1  188.51   11.53   1
  -7   7   0  454.97   19.20   1
  -7   7   1  166.67   10.84   1
  -7   7   2    8.01    6.28   1
  -7   7   3   77.97    8.65   1
  -7   7   4  232.87   13.43   1
  -7   7   5   38.94    7.61   1
  -7   7   6  136.66   12.39   1
  -7   7   7  427.66   20.68   1
  -7   7   8  274.56   16.57   1
  -7   7   9  169.52   11.20   1
  -7   7  10    5.20    9.71   1
  -7   7  11  321.48   17.93   1
  -7   7  12   46.65    8.61   1
  -7   7  13   26.42    7.71   1
  -7   7  14  232.56   18.30   1
  -7   7  15   32.95   10.33   1
  -7   7  16   29.27    7.68   1
  -7   8 -10    7.40    3.81   1
  -7   8  -9  163.84   10.75   1
  -7   8  -8  249.64   13.27   1
  -7   8  -7   -6.71    5.91   1
  -7   8  -6  135.49    9.31   1
  -7   8  -5   33.06    5.75   1
  -7   8  -4 1312.61   47.10   1
  -7   8  -3   90.06    8.16   1
  -7   8  -2   83.36    8.22   1
  -7   8  -1   71.23    8.10   1
  -7   8   0  209.38   12.73   1
  -7   8   1   50.41    8.66   1
  -7   8   2   79.92    9.48   1
  -7   8   3   93.32   10.43   1
  -7   8   4 1173.75   45.91   1
  -7   8   5   15.37    7.60   1
  -7   8   6  135.26   10.93   1
  -7   8   7    5.52   10.20   1
  -7   8   8  262.76   17.18   1
  -7   8   9  166.93   12.92   1
  -7   8  10   29.48   10.75   1
  -7   8  11   12.60    7.17   1
  -7   8  12    5.62    7.02   1
  -7   8  13  139.00   12.50   1
  -7   8  14   13.69    7.77   1
  -7   8  15   23.91    7.82   1
  -7   9 -10   21.72    5.96   1
  -7   9  -9   33.18    5.30   1
  -7   9  -8   68.06    8.25   1
  -7   9  -7  302.41   18.09   1
  -7   9  -6  197.12   12.64   1
  -7   9  -5  168.22   11.41   1
  -7   9  -4    5.29    7.41   1
  -7   9  -3  297.22   15.86   1
  -7   9  -2   49.84    6.78   1
  -7   9  -1  290.36   16.36   1
[truncated: 447,131 more chars]
