# Supplementary material for: Two ortho­rhom­bic polymorphs of hydro­morphone
Source: Acta Crystallogr E Crystallogr Commun. 2016 Apr 26;72(Pt 5):730–3. doi: 10.1107/S2056989016006563 (PMC4908523; doi:10.1107/S2056989016006563)
Supplement: Supplementary file 2 [file e-72-00730-Isup2.hkl]

data_I                                                                          
_shelx_title ' Hydromorphone in P212121 at 296(2)K'                             
_shelx_refln_list_code          4                                               
_shelx_F_calc_maximum       59.30                                               
_exptl_crystal_F_000       608.00                                               
_reflns_d_resolution_high  0.7449                                               
                                                                                
loop_                                                                           
 _space_group_symop_operation_xyz                                               
 'x, y, z'                                                                      
 '-x+1/2, -y, z+1/2'                                                            
 'x+1/2, -y+1/2, -z'                                                            
 '-x, y+1/2, -z+1/2'                                                            
                                                                                
_cell_length_a     8.9497                                                       
_cell_length_b    11.0906                                                       
_cell_length_c    14.2608                                                       
_cell_angle_alpha  90.000                                                       
_cell_angle_beta   90.000                                                       
_cell_angle_gamma  90.000                                                       
                                                                                
_shelx_F_squared_multiplier     1.000                                           
                                                                                
loop_                                                                           
 _refln_index_h                                                                 
 _refln_index_k                                                                 
 _refln_index_l                                                                 
 _refln_F_squared_calc                                                          
 _refln_F_squared_meas                                                          
 _refln_F_squared_sigma                                                         
 _refln_observed_status                                                         
   4   0   0        836.34        856.33        19.88 o                         
   6   0   0        463.64        445.52        15.26 o                         
   8   0   0        645.37        647.56        17.38 o                         
   3   1   0        410.84        424.87         8.40 o                         
   4   1   0        303.99        320.17        11.15 o                         
   5   1   0          8.42          5.82         0.65 o                         
   6   1   0        633.30        653.67        11.13 o                         
   7   1   0          1.12          2.43         0.73 o                         
   8   1   0       1145.19       1119.73        29.43 o                         
   9   1   0          1.01          0.86         0.48 o                         
  10   1   0          0.60          0.38         0.80 o                         
  11   1   0          0.00          0.79         0.81 o                         
   2   2   0         16.23         18.88         0.61 o                         
   3   2   0        236.03        245.50         4.87 o                         
   4   2   0         86.77         86.85         1.97 o                         
   5   2   0         18.16         14.89         1.52 o                         
   6   2   0         50.85         48.77         1.09 o                         
   7   2   0        751.05        770.59        15.85 o                         
   8   2   0         75.89         83.35         1.83 o                         
   9   2   0          6.97          6.04         1.21 o                         
  10   2   0          0.17          0.08         0.52 o                         
  11   2   0          2.87          4.22         1.52 o                         
   1   3   0       3453.62       3082.83        89.04 o                         
   2   3   0        398.17        383.86         6.89 o                         
   3   3   0        207.02        205.10         5.50 o                         
   4   3   0        953.75        976.36        18.40 o                         
   5   3   0        712.92        762.31        12.61 o                         
   6   3   0         80.95         83.08         2.68 o                         
   7   3   0        878.70        875.01        17.83 o                         
   8   3   0        545.21        525.70        10.45 o                         
   9   3   0          7.25          7.55         1.91 o                         
  10   3   0         21.03         26.44         2.46 o                         
  11   3   0          0.72          4.55         1.59 o                         
   1   4   0       2587.39       2684.89        38.20 o                         
   2   4   0        663.13        633.19         8.78 o                         
   3   4   0          6.15         10.91         0.87 o                         
   4   4   0       1315.28       1377.54        32.35 o                         
   5   4   0         63.81         63.78         2.09 o                         
   6   4   0          6.88          5.48         1.23 o                         
   7   4   0        518.72        531.79        12.04 o                         
   8   4   0         63.12         75.37         3.80 o                         
   9   4   0         25.47         23.96         1.71 o                         
  10   4   0         99.69        102.32         3.55 o                         
  11   4   0         14.25         13.77         2.21 o                         
   1   5   0        185.23        184.03         4.07 o                         
   2   5   0        166.17        183.21         3.45 o                         
   3   5   0         18.46         16.45         0.98 o                         
   4   5   0        339.23        356.57         6.77 o                         
   5   5   0        103.00        100.91         2.25 o                         
   6   5   0        212.60        210.93         3.92 o                         
   7   5   0         43.21         40.58         1.34 o                         
   8   5   0        137.94        144.61         3.51 o                         
   9   5   0         68.14         69.39         2.43 o                         
  10   5   0          0.07          1.36         0.76 o                         
  11   5   0          0.04          2.68         1.37 o                         
   0   6   0        660.07        732.10        14.40 o                         
   1   6   0       2256.86       2420.32        39.46 o                         
   2   6   0        418.29        404.82         7.47 o                         
   3   6   0          0.11          0.33         0.42 o                         
   4   6   0         40.93         48.39         1.44 o                         
   5   6   0         20.54         20.64         1.10 o                         
   6   6   0         76.00         76.79         2.53 o                         
   7   6   0        166.43        167.14         7.54 o                         
   8   6   0         14.25         10.28         0.81 o                         
   9   6   0          7.33          7.56         1.01 o                         
   1   7   0        568.10        605.86        11.05 o                         
   2   7   0        200.75        200.75         3.75 o                         
   3   7   0        635.28        640.59        10.96 o                         
   4   7   0         11.21         12.74         0.92 o                         
   5   7   0         10.39         11.72         1.13 o                         
   6   7   0         10.15          9.69         0.73 o                         
   7   7   0         51.14         47.50         2.83 o                         
   8   7   0         51.23         57.72         2.68 o                         
   9   7   0         23.80         23.88         2.10 o                         
  10   7   0         19.04         22.45         3.14 o                         
   0   8   0        403.43        373.13         8.76 o                         
   1   8   0         88.77         81.46         2.02 o                         
   2   8   0        527.56        539.93        11.69 o                         
   3   8   0         16.04         18.66         1.38 o                         
   4   8   0        347.33        353.63        13.50 o                         
   5   8   0          0.33          1.93         0.91 o                         
   6   8   0         84.42         77.81         5.41 o                         
   7   8   0         30.90         28.01         1.98 o                         
   8   8   0          9.72         14.42         1.61 o                         
   9   8   0         38.76         34.26         2.85 o                         
   1   9   0          7.18          6.91         2.79 o                         
   2   9   0         14.24         12.51         1.13 o                         
   3   9   0        249.35        256.57         9.77 o                         
   4   9   0         37.78         35.79         1.94 o                         
   5   9   0        102.60         89.06         5.00 o                         
   6   9   0         44.61         47.45         2.61 o                         
   7   9   0          1.60         -1.90         1.27 o                         
   8   9   0          0.07          0.72         1.73 o                         
   9   9   0          1.88          4.55         1.84 o                         
   0  10   0          0.16         -0.26         1.57 o                         
   1  10   0         19.25         20.65         1.63 o                         
   2  10   0         37.27         40.42         2.20 o                         
   3  10   0         70.00         50.78         2.98 o                         
   4  10   0         29.45         23.26         1.69 o                         
   5  10   0         54.99         55.03         2.66 o                         
   6  10   0         13.09          9.99         2.05 o                         
   7  10   0          6.50          6.04         1.43 o                         
   8  10   0         11.37         10.16         1.61 o                         
   1  11   0         15.41         12.53         1.69 o                         
   2  11   0          5.47          8.08         1.81 o                         
   3  11   0         64.22         70.61         3.67 o                         
   4  11   0         16.10         12.16         1.49 o                         
   6  11   0          1.27          3.38         2.10 o                         
   7  11   0         90.76        103.11         4.98 o                         
   8  11   0         21.71         16.77         2.12 o                         
   0  12   0          2.65          0.44         1.62 o                         
   1  12   0          2.83          7.27         2.54 o                         
   2  12   0          0.79          0.27         1.54 o                         
   3  12   0          2.50          2.62         1.35 o                         
   4  12   0         32.10         29.66         2.06 o                         
   5  12   0         11.88         10.21         1.58 o                         
   6  12   0          5.32          9.46         2.12 o                         
   7  12   0          0.00         -1.50         1.28 o                         
   1  13   0         20.10         22.21         2.92 o                         
   2  13   0         54.69         52.97         3.15 o                         
   3  13   0          3.95          5.25         3.03 o                         
   4  13   0          1.15          1.97         1.58 o                         
   5  13   0         19.02         25.44         2.66 o                         
   0  14   0         57.84         66.12         6.25 o                         
   1  14   0          1.50          2.77         1.94 o                         
   2  14   0          3.28          5.66         3.72 o                         
   3  14   0         16.82         21.77         4.97 o                         
   4  14   0          0.10          0.34         1.43 o                         
   3   0   1         13.12          8.94         1.48 o                         
   4   0   1         16.78         13.28         0.85 o                         
   5   0   1         79.41         85.90         1.73 o                         
   6   0   1        444.99        451.64        10.75 o                         
   7   0   1       1272.70       1254.28        19.48 o                         
   8   0   1          7.69          8.07         1.27 o                         
   9   0   1          1.25          2.26         0.97 o                         
  10   0   1          3.96          4.10         1.06 o                         
  11   0   1          6.38          7.48         1.06 o                         
 -11   1   1         31.58         29.68         2.60 o                         
 -10   1   1         13.71         12.96         0.96 o                         
  -9   1   1         48.55         45.25         2.08 o                         
  -8   1   1         20.39         23.72         1.25 o                         
  -7   1   1         94.67         89.91         2.47 o                         
  -6   1   1         12.68         11.87         0.69 o                         
  -5   1   1        102.90        121.87         2.88 o                         
  -4   1   1         63.14         61.25         1.20 o                         
  -3   1   1        751.77        720.31        12.01 o                         
   3   1   1        752.41        740.79        23.81 o                         
   4   1   1         62.62         60.16         1.48 o                         
   5   1   1        103.29        119.04         2.24 o                         
   6   1   1         12.64         13.49         0.58 o                         
   7   1   1         94.78         85.74         2.16 o                         
   8   1   1         20.50         20.35         1.21 o                         
   9   1   1         48.49         45.66         3.42 o                         
  10   1   1         13.70         13.71         2.18 o                         
  11   1   1         31.55         35.01         4.28 o                         
 -11   2   1         10.25          8.62         1.99 o                         
 -10   2   1          4.68          4.59         1.39 o                         
  -9   2   1          9.54          8.83         1.96 o                         
  -8   2   1        266.53        254.25         5.64 o                         
  -7   2   1        862.57        880.74        13.52 o                         
  -6   2   1          9.37         10.61         0.64 o                         
  -5   2   1        191.54        193.04         4.10 o                         
  -4   2   1       1379.51       1470.35        37.14 o                         
  -3   2   1       1274.64       1245.31        24.74 o                         
  -2   2   1        107.94        104.40         2.34 o                         
   0   2   1       3117.29       2560.83        79.82 o                         
   1   2   1        113.73        126.78         4.33 o                         
   2   2   1        108.06        108.19         1.78 o                         
   3   2   1       1274.72       1272.19        23.83 o                         
   4   2   1       1379.71       1488.79        27.55 o                         
   5   2   1        191.68        197.53         4.05 o                         
   6   2   1          9.41         11.29         1.32 o                         
   7   2   1        862.55        872.69        14.14 o                         
   8   2   1        266.09        262.87         4.79 o                         
   9   2   1          9.58         13.14         1.59 o                         
  10   2   1          4.71          3.35         1.02 o                         
  11   2   1         10.14         10.16         1.52 o                         
 -11   3   1          1.50         -0.13         0.84 o                         
 -10   3   1          3.18          3.72         0.71 o                         
  -9   3   1         30.54         31.54         2.58 o                         
  -8   3   1         80.52         78.26         2.88 o                         
  -7   3   1        162.69        146.60         4.88 o                         
  -6   3   1        128.90        118.81         2.81 o                         
  -5   3   1        202.43        219.30         4.64 o                         
  -4   3   1        701.54        740.27        12.25 o                         
  -3   3   1       2123.11       1995.66       126.65 o                         
  -2   3   1        172.96        169.83         3.10 o                         
   0   3   1       1029.83       1009.01        16.65 o                         
   2   3   1        173.08        166.61         3.45 o                         
   3   3   1       2125.32       2153.53        40.24 o                         
   4   3   1        702.17        736.86        14.40 o                         
   5   3   1        202.17        215.02         3.84 o                         
   6   3   1        128.77        117.11         3.29 o                         
   7   3   1        163.08        152.99         3.74 o                         
   8   3   1         80.71         76.87         3.95 o                         
   9   3   1         30.51         33.48         2.49 o                         
  10   3   1          3.19          1.10         0.90 o                         
  11   3   1          1.50          1.41         1.71 o                         
 -11   4   1         11.78          9.87         1.88 o                         
 -10   4   1         15.53         21.10         3.47 o                         
  -9   4   1          7.11          7.79         2.05 o                         
  -8   4   1        123.41        116.84         3.41 o                         
  -7   4   1        197.47        194.39         4.74 o                         
  -6   4   1         83.15         83.04         2.89 o                         
  -5   4   1        128.99        141.30         2.54 o                         
  -4   4   1        822.90        854.32        12.84 o                         
  -3   4   1        470.00        500.57         9.35 o                         
  -2   4   1        169.88        158.74         2.69 o                         
  -1   4   1        632.86        619.19         7.97 o                         
   0   4   1       3018.42       3001.05        52.73 o                         
   1   4   1        632.56        619.08         9.36 o                         
   2   4   1        170.22        159.25         3.14 o                         
   3   4   1        469.70        493.47        10.11 o                         
   4   4   1        822.82        872.92        13.08 o                         
   5   4   1        128.94        142.07         7.19 o                         
   6   4   1         83.07         83.00         2.02 o                         
   7   4   1        197.43        199.87         4.11 o                         
   8   4   1        123.38        123.19         4.14 o                         
   9   4   1          7.14          8.86         1.17 o                         
  10   4   1         15.48          8.77         1.88 o                         
 -11   5   1         12.45         12.57         3.71 o                         
 -10   5   1          3.93          5.83         1.21 o                         
  -9   5   1         17.35         18.89         2.13 o                         
  -8   5   1        208.83        206.27         9.77 o                         
  -7   5   1         69.80         70.76         2.68 o                         
  -6   5   1         35.01         36.81         1.71 o                         
  -5   5   1         35.06         36.60         1.35 o                         
  -4   5   1       1019.68       1033.37        15.47 o                         
  -3   5   1        201.93        211.83         3.54 o                         
  -2   5   1        528.11        585.70         8.39 o                         
  -1   5   1       3376.62       3256.54       104.38 o                         
   0   5   1       3516.57       3276.21        79.28 o                         
   1   5   1       3375.59       3204.82        78.05 o                         
   2   5   1        527.74        576.42        11.55 o                         
   3   5   1        201.42        211.55         3.67 o                         
   4   5   1       1018.72       1008.62        17.31 o                         
   5   5   1         35.18         38.12         2.01 o                         
   6   5   1         35.11         35.03         2.45 o                         
   7   5   1         69.79         65.71         2.36 o                         
   8   5   1        209.32        192.73         9.54 o                         
   9   5   1         17.29         19.72         2.35 o                         
  10   5   1          3.93          2.73         1.12 o                         
  11   5   1         12.46         10.67         2.03 o                         
 -10   6   1         41.89         43.04         4.00 o                         
  -9   6   1         19.28         18.88         5.94 o                         
  -8   6   1        106.98        111.99         6.94 o                         
  -7   6   1          7.80          7.76         0.68 o                         
  -6   6   1         39.23         40.25         3.84 o                         
  -5   6   1        127.52        127.11         3.42 o                         
  -4   6   1        649.41        668.28        11.80 o                         
  -3   6   1         26.42         29.58         1.80 o                         
  -2   6   1        220.61        235.00         4.48 o                         
  -1   6   1        249.38        257.67         3.89 o                         
   0   6   1        452.84        465.37         8.36 o                         
   1   6   1        249.21        260.17         4.93 o                         
   2   6   1        220.56        228.73         4.50 o                         
   3   6   1         26.38         29.40         1.88 o                         
   4   6   1        649.43        656.00        15.04 o                         
   5   6   1        127.59        132.32         5.73 o                         
   6   6   1         39.28         39.30         2.33 o                         
   7   6   1          7.86          7.37         1.08 o                         
   8   6   1        107.06        111.59         3.38 o                         
   9   6   1         19.33         25.64         2.95 o                         
  10   6   1         41.74         46.23         2.97 o                         
 -10   7   1          5.40         10.25         2.25 o                         
  -9   7   1         16.15         11.70         2.09 o                         
  -8   7   1         25.44         29.96         1.50 o                         
  -7   7   1         67.01         61.31         2.55 o                         
  -6   7   1          9.90         11.31         0.83 o                         
  -5   7   1         21.70         24.35         4.73 o                         
  -4   7   1        217.66        224.40        10.68 o                         
  -3   7   1         79.13         86.95         6.01 o                         
  -2   7   1         64.63         64.40         2.57 o                         
  -1   7   1        222.86        225.33         4.68 o                         
   0   7   1        253.30        245.60         4.45 o                         
   1   7   1        223.23        230.55         5.32 o                         
   2   7   1         64.65         64.72         2.05 o                         
   3   7   1         79.38         79.59         2.07 o                         
   4   7   1        217.71        235.06         5.33 o                         
   5   7   1         21.72         24.69         2.02 o                         
   6   7   1          9.89         14.50         2.72 o                         
   7   7   1         66.93         58.43         3.91 o                         
   8   7   1         25.52         27.13         3.25 o                         
  10   7   1          5.39          8.81         1.81 o                         
 -10   8   1         29.34         35.10         4.01 o                         
  -9   8   1         10.69         12.95         2.77 o                         
  -8   8   1         29.57         37.50         3.41 o                         
  -7   8   1         20.28         18.79         3.51 o                         
  -6   8   1         70.05         63.14         4.21 o                         
  -5   8   1          4.52          4.64         0.80 o                         
  -4   8   1         47.68         43.45         2.25 o                         
  -3   8   1        804.98        812.69        14.86 o                         
  -2   8   1         73.29         77.19         2.04 o                         
  -1   8   1         16.00         15.49         1.13 o                         
   0   8   1         10.83          9.81         0.74 o                         
   1   8   1         15.99         15.06         1.16 o                         
   2   8   1         73.06         79.23         4.63 o                         
   3   8   1        805.50        815.03        17.17 o                         
   4   8   1         47.75         42.39         3.47 o                         
   5   8   1          4.52          4.76         0.75 o                         
   6   8   1         70.11         76.81        10.00 o                         
   7   8   1         20.17         18.50         1.59 o                         
   8   8   1         29.62         30.09         2.40 o                         
   9   8   1         10.71         10.94         2.89 o                         
  10   8   1         29.26         37.74         3.91 o                         
  -9   9   1         12.79         14.98         2.56 o                         
  -8   9   1          2.60         -1.01         2.11 o                         
  -7   9   1         12.83          9.66         2.56 o                         
  -6   9   1         21.09         21.80         1.65 o                         
  -5   9   1         57.83         60.87         2.58 o                         
  -4   9   1        178.55        165.47         5.75 o                         
  -3   9   1        218.98        205.10         6.45 o                         
  -2   9   1        209.22        195.66         6.55 o                         
  -1   9   1        244.26        235.69         7.49 o                         
   0   9   1        173.57        176.87         5.29 o                         
   1   9   1        244.62        245.29         6.89 o                         
   2   9   1        209.19        196.28         9.79 o                         
   3   9   1        218.80        202.54        12.20 o                         
   4   9   1        178.32        158.48         5.67 o                         
   5   9   1         57.74         63.18         3.60 o                         
   6   9   1         21.10         16.32         3.53 o                         
   7   9   1         12.83         11.20         1.41 o                         
   8   9   1          2.63          4.45         1.24 o                         
   9   9   1         12.80          8.12         2.68 o                         
  -8  10   1         12.18         18.61         2.63 o                         
  -7  10   1         25.49         29.32         3.23 o                         
  -6  10   1         19.37         15.92         1.57 o                         
  -5  10   1         30.52         34.02         2.98 o                         
  -4  10   1         33.53         26.12         2.05 o                         
  -3  10   1        121.06        118.55         5.92 o                         
  -2  10   1         19.81         23.74         1.78 o                         
  -1  10   1          8.52         11.72         2.12 o                         
   0  10   1          0.41          0.33         1.29 o                         
   1  10   1          8.50          9.72         1.57 o                         
   2  10   1         19.81         21.49         1.93 o                         
   3  10   1        121.03        111.67         3.94 o                         
   4  10   1         33.45         33.70         3.00 o                         
   5  10   1         30.55         31.69         1.88 o                         
   6  10   1         19.33         20.86         2.16 o                         
   7  10   1         25.44         30.77         2.34 o                         
   8  10   1         12.20         11.64         1.37 o                         
  -8  11   1         10.27          8.77         2.51 o                         
  -7  11   1          1.42          3.15         2.09 o                         
  -6  11   1          1.03          0.47         2.81 o                         
  -5  11   1         30.63         28.18         3.24 o                         
  -4  11   1          3.53          8.18         1.15 o                         
  -3  11   1         13.00         15.51         6.10 o                         
  -2  11   1          5.54          8.07         1.50 o                         
  -1  11   1         12.12         11.32         2.66 o                         
   0  11   1          0.04         -1.18         1.48 o                         
   1  11   1         12.14         13.68         1.67 o                         
   2  11   1          5.55          4.54         1.33 o                         
   3  11   1         13.03         20.38         2.70 o                         
   4  11   1          3.54          2.00         1.47 o                         
   5  11   1         30.65         33.46         3.71 o                         
   6  11   1          1.03          0.31         1.67 o                         
   7  11   1          1.42          7.24         1.87 o                         
   8  11   1         10.28          9.82         1.79 o                         
  -7  12   1         29.77         35.57         4.19 o                         
  -6  12   1         12.94         17.04         2.85 o                         
  -5  12   1          7.14          5.92         2.06 o                         
  -4  12   1         10.69         12.65         1.39 o                         
  -3  12   1         29.75         36.21         3.51 o                         
  -2  12   1         20.38         24.57         3.02 o                         
  -1  12   1          3.21          4.58         1.32 o                         
   0  12   1         15.18         16.31         3.14 o                         
   1  12   1          3.19          0.71         1.21 o                         
   2  12   1         20.44         21.46         2.89 o                         
   3  12   1         29.78         36.83         4.06 o                         
   4  12   1         10.70         11.45         1.63 o                         
   5  12   1          7.15          7.67         2.42 o                         
   6  12   1         12.91         16.80         1.88 o                         
   7  12   1         29.77         34.31         5.61 o                         
  -5  13   1         17.31         14.22         1.90 o                         
  -4  13   1         10.61         15.60         2.13 o                         
  -3  13   1          5.79          6.54         2.20 o                         
  -2  13   1          5.64          9.67         2.77 o                         
  -1  13   1         29.03         30.35         2.48 o                         
   0  13   1          8.08          7.32         2.93 o                         
   1  13   1         29.03         31.15         3.09 o                         
   2  13   1          5.65          7.95         1.53 o                         
   3  13   1          5.78          7.48         3.18 o                         
   4  13   1         10.62         14.37         2.15 o                         
   5  13   1         17.31         16.41         2.14 o                         
  -4  14   1          4.12          6.72         1.82 o                         
  -3  14   1          2.61          3.70         1.58 o                         
  -2  14   1         28.78         29.44         3.60 o                         
  -1  14   1          5.90          8.31         1.84 o                         
   0  14   1         25.75         24.57         3.48 o                         
   1  14   1          5.89          8.99         2.12 o                         
   2  14   1         28.81         26.91         4.31 o                         
   3  14   1          2.61          4.87         1.47 o                         
   4  14   1          4.12          3.81         2.92 o                         
   1   0   2        111.15        106.77         3.69 o                         
   3   0   2       2286.66       2218.20        99.66 o                         
   4   0   2       1651.23       1675.19        37.97 o                         
   5   0   2        267.11        269.68         9.58 o                         
   6   0   2         18.58         24.23         1.48 o                         
   7   0   2        122.62        132.62         3.52 o                         
   8   0   2         43.73         39.85         2.98 o                         
   9   0   2          8.46         10.00         1.31 o                         
  11   0   2         11.00         11.47         2.02 o                         
 -11   1   2         22.41         20.31         2.45 o                         
 -10   1   2         19.15         18.76         0.99 o                         
  -9   1   2         61.90         60.13         1.74 o                         
  -8   1   2        648.11        641.44        12.57 o                         
  -7   1   2        301.72        292.06         7.30 o                         
  -6   1   2         65.33         64.74         1.44 o                         
  -5   1   2         67.95         65.14         1.64 o                         
  -4   1   2        167.44        188.73         3.84 o                         
  -3   1   2       1247.97       1218.20        19.75 o                         
  -2   1   2        551.28        493.37        11.76 o                         
   0   1   2        649.12        600.01        15.24 o                         
   2   1   2        551.53        499.67        16.89 o                         
   3   1   2       1247.20       1201.76        39.06 o                         
   4   1   2        167.14        188.02         5.75 o                         
   5   1   2         67.93         68.70         1.64 o                         
   6   1   2         65.26         65.29         1.70 o                         
   7   1   2        302.39        294.93         6.45 o                         
   8   1   2        647.97        639.02        14.23 o                         
   9   1   2         61.88         62.01         2.59 o                         
  10   1   2         19.10         16.86         2.10 o                         
  11   1   2         22.34         19.78         1.81 o                         
 -11   2   2         22.52         22.82         1.92 o                         
 -10   2   2         26.40         27.13         2.35 o                         
  -9   2   2         58.62         58.81         2.92 o                         
  -8   2   2         18.27         17.89         0.80 o                         
  -7   2   2        114.80        111.62         3.90 o                         
  -6   2   2        145.07        155.11         3.02 o                         
  -5   2   2        295.99        303.41        16.29 o                         
  -4   2   2         62.07         70.45         1.35 o                         
  -3   2   2        300.89        280.78         5.24 o                         
  -2   2   2       1168.86       1104.55        21.25 o                         
   2   2   2       1168.24       1057.43        30.23 o                         
   3   2   2        300.34        284.08         7.82 o                         
   4   2   2         61.87         69.40         2.39 o                         
   5   2   2        295.75        305.63         7.29 o                         
   6   2   2        144.63        152.30         2.91 o                         
   7   2   2        115.01        100.06         2.77 o                         
   8   2   2         18.40         19.20         1.23 o                         
  10   2   2         26.47         29.27         1.84 o                         
  11   2   2         22.54         27.44         1.87 o                         
 -11   3   2         64.04         67.18         3.72 o                         
 -10   3   2          1.47          0.40         1.76 o                         
  -9   3   2          2.15          1.52         0.58 o                         
  -8   3   2        163.20        156.10         5.25 o                         
  -7   3   2        561.66        565.04        14.13 o                         
  -6   3   2        152.33        147.46         3.04 o                         
  -5   3   2         57.42         67.32         2.20 o                         
  -4   3   2        144.51        157.30         2.59 o                         
  -3   3   2       1022.62       1037.75        19.79 o                         
  -2   3   2        451.48        452.77         7.76 o                         
  -1   3   2        932.96        886.28        12.99 o                         
   0   3   2       2239.58       2051.60        33.01 o                         
   1   3   2        932.01        903.74        17.75 o                         
   2   3   2        450.91        451.14         8.81 o                         
   3   3   2       1022.73       1034.00        45.54 o                         
   4   3   2        144.35        155.06         5.49 o                         
   5   3   2         57.32         65.48         1.84 o                         
   6   3   2        152.10        147.25         2.91 o                         
   7   3   2        562.47        550.39        11.72 o                         
   8   3   2        163.25        159.89         7.04 o                         
   9   3   2          2.14          5.44         2.17 o                         
  10   3   2          1.46          1.18         1.35 o                         
  11   3   2         63.85         77.10         5.24 o                         
 -11   4   2         79.23         80.04         6.17 o                         
 -10   4   2         47.57         49.93         8.35 o                         
  -9   4   2         18.08         18.27         2.32 o                         
  -8   4   2        192.66        173.02         4.27 o                         
  -7   4   2        231.51        230.45         6.27 o                         
  -6   4   2         42.10         48.40         1.14 o                         
  -5   4   2          9.70          8.44         0.62 o                         
  -4   4   2        191.67        210.18         3.49 o                         
  -3   4   2        148.60        148.30         2.79 o                         
  -2   4   2        293.68        301.47         5.33 o                         
  -1   4   2       1700.51       1652.47        24.47 o                         
   0   4   2        930.19        922.47        12.63 o                         
   1   4   2       1699.49       1669.75        24.49 o                         
   2   4   2        293.79        309.11         5.58 o                         
   3   4   2        147.86        151.75         3.60 o                         
   4   4   2        192.18        206.07         3.92 o                         
   5   4   2          9.69          9.30         1.61 o                         
   6   4   2         42.09         45.93         3.67 o                         
   7   4   2        231.87        235.06         6.94 o                         
   8   4   2        192.78        186.87         9.39 o                         
   9   4   2         18.07         16.94         1.69 o                         
  10   4   2         47.50         49.81         3.93 o                         
  11   4   2         79.18         81.11         7.16 o                         
 -11   5   2          7.49          8.48         5.71 o                         
 -10   5   2          9.80         10.65         1.67 o                         
  -9   5   2         58.49         51.96         2.02 o                         
  -8   5   2         63.34         58.19         4.27 o                         
  -7   5   2        694.85        683.43        13.71 o                         
  -6   5   2        138.49        131.85         3.50 o                         
  -5   5   2         41.51         39.64         1.26 o                         
  -4   5   2        267.70        265.16         4.45 o                         
  -3   5   2        101.67        107.34         2.04 o                         
  -2   5   2        170.71        161.97         3.24 o                         
  -1   5   2        518.85        529.47         7.65 o                         
   0   5   2        842.39        902.17        17.46 o                         
   1   5   2        519.12        537.02         9.73 o                         
   2   5   2        170.75        158.62         3.60 o                         
   3   5   2        101.48        106.61         2.15 o                         
   4   5   2        268.00        260.15         4.89 o                         
   5   5   2         41.45         40.63         1.21 o                         
   6   5   2        138.74        135.95         3.40 o                         
   7   5   2        694.99        692.90        24.77 o                         
   8   5   2         63.33         64.69         7.22 o                         
   9   5   2         58.57         57.78         5.24 o                         
  10   5   2          9.76         10.83         2.46 o                         
 -10   6   2          2.47          3.16         5.58 o                         
  -9   6   2         42.14         40.77         2.62 o                         
  -8   6   2         49.70         53.74         2.12 o                         
  -7   6   2        119.76        128.46         3.47 o                         
  -6   6   2         29.68         26.45         1.18 o                         
  -5   6   2         83.47         94.78         4.13 o                         
  -4   6   2        241.66        235.76         4.15 o                         
  -3   6   2         31.43         30.12         0.75 o                         
  -2   6   2          2.19          0.33         0.50 o                         
  -1   6   2       1169.10       1216.13        20.74 o                         
   0   6   2         13.24         16.93         0.81 o                         
   1   6   2       1168.84       1214.71        22.09 o                         
   2   6   2          2.15          2.59         0.55 o                         
   3   6   2         31.61         31.75         1.41 o                         
   4   6   2        241.55        237.86         4.85 o                         
   5   6   2         83.39         90.50         3.19 o                         
   6   6   2         29.77         24.36         1.53 o                         
   7   6   2        119.72        124.24         4.57 o                         
   8   6   2         49.72         50.85         4.16 o                         
   9   6   2         42.12         41.37         2.45 o                         
  10   6   2          2.46          0.97         1.89 o                         
 -10   7   2         50.71         54.60         4.80 o                         
  -9   7   2         19.79         13.19         2.31 o                         
  -8   7   2         22.51         21.51         1.17 o                         
  -7   7   2        133.95        126.02         3.80 o                         
  -6   7   2        270.99        268.45         8.13 o                         
  -5   7   2         70.92         69.65         2.14 o                         
  -4   7   2         83.72         79.80         3.56 o                         
  -3   7   2         52.23         46.27         1.43 o                         
  -2   7   2        180.23        180.42         5.61 o                         
  -1   7   2        427.64        436.06         7.39 o                         
   0   7   2        257.42        270.08         5.26 o                         
   1   7   2        427.49        435.46         7.38 o                         
   2   7   2        180.09        181.34         3.51 o                         
   3   7   2         52.36         46.84         2.34 o                         
   4   7   2         83.73         78.73         2.35 o                         
   5   7   2         70.90         68.42         2.63 o                         
   6   7   2        271.18        274.82         7.36 o                         
   7   7   2        134.04        131.25         4.56 o                         
   8   7   2         22.49         18.15         2.85 o                         
   9   7   2         19.82         18.42         2.03 o                         
  10   7   2         50.64         42.79         3.90 o                         
 -10   8   2          0.95          3.64         2.15 o                         
  -9   8   2         27.79         32.63         3.64 o                         
  -8   8   2          2.46          2.82         1.73 o                         
  -7   8   2          9.12          9.78         2.19 o                         
  -6   8   2         53.68         50.24         1.86 o                         
  -5   8   2         44.92         46.48         1.66 o                         
  -4   8   2         93.95         86.74         2.35 o                         
  -3   8   2        139.00        128.75         6.41 o                         
  -2   8   2         21.07         19.88         0.95 o                         
  -1   8   2         58.04         57.48         2.46 o                         
   0   8   2          1.58          1.25         0.77 o                         
   1   8   2         57.90         58.03         4.14 o                         
   2   8   2         21.00         20.27         1.21 o                         
   3   8   2        138.96        128.00         4.55 o                         
   4   8   2         94.05         96.25         3.68 o                         
   5   8   2         44.88         46.13         1.82 o                         
   6   8   2         53.71         50.25         1.77 o                         
   7   8   2          9.17          8.35         2.24 o                         
   8   8   2          2.48          2.76         2.22 o                         
   9   8   2         27.81         25.77         2.49 o                         
  10   8   2          0.94          0.53         1.77 o                         
  -9   9   2          7.88         11.88         2.47 o                         
  -8   9   2          4.65          7.17         1.49 o                         
  -6   9   2         99.02        100.55         4.13 o                         
  -5   9   2          2.43          1.60         1.08 o                         
  -4   9   2         13.76         14.15         1.54 o                         
  -3   9   2        189.49        192.21         5.51 o                         
  -2   9   2        198.04        195.46        10.15 o                         
  -1   9   2        173.29        172.56         5.35 o                         
   0   9   2        547.31        530.34        20.15 o                         
   1   9   2        173.39        179.83         5.34 o                         
   2   9   2        198.16        181.12        17.53 o                         
   3   9   2        189.56        193.19         6.31 o                         
   4   9   2         13.77         10.96         0.96 o                         
   5   9   2          2.43          1.85         0.95 o                         
   6   9   2         99.25         87.38        10.64 o                         
   7   9   2          3.24          4.61         1.31 o                         
   8   9   2          4.65          3.57         1.54 o                         
   9   9   2          7.91          5.98         2.20 o                         
  -8  10   2         77.22         87.31         5.95 o                         
  -7  10   2          7.26          8.63         4.70 o                         
  -6  10   2          9.92         12.16         3.36 o                         
  -5  10   2          0.18          1.19         1.54 o                         
  -4  10   2          3.19          6.89         1.95 o                         
  -3  10   2          2.36         -0.33         2.65 o                         
  -2  10   2         19.65         24.07         1.92 o                         
  -1  10   2         29.92         23.95         1.71 o                         
   0  10   2          0.42         -0.91         1.05 o                         
   1  10   2         29.88         30.55         2.93 o                         
   2  10   2         19.57         22.46         1.54 o                         
   3  10   2          2.37          3.52         1.44 o                         
   4  10   2          3.21          4.25         2.10 o                         
   5  10   2          0.17          2.25         2.53 o                         
   6  10   2          9.90          8.74         1.45 o                         
   7  10   2          7.28          6.20         1.19 o                         
   8  10   2         77.29         73.09         5.89 o                         
  -8  11   2         44.55         44.53         4.78 o                         
  -7  11   2         10.58         14.09         1.58 o                         
  -6  11   2          5.11          4.09         1.40 o                         
  -5  11   2         17.63         31.96         3.67 o                         
  -4  11   2         19.87         24.05         4.21 o                         
  -3  11   2         13.64         16.35         3.94 o                         
  -2  11   2          0.48          0.75         1.47 o                         
  -1  11   2         19.07         21.03         1.92 o                         
   0  11   2         18.03         12.81         2.17 o                         
   1  11   2         19.09         21.22         2.04 o                         
   3  11   2         13.66         13.01         1.53 o                         
   4  11   2         19.91         21.62         6.06 o                         
   5  11   2         17.63         22.52         2.45 o                         
   6  11   2          5.10          7.45         2.06 o                         
   7  11   2         10.61         12.94         1.51 o                         
   8  11   2         44.53         42.87         3.21 o                         
  -7  12   2         28.59         27.55         3.76 o                         
  -6  12   2          0.38          2.68         1.32 o                         
  -5  12   2         30.20         29.73         2.16 o                         
  -4  12   2         12.68         15.71         1.79 o                         
  -3  12   2         11.43         13.75         5.12 o                         
  -2  12   2          9.92          8.42         1.61 o                         
  -1  12   2          2.19          2.26         1.35 o                         
   0  12   2         38.70         34.40         2.45 o                         
   1  12   2          2.18          0.65         2.50 o                         
   2  12   2          9.93         10.34         1.60 o                         
   3  12   2         11.46         12.55         1.82 o                         
   4  12   2         12.72          9.73         1.80 o                         
   5  12   2         30.14         34.79         2.49 o                         
   6  12   2          0.38          3.47         2.56 o                         
   7  12   2         28.61         30.64         2.75 o                         
  -5  13   2         42.83         44.72         3.02 o                         
  -4  13   2          3.75          4.07         1.89 o                         
  -3  13   2          7.72          6.61         2.41 o                         
  -2  13   2         12.12         16.29         2.57 o                         
  -1  13   2         23.99         21.58         2.71 o                         
   0  13   2         19.95         14.81         2.25 o                         
   1  13   2         23.98         24.18         2.07 o                         
   2  13   2         12.18         15.65         3.14 o                         
   3  13   2          7.70          9.39         1.57 o                         
   4  13   2          3.75          2.77         2.38 o                         
   5  13   2         42.84         47.80         3.50 o                         
  -3  14   2          1.40          3.66         1.75 o                         
  -2  14   2          5.21          8.82         1.91 o                         
  -1  14   2         24.39         33.17         3.89 o                         
   0  14   2          2.22          4.35         1.63 o                         
   1  14   2         24.37         29.17         3.22 o                         
   2  14   2          5.22          5.14         1.84 o                         
   3  14   2          1.40          2.24         2.60 o                         
   3   0   3       3317.36       3609.78       113.88 o                         
   4   0   3          6.04          6.62         0.69 o                         
   5   0   3         72.63         58.03         5.73 o                         
   6   0   3          3.61          7.45         1.52 o                         
   7   0   3         55.99         58.10         2.09 o                         
   8   0   3        367.38        358.78        22.86 o                         
   9   0   3          0.36         -0.16         1.56 o                         
  10   0   3         29.51         27.76         2.17 o                         
  11   0   3          2.26          1.84         1.71 o                         
 -11   1   3        113.66        145.16         7.19 o                         
 -10   1   3         50.69         46.38         2.36 o                         
  -9   1   3          8.72          8.59         0.71 o                         
  -8   1   3        130.07        118.36         4.81 o                         
  -7   1   3        521.75        521.79        10.93 o                         
  -6   1   3        453.05        460.52         9.59 o                         
  -5   1   3        509.13        557.67        19.29 o                         
  -4   1   3         48.94         60.63         1.33 o                         
  -3   1   3        292.85        277.32         9.56 o                         
  -2   1   3        335.44        321.28         7.97 o                         
   2   1   3        336.03        330.66         8.09 o                         
   3   1   3        292.36        275.31         6.92 o                         
   4   1   3         48.99         61.37         6.14 o                         
   5   1   3        508.96        567.92        19.27 o                         
   6   1   3        452.92        473.94        18.18 o                         
   7   1   3        521.65        521.11        24.39 o                         
   8   1   3        130.02        124.84         5.78 o                         
   9   1   3          8.63          8.16         1.36 o                         
  10   1   3         50.80         52.56         3.65 o                         
  11   1   3        113.68        122.92         7.49 o                         
 -11   2   3          9.63         14.52         2.48 o                         
 -10   2   3         11.14         10.80         2.13 o                         
  -9   2   3         14.13         15.34         1.56 o                         
  -8   2   3         19.50         16.41         1.28 o                         
  -7   2   3         96.03         94.51         2.63 o                         
  -6   2   3         97.54         99.84         3.09 o                         
  -5   2   3         31.38         32.57         1.35 o                         
  -4   2   3         62.80         72.67         1.60 o                         
  -3   2   3        834.12        897.53        17.04 o                         
  -2   2   3        438.87        438.49         7.41 o                         
  -1   2   3        333.13        330.80        11.06 o                         
   0   2   3          9.88         10.59         0.91 o                         
   1   2   3        332.68        337.56         6.39 o                         
   2   2   3        438.74        457.62        17.16 o                         
   3   2   3        833.75        886.24        16.92 o                         
   4   2   3         62.90         74.47         8.27 o                         
   5   2   3         31.46         32.56         1.97 o                         
   6   2   3         97.47        103.06         3.41 o                         
   7   2   3         96.29         93.18         7.61 o                         
   8   2   3         19.50         19.31         1.69 o                         
   9   2   3         14.11         16.45         1.56 o                         
  10   2   3         11.13         13.09         1.58 o                         
  11   2   3          9.65         11.16         1.81 o                         
 -11   3   3         36.94         36.21         3.27 o                         
 -10   3   3        145.53        158.86         5.96 o                         
  -9   3   3        115.73        118.99         6.36 o                         
  -8   3   3         24.61         21.17         1.08 o                         
  -7   3   3        336.28        329.93        10.55 o                         
  -6   3   3         38.14         38.14         1.17 o                         
  -5   3   3        744.27        793.11        13.44 o                         
  -4   3   3        693.90        760.51        16.43 o                         
  -3   3   3        406.92        430.09         6.68 o                         
  -2   3   3        758.36        768.12        11.45 o                         
  -1   3   3        142.87        140.13         2.40 o                         
   0   3   3       2181.16       2033.98        31.28 o                         
   1   3   3        142.73        140.72         2.55 o                         
   2   3   3        758.47        774.92        15.91 o                         
   3   3   3        406.54        427.64         9.15 o                         
   4   3   3        693.67        774.54        27.32 o                         
   5   3   3        744.57        796.36        19.37 o                         
   6   3   3         37.93         39.04         3.27 o                         
   7   3   3        336.16        336.74        11.67 o                         
   8   3   3         24.69         26.79         1.92 o                         
   9   3   3        115.48        118.10         4.49 o                         
  11   3   3         36.89         34.95         2.52 o                         
 -11   4   3          6.60          9.24         1.28 o                         
 -10   4   3         19.39         23.53         1.68 o                         
  -9   4   3         35.16         33.79         4.91 o                         
  -8   4   3        250.72        233.83         5.25 o                         
  -7   4   3         25.27         21.94         1.70 o                         
  -6   4   3         92.39         89.92         3.28 o                         
  -5   4   3         18.45         17.56         1.37 o                         
  -4   4   3        624.06        715.03        15.80 o                         
  -3   4   3        853.35        881.53        13.09 o                         
  -2   4   3        569.57        558.65        15.30 o                         
  -1   4   3       1062.86       1027.19        19.36 o                         
   0   4   3        460.33        466.12         7.31 o                         
   1   4   3       1061.82       1019.30        17.63 o                         
   2   4   3        568.85        547.44        11.01 o                         
   3   4   3        853.56        889.95        18.18 o                         
   4   4   3        624.95        706.26        12.95 o                         
   5   4   3         18.46         17.02         1.00 o                         
   7   4   3         25.42         24.84         2.84 o                         
   8   4   3        250.62        245.97         8.15 o                         
   9   4   3         35.09         26.58         3.35 o                         
  10   4   3         19.34         22.89         2.28 o                         
  11   4   3          6.63          7.05         3.23 o                         
 -11   5   3          0.34          1.17         1.10 o                         
 -10   5   3         20.71         22.02         2.61 o                         
  -9   5   3         26.50         28.98         1.87 o                         
  -8   5   3         52.10         55.80         2.59 o                         
  -7   5   3         87.21         85.72         3.33 o                         
  -6   5   3          5.12          4.55         0.44 o                         
  -5   5   3        367.27        380.99         6.20 o                         
  -4   5   3        401.43        432.39         6.76 o                         
  -3   5   3        318.91        331.30         5.96 o                         
  -2   5   3         75.04         77.15         2.48 o                         
  -1   5   3          6.63         10.64         1.03 o                         
   0   5   3        456.89        480.52         7.01 o                         
   1   5   3          6.63          9.97         0.69 o                         
   2   5   3         75.15         80.34         1.79 o                         
   3   5   3        319.18        328.30         7.97 o                         
   4   5   3        401.79        425.23         8.92 o                         
   5   5   3        367.22        365.35         6.54 o                         
   6   5   3          5.18          4.00         2.59 o                         
   7   5   3         87.08         85.47         3.26 o                         
   8   5   3         51.94         51.80         3.43 o                         
  10   5   3         20.74         19.13         2.14 o                         
  11   5   3          0.34          1.44         0.96 o                         
 -10   6   3          4.27         12.71         2.50 o                         
  -9   6   3         45.22         50.03         2.55 o                         
  -8   6   3         64.92         65.58         4.08 o                         
  -7   6   3         54.69         48.76         3.19 o                         
  -6   6   3         32.86         30.07         0.93 o                         
  -5   6   3        197.14        177.88         3.43 o                         
  -4   6   3        164.87        182.71         4.28 o                         
  -3   6   3        230.55        226.53         3.93 o                         
  -2   6   3        169.13        166.80         3.02 o                         
  -1   6   3        418.39        419.75         7.53 o                         
   0   6   3          4.70          9.67         0.64 o                         
   1   6   3        418.32        427.94         7.11 o                         
   2   6   3        169.14        164.96         5.55 o                         
   3   6   3        231.03        226.84         5.47 o                         
   4   6   3        164.79        177.27         4.45 o                         
   5   6   3        196.97        182.97         3.96 o                         
   6   6   3         32.80         39.80         3.60 o                         
   7   6   3         54.77         46.96         1.95 o                         
   8   6   3         64.95         74.57         4.46 o                         
   9   6   3         45.20         46.77         3.54 o                         
  10   6   3          4.26          2.28         1.10 o                         
 -10   7   3          3.79          3.80         1.64 o                         
  -9   7   3         29.67         35.48         3.80 o                         
  -7   7   3         64.46         56.30         1.90 o                         
  -6   7   3          9.69          8.12         1.41 o                         
  -5   7   3        276.75        250.73         4.71 o                         
  -4   7   3        276.00        296.33         7.59 o                         
  -3   7   3        192.31        186.92         4.48 o                         
  -2   7   3         29.74         33.08         1.23 o                         
  -1   7   3        371.31        366.93         7.06 o                         
   0   7   3       1489.48       1546.83        24.12 o                         
   1   7   3        371.20        367.83         6.48 o                         
   2   7   3         29.64         29.15         0.94 o                         
   3   7   3        192.51        189.35         9.75 o                         
   4   7   3        275.71        298.79         8.08 o                         
   5   7   3        276.58        256.22        11.27 o                         
   6   7   3          9.76          9.63         0.82 o                         
   7   7   3         64.55         54.41         4.79 o                         
   8   7   3         51.81         43.97         6.79 o                         
   9   7   3         29.78         30.49         2.31 o                         
  10   7   3          3.79          3.70         1.07 o                         
  -9   8   3         34.94         48.07         6.73 o                         
  -8   8   3        110.71        112.43         6.46 o                         
  -7   8   3         51.17         51.13         3.70 o                         
  -6   8   3        158.11        157.16         9.54 o                         
  -5   8   3         55.90         54.47         2.59 o                         
  -4   8   3          2.32          1.81         0.51 o                         
  -3   8   3         60.02         61.20         2.97 o                         
  -2   8   3         19.76         18.44         1.25 o                         
  -1   8   3         28.26         27.61         1.74 o                         
   0   8   3         56.87         58.65         3.81 o                         
   1   8   3         28.24         28.81         1.36 o                         
   2   8   3         19.81         16.71         1.15 o                         
   3   8   3         60.04         56.18         3.16 o                         
   4   8   3          2.29          3.96         0.68 o                         
   5   8   3         55.82         50.94         3.03 o                         
   6   8   3        158.22        143.98         6.18 o                         
   7   8   3         51.28         46.19         2.57 o                         
   8   8   3        110.83        110.75         7.53 o                         
   9   8   3         35.02         37.67         2.67 o                         
  -9   9   3         34.21         42.27         4.22 o                         
  -7   9   3         36.96         33.90         3.27 o                         
  -6   9   3         11.00         10.76         1.03 o                         
  -5   9   3         15.44         12.54         0.98 o                         
  -4   9   3         93.05         97.54         3.60 o                         
  -3   9   3         15.94         13.90         2.78 o                         
  -2   9   3         95.95         95.94         5.25 o                         
  -1   9   3        268.46        265.06        10.88 o                         
   0   9   3        273.21        244.12         6.95 o                         
   1   9   3        268.20        288.84         8.28 o                         
   2   9   3         95.88        101.74         4.81 o                         
   3   9   3         16.01         13.16         2.95 o                         
   4   9   3         93.00         90.64         7.52 o                         
   5   9   3         15.45         13.82         1.97 o                         
   6   9   3         11.01         10.12         2.15 o                         
   7   9   3         37.06         29.58         3.53 o                         
   8   9   3          7.41          6.17         1.81 o                         
   9   9   3         34.22         37.11         2.73 o                         
  -7  10   3         52.00         60.62         2.61 o                         
  -6  10   3         24.65         22.85         1.66 o                         
  -5  10   3         44.58         50.28         3.48 o                         
  -4  10   3          2.98          4.32         0.98 o                         
  -2  10   3         25.89         18.77         3.76 o                         
  -1  10   3          4.17         -0.26         3.66 o                         
   0  10   3         40.45         36.61         2.89 o                         
   1  10   3          4.20          4.13         2.53 o                         
   2  10   3         25.89         23.95         1.70 o                         
   3  10   3          0.19         -2.28         1.80 o                         
   4  10   3          2.98          2.66         1.20 o                         
   5  10   3         44.65         53.62         3.98 o                         
   6  10   3         24.67         25.31         2.15 o                         
   7  10   3         52.07         54.98         3.56 o                         
   8  10   3          2.37          3.39         3.03 o                         
  -7  11   3         10.93          4.08         2.73 o                         
  -6  11   3          5.87          4.55         2.20 o                         
  -5  11   3         31.28         34.32         3.03 o                         
  -4  11   3         35.10         37.01         2.98 o                         
  -3  11   3         17.61         13.96         1.62 o                         
  -2  11   3         37.15         40.78         2.34 o                         
  -1  11   3         48.13         46.74         2.34 o                         
   0  11   3          0.56          4.71         1.57 o                         
   1  11   3         48.08         45.69         3.50 o                         
   2  11   3         37.14         38.90         8.18 o                         
   3  11   3         17.59         16.03         2.17 o                         
   4  11   3         35.08         36.85         2.38 o                         
   5  11   3         31.22         30.57         3.09 o                         
   6  11   3          5.88          3.53         1.28 o                         
   7  11   3         10.97          4.67         2.89 o                         
  -6  12   3         15.18         15.18         1.69 o                         
  -5  12   3         23.93         28.60         2.48 o                         
  -4  12   3          9.15         11.76         1.49 o                         
  -3  12   3         12.12         10.50         2.71 o                         
  -2  12   3         31.98         33.53         4.19 o                         
  -1  12   3         35.55         33.65         2.47 o                         
   0  12   3          1.54          3.00         3.00 o                         
   1  12   3         35.58         31.03         2.13 o                         
   2  12   3         31.96         33.77         2.37 o                         
   3  12   3         12.13         16.18         2.29 o                         
   4  12   3          9.18         10.32         2.00 o                         
   5  12   3         23.98         28.01         2.47 o                         
   6  12   3         15.18         17.77         2.29 o                         
  -5  13   3          7.68         14.37         3.52 o                         
  -4  13   3          0.60          3.95         1.73 o                         
  -3  13   3          5.40          6.26         1.47 o                         
  -2  13   3          2.11         -0.53         1.59 o                         
  -1  13   3          1.99          2.15         1.29 o                         
   0  13   3         33.23         36.01         2.62 o                         
   1  13   3          1.99         -0.57         1.50 o                         
   2  13   3          2.11         -1.11         1.40 o                         
   3  13   3          5.40          4.40         1.44 o                         
   4  13   3          0.61          3.72         1.77 o                         
   5  13   3          7.66         13.02         2.67 o                         
  -3  14   3         31.29         31.86         2.59 o                         
  -2  14   3          5.41          4.69         2.18 o                         
  -1  14   3          4.60          0.04         1.82 o                         
   0  14   3         12.81         15.48         1.88 o                         
   1  14   3          4.59          3.16         1.55 o                         
   2  14   3          5.41          5.70         1.95 o                         
   3  14   3         31.32         40.26         4.43 o                         
   0   0   4        123.38        125.44         4.60 o                         
   1   0   4         13.57         12.69         0.59 o                         
   2   0   4         59.20         56.61         1.27 o                         
   3   0   4        411.39        432.19        10.42 o                         
   4   0   4       3226.00       3223.35       101.59 o                         
   5   0   4         16.84         15.91         1.06 o                         
   6   0   4         18.60         22.99         0.67 o                         
   7   0   4        213.31        217.62         7.82 o                         
   8   0   4          0.14          2.72         1.23 o                         
   9   0   4          0.13          1.05         0.52 o                         
  10   0   4         23.97         37.17         2.99 o                         
  11   0   4         19.07         18.05         2.25 o                         
 -10   1   4         15.69         12.10         1.25 o                         
  -9   1   4         46.30         49.53         2.52 o                         
  -8   1   4         63.50         58.08         2.63 o                         
  -7   1   4        107.33         98.38         3.92 o                         
  -6   1   4        127.51        129.13         2.57 o                         
  -5   1   4        329.59        333.12         8.85 o                         
  -4   1   4        157.59        172.43         4.37 o                         
  -3   1   4        806.95        851.78        34.81 o                         
  -2   1   4        430.33        460.61         9.01 o                         
  -1   1   4       2014.35       1889.41        35.25 o                         
   0   1   4       1783.07       1691.72        34.49 o                         
   1   1   4       2014.30       1816.59        55.45 o                         
   2   1   4        429.91        459.00         9.01 o                         
   3   1   4        808.20        890.14        29.66 o                         
   4   1   4        157.56        170.51         3.78 o                         
   5   1   4        329.96        321.16        11.06 o                         
   6   1   4        127.37        123.96         6.05 o                         
   7   1   4        107.11         97.88         9.55 o                         
   8   1   4         63.57         53.24         3.39 o                         
   9   1   4         46.37         46.41         3.16 o                         
  10   1   4         15.65         14.12         1.70 o                         
 -11   2   4         97.36        100.27         7.17 o                         
 -10   2   4         19.36         20.19         1.79 o                         
  -9   2   4        138.46        138.82         4.91 o                         
  -8   2   4        184.12        185.08         5.33 o                         
  -7   2   4        155.72        144.89         3.45 o                         
  -6   2   4         85.41         85.75         2.03 o                         
  -5   2   4        262.21        269.98         5.06 o                         
  -4   2   4       1926.51       2023.22        38.15 o                         
  -3   2   4        903.21        956.53        22.57 o                         
  -2   2   4        425.87        433.96         7.41 o                         
  -1   2   4         89.03         87.94         2.02 o                         
   0   2   4       1790.82       1718.18        27.66 o                         
   1   2   4         89.16         93.26         3.49 o                         
   2   2   4        426.12        431.89        10.42 o                         
   3   2   4        902.59        958.00        22.47 o                         
   4   2   4       1926.41       1950.97        62.64 o                         
   5   2   4        261.93        274.11         7.40 o                         
   6   2   4         85.50         82.67         3.86 o                         
   7   2   4        155.78        147.88         6.45 o                         
   8   2   4        184.27        181.16         8.03 o                         
   9   2   4        137.99        136.82         6.97 o                         
  10   2   4         19.28         23.79         2.26 o                         
  11   2   4         97.60         85.96         9.10 o                         
 -10   3   4         16.82         18.83         1.33 o                         
  -9   3   4         17.33         20.09         1.46 o                         
  -8   3   4          8.44          8.99         0.70 o                         
  -7   3   4        104.46         96.93         2.45 o                         
  -6   3   4         33.21         34.07         1.10 o                         
  -5   3   4        197.97        203.42         5.40 o                         
  -4   3   4        283.82        307.66         6.48 o                         
  -3   3   4         54.53         51.77         1.27 o                         
  -2   3   4         78.90         75.43         1.43 o                         
  -1   3   4        573.61        541.06        10.49 o                         
   0   3   4        599.66        569.07         9.68 o                         
   1   3   4        574.73        540.34        10.78 o                         
   2   3   4         78.81         76.14         1.90 o                         
   3   3   4         54.42         50.85         2.46 o                         
   4   3   4        283.75        314.18         6.76 o                         
   5   3   4        198.50        196.54         4.93 o                         
   6   3   4         33.10         36.19         1.77 o                         
   7   3   4        104.27        104.43         5.01 o                         
   8   3   4          8.47          7.64         1.32 o                         
   9   3   4         17.34         19.13         2.26 o                         
  10   3   4         16.90         16.57         2.49 o                         
  11   3   4          7.69          3.20         2.06 o                         
 -11   4   4         47.30         61.05         5.80 o                         
 -10   4   4         13.46         13.37         1.26 o                         
  -9   4   4         58.95         54.13         4.87 o                         
  -8   4   4         18.33         16.84         1.03 o                         
  -7   4   4        161.82        150.28         7.17 o                         
  -6   4   4        122.68        119.64         3.98 o                         
  -5   4   4        221.56        217.91         4.35 o                         
  -4   4   4        136.09        132.60         5.13 o                         
  -3   4   4        231.03        236.67         3.86 o                         
  -2   4   4        254.12        264.86         4.76 o                         
  -1   4   4        416.56        434.67         7.77 o                         
   0   4   4        272.42        260.42         4.38 o                         
   1   4   4        416.26        429.20        10.33 o                         
   2   4   4        254.21        272.44         5.37 o                         
   3   4   4        230.93        236.23         5.24 o                         
   4   4   4        135.97        140.47         3.45 o                         
   5   4   4        221.29        221.82        10.22 o                         
   6   4   4        122.63        127.37         5.53 o                         
   7   4   4        161.85        154.24         7.08 o                         
   8   4   4         18.31         18.73         2.18 o                         
   9   4   4         58.60         55.47         3.08 o                         
  10   4   4         13.50         11.56         2.57 o                         
  11   4   4         47.41         47.41         4.20 o                         
 -11   5   4         26.31         27.20         3.46 o                         
 -10   5   4          2.78          5.85         1.77 o                         
  -9   5   4        100.41        115.17        13.99 o                         
  -8   5   4         47.49         43.04         2.96 o                         
  -7   5   4        154.70        138.05        10.81 o                         
  -6   5   4         88.81         88.55         2.69 o                         
  -5   5   4         11.84         14.65         1.03 o                         
  -4   5   4        161.40        165.78         2.97 o                         
  -3   5   4        188.80        194.51         3.50 o                         
  -2   5   4         73.43         73.78         3.22 o                         
  -1   5   4        100.76         91.10         2.06 o                         
   0   5   4         95.69         96.66         1.90 o                         
   1   5   4        100.77         96.13         2.52 o                         
   2   5   4         73.47         76.94         2.19 o                         
   3   5   4        188.98        194.80         4.67 o                         
   4   5   4        161.10        165.96         5.82 o                         
   5   5   4         11.98         14.67         1.57 o                         
   6   5   4         88.95         80.28         4.15 o                         
   7   5   4        154.83        145.78         5.23 o                         
   8   5   4         47.55         44.11         6.21 o                         
   9   5   4        100.45        119.24        14.43 o                         
  10   5   4          2.77          4.92         2.08 o                         
 -10   6   4          7.18          6.69         1.23 o                         
  -9   6   4         25.48         21.58         2.65 o                         
  -8   6   4          8.39          7.29         1.12 o                         
  -7   6   4         73.01         76.09         3.10 o                         
  -6   6   4        316.75        315.81         8.18 o                         
  -5   6   4         81.82         79.27         3.79 o                         
  -4   6   4          9.65          9.26         1.58 o                         
  -3   6   4         34.05         37.92         1.17 o                         
  -2   6   4        167.29        167.45         2.94 o                         
  -1   6   4        249.61        238.14         4.56 o                         
   0   6   4         77.45         78.61         2.34 o                         
   1   6   4        249.89        237.03         4.66 o                         
   2   6   4        167.19        162.29         6.26 o                         
   3   6   4         34.10         38.57         2.51 o                         
   4   6   4          9.63         12.35         1.37 o                         
   5   6   4         81.53         78.18         2.26 o                         
   6   6   4        316.60        227.40        84.24 o                         
   7   6   4         73.09         77.92         4.80 o                         
   8   6   4          8.42          8.91         1.14 o                         
   9   6   4         25.57         33.14         2.14 o                         
  10   6   4          7.21          4.27         1.31 o                         
 -10   7   4         25.86         34.09         2.40 o                         
  -9   7   4          6.34          8.65         1.29 o                         
  -8   7   4         19.91         16.55         1.86 o                         
  -7   7   4        112.59        105.50         4.28 o                         
  -6   7   4        207.67        212.48         5.41 o                         
  -5   7   4         21.67         19.82         1.41 o                         
  -4   7   4        341.08        356.71         7.70 o                         
  -3   7   4        144.68        138.42         2.60 o                         
  -2   7   4         19.68         19.38         1.68 o                         
  -1   7   4         28.92         27.58         0.94 o                         
   0   7   4         81.23         93.36         4.50 o                         
   1   7   4         28.75         28.14         2.09 o                         
   2   7   4         19.73         17.66         1.54 o                         
   3   7   4        144.79        137.71         3.33 o                         
   4   7   4        340.99        338.62         8.26 o                         
   5   7   4         21.61         16.92         2.13 o                         
   7   7   4        112.46        101.96         4.36 o                         
   8   7   4         19.90         17.64         1.61 o                         
   9   7   4          6.34          1.29         2.83 o                         
  10   7   4         25.90         27.96         2.37 o                         
  -9   8   4          4.25          4.20         1.36 o                         
  -8   8   4         11.11         15.38         1.74 o                         
  -7   8   4         10.75         12.94         1.92 o                         
  -6   8   4         82.51         72.55         3.40 o                         
  -5   8   4         57.62         52.12         5.60 o                         
  -4   8   4         11.38         11.39         1.01 o                         
  -3   8   4         13.81         12.48         1.73 o                         
  -2   8   4        101.26         96.44         5.26 o                         
  -1   8   4          3.40          5.36         1.10 o                         
   0   8   4         27.22         26.70         1.74 o                         
   1   8   4          3.35          3.60         1.55 o                         
   2   8   4        101.12         94.98         6.64 o                         
   3   8   4         13.83         15.64         1.90 o                         
   4   8   4         11.38          9.81         1.12 o                         
   5   8   4         57.32         50.88         2.36 o                         
   6   8   4         82.60         78.50         5.90 o                         
   7   8   4         10.72         15.13         2.94 o                         
   8   8   4         11.11         14.05         2.33 o                         
   9   8   4          4.26          5.87         1.88 o                         
  -9   9   4          0.73          1.40         1.77 o                         
  -8   9   4          2.17          0.96         1.92 o                         
  -7   9   4         11.83         11.98         1.10 o                         
  -6   9   4         72.62         72.38         2.97 o                         
  -5   9   4         26.93         22.41         1.44 o                         
  -4   9   4         30.35         29.17         3.52 o                         
  -3   9   4         41.20         39.21         2.11 o                         
  -2   9   4         30.84         24.66         2.90 o                         
  -1   9   4        406.09        390.25         8.91 o                         
   0   9   4        320.97        308.70         8.72 o                         
   1   9   4        405.59        405.21        11.46 o                         
   2   9   4         30.86         27.04         3.18 o                         
   3   9   4         41.09         38.05         3.10 o                         
   4   9   4         30.43         23.46         1.91 o                         
   5   9   4         26.96         29.26         2.41 o                         
   6   9   4         72.65         78.30         5.85 o                         
   7   9   4         11.86         10.95         1.64 o                         
   8   9   4          2.15          1.57         1.13 o                         
   9   9   4          0.73          4.22         2.07 o                         
  -6  10   4         20.90         18.56         2.97 o                         
  -5  10   4         18.48         18.01         1.38 o                         
  -4  10   4         27.62         29.79         1.84 o                         
  -3  10   4         28.29         27.49         1.91 o                         
  -2  10   4         28.77         26.13         1.96 o                         
  -1  10   4          4.26          2.49         1.24 o                         
   0  10   4         89.57         85.04         3.24 o                         
   1  10   4          4.22          6.14         1.71 o                         
   2  10   4         28.79         21.58         2.65 o                         
   3  10   4         28.35         25.59         2.04 o                         
   4  10   4         27.64         31.71         8.76 o                         
   5  10   4         18.50         23.47         2.96 o                         
   6  10   4         20.89         17.95         2.18 o                         
   7  10   4         31.56         38.19         9.88 o                         
   8  10   4         50.07         48.60         4.80 o                         
  -6  11   4          7.98         13.00         3.15 o                         
  -5  11   4         15.00         13.81         3.06 o                         
  -4  11   4         16.00         16.23         2.88 o                         
  -3  11   4          6.17          6.53         1.11 o                         
  -2  11   4         32.99         34.01         3.17 o                         
  -1  11   4         80.12         67.09         4.67 o                         
   0  11   4        172.56        153.85         5.63 o                         
   1  11   4         80.05         76.78         8.02 o                         
   2  11   4         33.02         29.46         3.53 o                         
   3  11   4          6.20          8.58         2.09 o                         
   4  11   4         16.01         20.08         5.33 o                         
   5  11   4         14.98         16.92         1.92 o                         
   6  11   4          7.98          7.96         3.70 o                         
  -6  12   4         26.16         26.08         5.86 o                         
  -5  12   4         23.55         24.57         2.85 o                         
  -4  12   4          1.05          2.10         1.25 o                         
  -3  12   4         36.72         38.14         2.40 o                         
  -2  12   4         15.29         11.10         1.51 o                         
  -1  12   4          3.41          1.63         1.34 o                         
   0  12   4         27.86         26.93         2.89 o                         
   1  12   4          3.38          0.79         1.85 o                         
   2  12   4         15.30         15.13         2.94 o                         
   3  12   4         36.71         36.30         2.57 o                         
   4  12   4          1.06          0.48         1.89 o                         
   5  12   4         23.52         23.67         2.39 o                         
   6  12   4         26.14         30.40         3.51 o                         
  -5  13   4          5.32          2.79         1.37 o                         
  -4  13   4          2.86          1.56         1.50 o                         
  -3  13   4          7.60         14.42         2.56 o                         
  -2  13   4         27.01         27.23         2.63 o                         
  -1  13   4         25.11         20.39         5.95 o                         
   0  13   4         15.55         14.02         2.53 o                         
   1  13   4         25.14         24.27         2.23 o                         
   2  13   4         27.00         32.03         2.50 o                         
   3  13   4          7.63          7.25         1.66 o                         
   4  13   4          2.86          2.93         3.41 o                         
   5  13   4          5.33          6.38         2.78 o                         
  -3  14   4         15.42         11.67         2.08 o                         
  -2  14   4         17.82         20.55         3.54 o                         
  -1  14   4          5.24          4.87         1.84 o                         
   0  14   4          2.48          6.09         4.33 o                         
   1  14   4          5.22          1.97         2.20 o                         
   2  14   4         17.82         20.79         3.26 o                         
   3  14   4         15.43         13.17         2.49 o                         
   1   0   5        501.71        462.73         7.84 o                         
   2   0   5         20.66         14.81         0.62 o                         
   3   0   5       2407.39       2611.05        84.31 o                         
   4   0   5        167.15        175.55         3.76 o                         
   5   0   5        101.52        114.38         2.62 o                         
   6   0   5        116.77        113.74         2.81 o                         
   7   0   5          5.53          9.99         0.67 o                         
   8   0   5         17.96         10.46         1.54 o                         
   9   0   5         64.73         70.17         4.22 o                         
  10   0   5          5.79          4.14         1.48 o                         
  11   0   5          1.91          4.08         2.20 o                         
 -11   1   5         58.47         70.39         5.23 o                         
 -10   1   5         50.07         69.17         4.08 o                         
  -9   1   5         44.15         50.37         3.48 o                         
  -8   1   5        190.74        200.04         4.65 o                         
  -7   1   5        101.43         89.18         2.63 o                         
  -6   1   5         76.16         71.43         2.02 o                         
  -5   1   5        311.72        302.53         7.49 o                         
  -4   1   5         14.12         16.42         0.78 o                         
  -3   1   5        274.62        276.82         5.64 o                         
  -2   1   5        286.57        283.87         4.99 o                         
  -1   1   5        880.96        866.94        16.75 o                         
   0   1   5         47.39         43.06         1.05 o                         
   1   1   5        881.02        872.59        16.79 o                         
   2   1   5        286.44        283.15         4.90 o                         
   3   1   5        274.82        272.47         5.59 o                         
   4   1   5         14.06         16.29         1.60 o                         
   5   1   5        311.44        300.95         8.09 o                         
   6   1   5         75.99         68.82         2.72 o                         
   7   1   5        101.38         93.23         4.61 o                         
   8   1   5        191.02        195.71         9.09 o                         
   9   1   5         44.44         46.23         3.07 o                         
  10   1   5         50.19         50.56         3.86 o                         
  11   1   5         58.37         79.21         5.43 o                         
 -11   2   5          2.56          3.95         2.24 o                         
  -9   2   5         16.35         15.31         1.26 o                         
  -8   2   5         71.93         65.47         3.97 o                         
  -7   2   5         91.62         84.37         3.90 o                         
  -6   2   5         41.44         42.75         2.88 o                         
  -5   2   5         63.88         63.29         1.48 o                         
  -4   2   5        103.75        114.31         3.02 o                         
  -3   2   5        599.20        663.15        12.92 o                         
  -2   2   5       1832.74       1828.79        29.36 o                         
  -1   2   5          1.84          2.33         0.42 o                         
   0   2   5        214.14        229.76         6.83 o                         
   1   2   5          1.79          1.75         0.46 o                         
   2   2   5       1836.06       1867.87        36.30 o                         
   3   2   5        599.26        670.30        13.13 o                         
   4   2   5        103.97        107.29         4.67 o                         
   5   2   5         63.62         61.05         3.32 o                         
   6   2   5         41.21         39.55         3.00 o                         
   7   2   5         91.67         81.35         3.94 o                         
   9   2   5         16.35         12.34         1.77 o                         
  10   2   5         36.46         34.87         3.13 o                         
  11   2   5          2.57          3.90         2.15 o                         
 -11   3   5        114.32        162.41         8.45 o                         
 -10   3   5        114.31        115.26         7.40 o                         
  -9   3   5         24.71         24.05         1.96 o                         
  -8   3   5        133.66        128.18         4.23 o                         
  -7   3   5        109.99        102.35         2.73 o                         
  -6   3   5         35.71         34.02         3.83 o                         
  -5   3   5         35.72         39.98         1.49 o                         
  -4   3   5         50.82         53.09         1.31 o                         
  -3   3   5        165.81        160.57         4.68 o                         
  -2   3   5        129.88        137.98         3.08 o                         
  -1   3   5         85.07         89.73         2.27 o                         
   0   3   5          7.95          7.80         0.54 o                         
   1   3   5         84.84         91.65         1.88 o                         
   2   3   5        130.03        132.70         2.53 o                         
   3   3   5        166.06        178.71         6.67 o                         
   4   3   5         51.05         54.83         1.64 o                         
   5   3   5         35.55         36.29         2.31 o                         
   6   3   5         35.87         37.25         2.51 o                         
   7   3   5        109.97         98.42         4.87 o                         
   9   3   5         24.91         21.89         2.48 o                         
  10   3   5        114.44        111.04        21.65 o                         
  11   3   5        114.20        131.29         8.20 o                         
 -11   4   5         16.01         15.71         2.78 o                         
 -10   4   5         22.31         26.61         1.76 o                         
  -9   4   5         30.80         31.65         1.98 o                         
  -8   4   5          5.98          3.74         0.86 o                         
  -7   4   5        126.00        128.51         4.35 o                         
  -6   4   5         42.61         38.69         1.50 o                         
  -5   4   5        123.48        125.10         2.67 o                         
  -4   4   5        138.59        152.02         3.07 o                         
  -3   4   5         35.41         33.80         0.96 o                         
  -2   4   5         89.04         85.07         2.46 o                         
  -1   4   5        493.74        493.16         7.87 o                         
   0   4   5         64.49         78.85         1.66 o                         
   1   4   5        493.52        498.07         9.95 o                         
   2   4   5         88.99         85.30         2.37 o                         
   3   4   5         35.53         35.82         1.25 o                         
   4   4   5        138.50        147.53         3.71 o                         
   5   4   5        123.46        131.47         5.99 o                         
   6   4   5         42.57         36.61         2.73 o                         
   7   4   5        126.04        121.90         5.71 o                         
   8   4   5          5.95          5.56         1.20 o                         
   9   4   5         30.70         37.01         3.14 o                         
  10   4   5         22.32         28.45         2.30 o                         
  11   4   5         16.00         11.74         2.86 o                         
 -10   5   5         13.20         17.37         1.52 o                         
  -9   5   5         23.58         20.37         2.03 o                         
  -8   5   5         58.48         58.08         3.94 o                         
  -7   5   5         53.15         55.29         1.94 o                         
  -6   5   5          0.56          0.07         0.57 o                         
  -5   5   5         78.08         82.09         1.98 o                         
  -4   5   5        189.92        196.74         5.68 o                         
  -3   5   5         44.90         43.36         1.37 o                         
  -2   5   5        183.44        186.32         5.10 o                         
  -1   5   5        110.01        105.46         2.13 o                         
   0   5   5        396.53        419.32         6.81 o                         
   1   5   5        110.18        108.20         2.23 o                         
   2   5   5        183.42        184.19         5.55 o                         
   3   5   5         44.93         41.95         1.84 o                         
   4   5   5        190.00        200.57         4.60 o                         
   5   5   5         78.45         81.36         3.40 o                         
   6   5   5          0.57          2.50         0.82 o                         
   7   5   5         53.08         51.42         2.76 o                         
   8   5   5         58.60         60.43         3.81 o                         
   9   5   5         23.74         23.47         2.44 o                         
  10   5   5         13.16         18.11         7.18 o                         
 -10   6   5          0.77          3.82         1.81 o                         
  -9   6   5         21.53         22.96         2.29 o                         
  -8   6   5         67.55         63.12         2.98 o                         
  -7   6   5          9.14         13.16         1.29 o                         
  -6   6   5         37.42         40.22         2.78 o                         
  -5   6   5         68.39         71.51         3.81 o                         
  -4   6   5        260.92        234.34         6.86 o                         
  -3   6   5         36.96         40.34         1.10 o                         
  -2   6   5        304.78        336.41         7.06 o                         
  -1   6   5        104.19        103.07         2.32 o                         
   0   6   5        117.14        116.98         2.36 o                         
   1   6   5        104.22        104.98         2.19 o                         
   2   6   5        305.07        313.97         8.85 o                         
   3   6   5         36.99         34.40         1.87 o                         
   4   6   5        261.24        250.17         6.40 o                         
   6   6   5         37.43         37.17         5.47 o                         
   7   6   5          9.16         12.76         2.46 o                         
   8   6   5         67.48         74.14         3.54 o                         
   9   6   5         21.52         22.33         2.44 o                         
  10   6   5          0.77          5.46         1.69 o                         
 -10   7   5         19.09         19.42         2.39 o                         
  -9   7   5         19.95         17.37         2.32 o                         
  -8   7   5         26.34         27.90         2.73 o                         
  -7   7   5         22.46         28.60         3.05 o                         
  -6   7   5         66.38         60.75         3.67 o                         
  -5   7   5          6.34          5.95         1.11 o                         
  -4   7   5        347.69        359.56         6.64 o                         
  -3   7   5        165.08        158.35         5.25 o                         
  -2   7   5         31.41         35.55         1.16 o                         
  -1   7   5         40.90         44.73         2.16 o                         
   0   7   5         30.25         35.46         1.50 o                         
   1   7   5         40.96         41.01         1.74 o                         
   2   7   5         31.34         30.32         1.31 o                         
   3   7   5        165.02        162.67         9.58 o                         
   4   7   5        347.90        344.81        13.54 o                         
   5   7   5          6.29          3.07         1.49 o                         
   6   7   5         66.42         61.85         2.84 o                         
   7   7   5         22.46         18.84         2.53 o                         
   8   7   5         26.28         28.68         2.28 o                         
   9   7   5         19.93         22.66         2.62 o                         
  10   7   5         19.07         17.77         2.29 o                         
  -9   8   5         20.64         21.09         2.80 o                         
  -8   8   5         17.73         15.13         2.95 o                         
  -7   8   5         20.83         19.77         2.24 o                         
  -6   8   5          8.74          9.15         2.35 o                         
  -5   8   5         90.14         89.53         2.80 o                         
  -4   8   5         74.93         72.86         2.43 o                         
  -3   8   5         18.54         20.36         1.18 o                         
  -2   8   5         78.89         71.23         2.36 o                         
  -1   8   5         43.73         44.63         1.37 o                         
   0   8   5          1.62          1.88         0.78 o                         
   1   8   5         43.97         48.29         5.36 o                         
   2   8   5         78.93         76.62         4.19 o                         
   3   8   5         18.60         19.62         1.77 o                         
   4   8   5         74.91         73.35         3.39 o                         
   5   8   5         90.16         90.35         3.70 o                         
   7   8   5         20.79         14.48         1.94 o                         
   8   8   5         17.72         19.12         4.10 o                         
   9   8   5         20.60         18.38         2.56 o                         
  -9   9   5          9.59         11.19         1.86 o                         
  -8   9   5          7.83          9.73         3.91 o                         
  -7   9   5          9.68         13.62         2.69 o                         
  -6   9   5          8.73          8.50         1.41 o                         
  -5   9   5         30.43         37.49         2.28 o                         
  -4   9   5          8.29          8.08         1.12 o                         
  -3   9   5         79.14         74.53         2.08 o                         
  -2   9   5         85.33         80.98         2.20 o                         
  -1   9   5        186.32        163.56         4.48 o                         
   0   9   5        107.30        109.34         5.62 o                         
   1   9   5        186.28        173.15         5.55 o                         
   2   9   5         85.27         86.24         3.34 o                         
   3   9   5         79.19         70.04         3.39 o                         
   4   9   5          8.30          9.70         1.37 o                         
   5   9   5         30.36         32.86         2.24 o                         
   6   9   5          8.71          9.70         3.08 o                         
   7   9   5          9.68          8.08         2.94 o                         
   8   9   5          7.85          8.33         1.49 o                         
   9   9   5          9.56          8.85         2.56 o                         
  -8  10   5         20.88         25.24         3.46 o                         
  -7  10   5         16.29         15.49         3.24 o                         
  -6  10   5         35.72         32.25         2.35 o                         
  -5  10   5         21.34         23.51         1.78 o                         
  -4  10   5          2.40          3.73         1.21 o                         
  -3  10   5         28.03         28.27         1.81 o                         
  -2  10   5         51.11         52.37         3.55 o                         
   0  10   5        119.90        102.49         3.84 o                         
   1  10   5         27.76         24.67         3.75 o                         
   2  10   5         51.17         51.13         3.60 o                         
   3  10   5         28.10         33.66         2.67 o                         
   4  10   5          2.41          3.52         2.16 o                         
   5  10   5         21.35         16.61         2.54 o                         
   6  10   5         35.74         41.81         2.92 o                         
   7  10   5         16.30         15.13         1.94 o                         
   8  10   5         20.91         24.59         6.14 o                         
  -7  11   5          7.62          2.59         1.90 o                         
  -6  11   5         15.33         17.04         1.86 o                         
  -5  11   5          0.12          1.20         2.02 o                         
  -4  11   5         14.33         14.98         1.50 o                         
  -3  11   5         39.30         41.35         4.37 o                         
  -2  11   5         25.39         22.14         2.49 o                         
  -1  11   5          6.22          6.89         1.95 o                         
   0  11   5          0.83          2.97         1.46 o                         
   1  11   5          6.23          4.90         1.50 o                         
   2  11   5         25.35         21.27         2.75 o                         
   3  11   5         39.32         39.39         3.49 o                         
   4  11   5         14.38         20.13         2.44 o                         
   5  11   5          0.11          2.09         1.52 o                         
   6  11   5         15.30         13.14         2.31 o                         
   7  11   5          7.62          5.66         1.83 o                         
  -6  12   5         15.88         14.88         2.61 o                         
  -5  12   5         44.35         45.74         3.12 o                         
  -4  12   5         21.06         18.47         3.16 o                         
  -3  12   5          7.48          8.08         1.65 o                         
  -2  12   5          6.59          7.82         2.11 o                         
  -1  12   5          2.23          3.78         3.87 o                         
   0  12   5          0.82          0.02         1.69 o                         
   1  12   5          2.23         -0.62         1.14 o                         
   2  12   5          6.58          5.13         3.97 o                         
   3  12   5          7.47          9.31         2.27 o                         
   4  12   5         21.07         19.42         3.61 o                         
   5  12   5         44.34         60.33         3.40 o                         
   6  12   5         15.88         15.13         3.21 o                         
  -4  13   5         48.54         51.16         3.21 o                         
  -3  13   5          1.38          3.10         1.31 o                         
  -2  13   5         20.13         17.54         2.67 o                         
  -1  13   5          4.16          6.18         3.57 o                         
   1  13   5          4.17          2.57         2.48 o                         
   2  13   5         20.13         18.29         2.02 o                         
   3  13   5          1.39          4.53         1.72 o                         
   4  13   5         48.52         47.08         3.18 o                         
  -2  14   5         16.06         17.26         2.32 o                         
  -1  14   5         18.05         22.20         3.18 o                         
   0  14   5          1.30         -1.04         2.33 o                         
   1  14   5         18.03         16.94         2.09 o                         
   2  14   5         16.06         20.93         3.40 o                         
   1   0   6       1273.90       1327.06        21.72 o                         
   2   0   6         14.48         14.93         1.27 o                         
   3   0   6         22.56         21.79         1.75 o                         
   4   0   6        528.82        547.89        20.47 o                         
   5   0   6         80.98         83.40         2.12 o                         
   6   0   6         14.25         13.37         1.17 o                         
   7   0   6          3.36          3.69         1.50 o                         
   8   0   6          5.62          1.67         1.49 o                         
   9   0   6         41.57         43.83         3.42 o                         
  10   0   6          3.43          5.23         1.88 o                         
  11   0   6          6.12          5.79         2.42 o                         
 -11   1   6         17.22         20.91         3.09 o                         
 -10   1   6         13.66         18.78         2.59 o                         
  -9   1   6          4.18          2.36         1.94 o                         
  -8   1   6        166.29        152.26         5.00 o                         
  -7   1   6         64.60         57.18         3.21 o                         
  -6   1   6        218.68        211.81         5.86 o                         
  -5   1   6        358.08        385.08         8.12 o                         
  -4   1   6        145.08        154.03         3.19 o                         
  -3   1   6        447.14        448.60        17.99 o                         
  -2   1   6       1804.52       1898.72        34.52 o                         
  -1   1   6        423.53        424.81         8.41 o                         
   0   1   6        902.68        873.73        16.81 o                         
   1   1   6        424.40        423.97         7.92 o                         
   2   1   6       1805.24       1897.68        30.36 o                         
   3   1   6        447.63        451.78         9.48 o                         
   4   1   6        144.93        151.94         6.86 o                         
   5   1   6        358.06        381.02        10.38 o                         
   6   1   6        218.32        205.10         8.35 o                         
   7   1   6         64.39         52.76         3.18 o                         
   8   1   6        166.30        144.68         7.49 o                         
  10   1   6         13.68         13.43         1.94 o                         
  11   1   6         17.18         18.96         3.12 o                         
 -11   2   6         38.18         47.32         4.10 o                         
 -10   2   6         37.98         37.09         3.47 o                         
  -9   2   6         82.54         87.07         5.44 o                         
  -8   2   6         15.08         15.76         1.51 o                         
  -7   2   6         17.29         17.54         0.94 o                         
  -6   2   6         34.51         35.11         4.99 o                         
  -5   2   6         75.50         66.66         5.81 o                         
  -4   2   6          9.50         16.09         0.74 o                         
  -3   2   6         85.69         93.73         1.86 o                         
  -2   2   6         76.41         77.44         1.64 o                         
  -1   2   6       1138.01       1185.94        22.39 o                         
   0   2   6         20.70         18.34         0.66 o                         
   1   2   6       1137.65       1222.41        28.34 o                         
   2   2   6         76.25         76.63         2.37 o                         
   3   2   6         85.71         95.90         2.34 o                         
   4   2   6          9.39         15.43         0.83 o                         
   5   2   6         75.39         80.52         3.57 o                         
   6   2   6         34.53         33.09         2.67 o                         
   7   2   6         17.30         17.32         1.66 o                         
   8   2   6         15.12         17.21         2.03 o                         
   9   2   6         82.53         89.68         5.15 o                         
  10   2   6         37.90         36.29         3.19 o                         
  11   2   6         38.25         39.80         4.10 o                         
 -11   3   6          0.01          4.17         2.49 o                         
  -9   3   6         41.97         43.51         2.21 o                         
  -8   3   6        190.21        154.57         7.58 o                         
  -7   3   6        264.43        238.02         9.00 o                         
  -6   3   6        191.30        193.96         4.70 o                         
  -5   3   6         29.95         36.81         2.23 o                         
  -4   3   6        267.06        290.30         6.60 o                         
  -3   3   6        176.42        177.62         3.56 o                         
  -2   3   6        447.12        429.37         7.89 o                         
  -1   3   6         12.55         15.39         0.67 o                         
   0   3   6         44.28         47.60         1.41 o                         
   1   3   6         12.49         14.00         1.58 o                         
   2   3   6        447.17        445.89         9.18 o                         
   3   3   6        176.35        183.32         4.83 o                         
   4   3   6        266.99        295.77         6.53 o                         
   5   3   6         29.98         32.90         1.77 o                         
   6   3   6        190.95        199.63         8.05 o                         
   7   3   6        264.27        227.71         8.80 o                         
   9   3   6         41.88         42.70         3.47 o                         
  10   3   6          9.67         11.20         2.04 o                         
 -10   4   6         59.20         60.74         3.61 o                         
  -9   4   6          2.96          3.06         1.09 o                         
  -8   4   6         60.70         48.15         5.19 o                         
  -7   4   6          2.92          4.65         3.41 o                         
  -6   4   6        264.37        250.83         7.35 o                         
  -5   4   6         62.05         57.94         2.88 o                         
  -4   4   6          3.53          2.47         0.77 o                         
  -3   4   6         46.07         46.74         1.41 o                         
  -2   4   6         14.06         18.38         1.25 o                         
  -1   4   6        163.72        182.24         3.26 o                         
   0   4   6         81.84         86.31         2.17 o                         
   1   4   6        163.66        185.14         4.02 o                         
   2   4   6         14.17         15.86         0.76 o                         
   3   4   6         46.04         45.82         2.83 o                         
   4   4   6          3.55          4.74         1.19 o                         
   5   4   6         62.24         62.23         2.55 o                         
   6   4   6        264.39        263.62        10.76 o                         
   7   4   6          2.89          6.44         1.31 o                         
   8   4   6         60.66         58.28         3.74 o                         
   9   4   6          2.96          2.55         1.50 o                         
  10   4   6         59.15         56.07         7.80 o                         
 -10   5   6         19.24         14.47         1.91 o                         
  -9   5   6         73.95         68.95         4.95 o                         
  -8   5   6         11.35         13.93         2.24 o                         
  -7   5   6        167.42        143.72         5.56 o                         
  -6   5   6        164.86        151.79         4.96 o                         
  -5   5   6         10.86          6.69         1.68 o                         
  -4   5   6        189.36        189.15         3.46 o                         
  -3   5   6        123.28        133.57         3.25 o                         
  -2   5   6         62.58         59.08         1.51 o                         
  -1   5   6        296.39        302.12         5.16 o                         
   0   5   6         61.42         61.53         1.50 o                         
   1   5   6        296.18        295.48         5.95 o                         
   2   5   6         62.81         55.47         1.71 o                         
   3   5   6        123.24        125.78         4.72 o                         
   4   5   6        189.48        193.63         5.80 o                         
   6   5   6        164.65        138.80        15.46 o                         
   8   5   6         11.36         11.24         1.73 o                         
   9   5   6         73.91         67.64         4.69 o                         
  10   5   6         19.25         20.50         2.98 o                         
 -10   6   6          0.37          2.01         1.97 o                         
  -9   6   6         23.48         22.33         2.57 o                         
  -8   6   6          6.85          7.16         1.84 o                         
  -7   6   6         10.45         11.09         1.81 o                         
  -6   6   6         36.63         28.89         3.14 o                         
  -5   6   6        126.16        112.44         2.64 o                         
  -4   6   6         39.59         42.73         1.15 o                         
  -3   6   6         86.18         82.50         4.15 o                         
  -2   6   6        331.74        327.73         7.25 o                         
  -1   6   6         78.62         79.27         1.72 o                         
   0   6   6        258.43        268.71         7.70 o                         
   1   6   6         78.53         81.67         1.98 o                         
   2   6   6        331.73        324.59         6.85 o                         
   3   6   6         86.19         79.03         2.51 o                         
   4   6   6         39.43         36.69         2.49 o                         
   5   6   6        126.14        114.84         4.63 o                         
   6   6   6         36.61         37.34         3.00 o                         
   7   6   6         10.45         10.63         2.25 o                         
   8   6   6          6.84          5.34         1.57 o                         
   9   6   6         23.44         14.88         2.05 o                         
  10   6   6          0.36          5.41         3.61 o                         
  -9   7   6         19.91         13.77         2.17 o                         
  -8   7   6          6.70          5.89         1.15 o                         
  -7   7   6         31.20         31.01         1.80 o                         
  -6   7   6        160.30        167.42        13.19 o                         
  -5   7   6         43.62         38.99         1.15 o                         
  -4   7   6        463.55        461.84         8.41 o                         
  -3   7   6        228.30        222.93         8.71 o                         
  -2   7   6        194.46        193.27         4.03 o                         
  -1   7   6         24.09         23.44         1.80 o                         
   0   7   6         65.68         77.66         3.16 o                         
   1   7   6         24.13         19.73         1.21 o                         
   2   7   6        195.08        194.31        11.01 o                         
   3   7   6        228.14        236.53         6.91 o                         
   4   7   6        463.76        454.00        12.26 o                         
   5   7   6         43.65         35.55         2.09 o                         
   6   7   6        160.20        165.55         6.08 o                         
   7   7   6         31.27         29.62         2.13 o                         
   8   7   6          6.73          5.14         1.30 o                         
   9   7   6         19.87         22.08         2.68 o                         
  -9   8   6          9.33         10.04         3.23 o                         
  -8   8   6         11.18          5.98         1.88 o                         
  -7   8   6          0.90          2.14         2.19 o                         
  -6   8   6          3.11          3.42         1.38 o                         
  -5   8   6         38.55         35.89         1.75 o                         
  -4   8   6         27.18         22.77         1.20 o                         
  -3   8   6          5.14          3.95         0.84 o                         
  -2   8   6         78.07         77.42         2.66 o                         
  -1   8   6         19.67         21.25         1.40 o                         
   0   8   6         36.51         36.18         5.27 o                         
   1   8   6         19.67         19.62         1.55 o                         
   2   8   6         78.16         70.39         4.67 o                         
   3   8   6          5.11          9.01         1.59 o                         
   4   8   6         27.15         29.49         2.07 o                         
   5   8   6         38.59         33.09         2.74 o                         
   6   8   6          3.07          6.02         2.54 o                         
   7   8   6          0.91          1.59         2.07 o                         
   8   8   6         11.16          4.70         3.98 o                         
   9   8   6          9.31         11.56         2.12 o                         
  -8   9   6          7.07          8.31         2.14 o                         
  -7   9   6          6.62          6.95         1.48 o                         
  -6   9   6         10.31         12.07         1.14 o                         
  -5   9   6        117.11        108.39         6.62 o                         
  -4   9   6         32.99         30.48         2.14 o                         
  -3   9   6          5.36          6.08         2.54 o                         
  -2   9   6         41.78         34.85         1.85 o                         
  -1   9   6        141.12        139.15         6.57 o                         
   0   9   6         78.85         76.70         3.07 o                         
   1   9   6        141.21        137.44         7.15 o                         
   2   9   6         41.79         36.96         3.72 o                         
   3   9   6          5.37          5.36         1.37 o                         
   4   9   6         33.00         35.67         4.28 o                         
   5   9   6        117.11        117.73         5.10 o                         
   6   9   6         10.30          8.12         1.81 o                         
   7   9   6          6.60         14.98         4.80 o                         
   8   9   6          7.07          7.82         2.34 o                         
  -8  10   6          1.53          1.76         2.06 o                         
  -7  10   6         16.89         23.92         3.63 o                         
  -6  10   6         14.24         17.04         1.95 o                         
  -5  10   6         19.33         19.71         1.23 o                         
  -4  10   6          8.09         11.02         2.36 o                         
  -3  10   6        105.99        113.25         3.55 o                         
  -2  10   6         26.55         26.75         2.01 o                         
  -1  10   6         55.96         55.68         3.86 o                         
   0  10   6         23.96         20.97         2.31 o                         
   1  10   6         55.86         52.41         4.12 o                         
   2  10   6         26.53         28.53         3.77 o                         
   3  10   6        105.94        118.21         4.98 o                         
   4  10   6          8.14          3.63         2.49 o                         
   5  10   6         19.31         18.31         3.05 o                         
   7  10   6         16.90         17.54         3.11 o                         
   8  10   6          1.51          2.66         1.95 o                         
  -7  11   6         26.31         26.58         3.21 o                         
  -6  11   6          5.33          5.20         1.93 o                         
  -5  11   6         54.71         63.14         4.84 o                         
  -4  11   6         41.51         46.13         2.60 o                         
  -3  11   6          4.91          6.64         1.73 o                         
  -2  11   6         13.98         11.40         1.47 o                         
  -1  11   6         37.75         32.89         2.33 o                         
   0  11   6         43.70         54.99         3.73 o                         
   1  11   6         37.75         34.12         2.18 o                         
   2  11   6         13.89         13.85         4.76 o                         
   3  11   6          4.94          3.87         1.98 o                         
   4  11   6         41.56         37.88         3.80 o                         
   5  11   6         54.71         61.29         6.76 o                         
   6  11   6          5.29          7.17         1.91 o                         
  -6  12   6         19.75         15.03         2.67 o                         
  -5  12   6          5.80          7.98         1.66 o                         
  -4  12   6         24.50         27.90         3.17 o                         
  -3  12   6         24.28         21.79         1.93 o                         
  -2  12   6          6.30          8.74         2.51 o                         
  -1  12   6         12.29         12.60         1.81 o                         
   0  12   6          6.18          5.84         1.86 o                         
   1  12   6         12.28         10.80         6.70 o                         
   2  12   6          6.30          6.99         2.47 o                         
   3  12   6         24.29         25.24         2.26 o                         
   4  12   6         24.54         21.20         2.05 o                         
   5  12   6          5.80          8.77         3.48 o                         
  -4  13   6          1.15          2.35         1.07 o                         
  -3  13   6         17.67         17.05         1.91 o                         
  -2  13   6         22.15         23.77         4.23 o                         
  -1  13   6         25.37         21.01         2.55 o                         
   0  13   6          7.72          6.09         1.53 o                         
   1  13   6         25.38         28.17         3.29 o                         
   2  13   6         22.14         20.42         2.40 o                         
   3  13   6         17.68         17.34         2.91 o                         
   4  13   6          1.15          1.81         1.47 o                         
  -1  14   6         14.81         14.87         2.06 o                         
   0  14   6         21.96         32.92         2.61 o                         
   1  14   6         14.80         17.64         1.97 o                         
   1   0   7       1521.77       1668.26        27.12 o                         
   2   0   7        116.67        126.70         5.35 o                         
   3   0   7         66.76         78.27         4.53 o                         
   4   0   7         66.26         68.08         1.51 o                         
   5   0   7        183.38        200.15         5.36 o                         
   6   0   7         99.79        111.03         5.31 o                         
   7   0   7        717.11        638.20        23.44 o                         
   8   0   7          0.15          1.31         2.14 o                         
   9   0   7          2.40          5.89         2.31 o                         
  10   0   7          0.06          1.97         2.14 o                         
 -11   1   7         22.87         22.20         3.87 o                         
  -8   1   7        110.88        115.26         6.40 o                         
  -7   1   7         79.10         84.98         4.28 o                         
  -6   1   7        135.36        133.67         3.79 o                         
  -5   1   7          6.33          6.49         0.92 o                         
  -4   1   7         70.21         66.38         2.46 o                         
  -3   1   7        108.41        113.25         2.26 o                         
  -2   1   7        312.48        335.55         5.91 o                         
  -1   1   7        727.66        755.14        14.58 o                         
   0   1   7          7.98         12.74         2.30 o                         
   1   1   7        726.62        757.96        12.76 o                         
   2   1   7        312.81        332.87         5.92 o                         
   3   1   7        108.77        112.86         2.77 o                         
   4   1   7         70.44         70.56         1.92 o                         
   5   1   7          6.35          3.81         1.47 o                         
   6   1   7        135.30        132.97         5.96 o                         
   8   1   7        110.71        109.09         5.95 o                         
   9   1   7         13.84         19.13         2.55 o                         
  10   1   7         25.24         27.90         3.01 o                         
  11   1   7         22.82         24.84         3.24 o                         
 -11   2   7          4.23          0.83         2.42 o                         
  -9   2   7          4.30          3.41         1.25 o                         
  -8   2   7        146.00        146.74        12.78 o                         
  -7   2   7        164.49        154.12         3.64 o                         
  -6   2   7        521.46        537.39        13.78 o                         
  -5   2   7        110.96        110.56         2.98 o                         
  -4   2   7        719.40        722.92        14.81 o                         
  -3   2   7         53.66         49.42         1.17 o                         
  -2   2   7        760.40        758.54        14.67 o                         
  -1   2   7         72.24         68.19         1.73 o                         
   0   2   7       2353.19       2507.11        45.98 o                         
   1   2   7         72.12         66.69         1.68 o                         
   2   2   7        760.14        764.30        18.75 o                         
   3   2   7         53.64         48.82         1.65 o                         
   4   2   7        719.96        748.22        15.57 o                         
   5   2   7        111.27        115.99         3.48 o                         
   6   2   7        521.60        559.11        19.12 o                         
   7   2   7        164.34        143.40         6.67 o                         
   8   2   7        145.72        151.45         7.18 o                         
   9   2   7          4.30          4.47         1.85 o                         
  10   2   7         15.27         19.31         2.56 o                         
  11   2   7          4.22          5.89         1.70 o                         
 -10   3   7         40.97         49.91         4.59 o                         
  -9   3   7          6.29          8.68         1.37 o                         
  -8   3   7        138.03        129.38         4.57 o                         
  -7   3   7          7.34          8.52         1.96 o                         
  -6   3   7         83.48         87.95         2.50 o                         
  -5   3   7         21.16         17.66         2.56 o                         
  -4   3   7         88.20         91.37         6.70 o                         
  -3   3   7        231.45        224.70         4.97 o                         
  -2   3   7        117.33        130.28         2.66 o                         
  -1   3   7        632.43        645.84        11.09 o                         
   0   3   7        190.82        194.43         4.78 o                         
   1   3   7        632.33        665.46        18.81 o                         
   2   3   7        117.31        129.97         3.02 o                         
   3   3   7        231.72        232.11         4.35 o                         
   4   3   7         88.37         79.91         2.95 o                         
   5   3   7         21.12         17.47         1.33 o                         
   6   3   7         83.55         83.29         8.07 o                         
   7   3   7          7.37          6.85         2.29 o                         
   8   3   7        137.55        121.02         6.27 o                         
   9   3   7          6.36          8.42         1.84 o                         
  10   3   7         40.91         48.33         3.96 o                         
 -10   4   7         47.17         52.56         4.80 o                         
  -9   4   7          7.15          7.47         1.49 o                         
  -8   4   7         37.71         38.39         3.12 o                         
  -7   4   7        157.51        153.43         5.62 o                         
  -6   4   7         35.53         31.02         2.44 o                         
  -5   4   7         19.74         15.51         0.97 o                         
  -4   4   7         99.48         96.20         3.28 o                         
  -3   4   7        129.95        134.75         2.82 o                         
  -2   4   7         19.76         17.69         0.95 o                         
  -1   4   7         34.40         34.03         1.06 o                         
   0   4   7        180.50        199.21         4.33 o                         
   1   4   7         34.28         37.45         1.47 o                         
   2   4   7         19.68         15.43         1.25 o                         
   3   4   7        130.00        131.48         2.77 o                         
   4   4   7         99.37         94.15         7.17 o                         
   5   4   7         19.77         17.99         3.04 o                         
   6   4   7         35.49         28.53         2.62 o                         
   7   4   7        157.33        150.64         7.65 o                         
   8   4   7         37.73         33.32         2.91 o                         
   9   4   7          7.16          6.82         1.59 o                         
  10   4   7         47.20         47.17         3.74 o                         
 -10   5   7          1.60          3.77         1.93 o                         
  -9   5   7          3.85          4.28         1.33 o                         
  -8   5   7          0.08         -0.79         2.24 o                         
  -7   5   7         20.57         17.04         1.20 o                         
  -6   5   7         27.88         27.13         2.50 o                         
  -5   5   7         87.52         81.56         3.82 o                         
  -4   5   7        350.46        343.02         6.07 o                         
  -3   5   7        304.15        289.59        11.17 o                         
  -2   5   7        135.20        128.85         2.81 o                         
  -1   5   7         91.85         90.91         2.29 o                         
   0   5   7          6.21          7.84         2.61 o                         
   1   5   7         91.70         92.96         3.77 o                         
   2   5   7        134.99        130.54         3.19 o                         
   3   5   7        303.79        279.30        14.32 o                         
   4   5   7        350.74        342.40         9.84 o                         
   5   5   7         87.39         72.66         3.15 o                         
   6   5   7         27.92         25.64         2.08 o                         
   7   5   7         20.61         14.02         1.99 o                         
   8   5   7          0.07          0.53         1.36 o                         
   9   5   7          3.87          2.51         1.62 o                         
  10   5   7          1.61          2.49         1.45 o                         
 -10   6   7         22.64         27.00         3.10 o                         
  -9   6   7          4.92          4.44         1.40 o                         
  -8   6   7          9.83          9.66         2.10 o                         
  -7   6   7          6.23          6.17         2.14 o                         
  -6   6   7        187.22        196.65         8.18 o                         
  -5   6   7          1.16          0.89         0.48 o                         
  -4   6   7        249.89        252.95         4.60 o                         
  -3   6   7         59.68         59.06         3.25 o                         
  -2   6   7         95.94         95.01         4.74 o                         
  -1   6   7        124.73        128.42         2.93 o                         
   0   6   7         46.71         51.87         2.60 o                         
   1   6   7        124.45        132.51         2.74 o                         
   2   6   7         96.39         92.46         2.36 o                         
   3   6   7         59.76         59.00         3.14 o                         
   4   6   7        249.87        236.82         7.66 o                         
   5   6   7          1.13         -0.94         1.18 o                         
   6   6   7        186.92        181.52         8.93 o                         
   7   6   7          6.21          6.26         1.41 o                         
   8   6   7          9.86         12.63         1.80 o                         
   9   6   7          4.92          4.17         1.76 o                         
  10   6   7         22.69         26.22         2.61 o                         
  -9   7   7         17.98         13.38         1.94 o                         
  -8   7   7          4.29          4.53         1.36 o                         
  -7   7   7         19.02         12.34         2.19 o                         
  -6   7   7          6.11          8.42         3.42 o                         
  -5   7   7         43.90         44.83         1.60 o                         
  -4   7   7         48.86         43.18         1.57 o                         
  -3   7   7        528.19        516.27         9.71 o                         
  -2   7   7        153.52        155.29         6.27 o                         
  -1   7   7         17.21         17.52         1.11 o                         
   0   7   7        108.61        108.43         2.65 o                         
   1   7   7         17.22         17.63         0.97 o                         
   2   7   7        153.43        141.82         6.63 o                         
   3   7   7        527.98        494.05        18.56 o                         
   4   7   7         48.70         38.92         3.29 o                         
   5   7   7         43.78         39.07         2.46 o                         
   6   7   7          6.11          7.66         2.01 o                         
   7   7   7         19.00         17.54         2.78 o                         
   8   7   7          4.32          9.02         4.30 o                         
   9   7   7         18.00         22.09         6.79 o                         
  -9   8   7          5.55          3.35         1.50 o                         
  -8   8   7          0.39         -0.45         1.39 o                         
  -7   8   7          6.43          9.62         1.43 o                         
  -6   8   7         11.62          9.97         0.89 o                         
  -5   8   7         12.62         12.92         1.86 o                         
  -4   8   7          0.28         -0.42         1.22 o                         
  -3   8   7        289.22        279.03         5.85 o                         
  -2   8   7          7.71          8.10         0.77 o                         
  -1   8   7         34.83         37.43         1.57 o                         
   0   8   7          1.27          1.08         0.78 o                         
   1   8   7         34.87         34.16         3.02 o                         
   2   8   7          7.65          4.88         1.25 o                         
   3   8   7        289.44        270.59        11.87 o                         
   4   8   7          0.27          4.01         2.42 o                         
   5   8   7         12.64         16.69         1.80 o                         
   6   8   7         11.55         13.74         1.57 o                         
   7   8   7          6.38          1.27         1.54 o                         
   8   8   7          0.39          0.58         1.20 o                         
   9   8   7          5.54          7.68         2.59 o                         
  -8   9   7          0.36          1.84         1.36 o                         
  -7   9   7         16.46         13.33         2.32 o                         
  -6   9   7          4.39          7.10         2.54 o                         
  -5   9   7          2.23          4.35         1.47 o                         
  -4   9   7         23.48         26.52         1.50 o                         
  -3   9   7        384.96        382.66         8.76 o                         
  -2   9   7         27.04         27.99         1.92 o                         
  -1   9   7         59.09         58.38         2.31 o                         
   0   9   7         15.65         14.00         2.17 o                         
   1   9   7         59.20         55.00         6.05 o                         
   2   9   7         26.94         26.70         2.91 o                         
   3   9   7        384.76        405.26        12.52 o                         
   4   9   7         23.49         23.78         2.12 o                         
   5   9   7          2.23          3.29         1.97 o                         
   6   9   7          4.43          4.17         1.89 o                         
   7   9   7         16.48         15.21         4.69 o                         
   8   9   7          0.35         -0.15         1.31 o                         
  -7  10   7          7.33          8.97         2.74 o                         
  -6  10   7         41.32         52.18         4.69 o                         
  -5  10   7         54.18         51.34         2.97 o                         
  -4  10   7          3.24          2.33         1.57 o                         
  -3  10   7          5.98          6.08         0.95 o                         
  -2  10   7        136.98        133.47         4.20 o                         
  -1  10   7          8.32          9.15         2.62 o                         
   0  10   7          8.35          6.57         1.50 o                         
   1  10   7          8.33         10.18         3.01 o                         
   2  10   7        136.66        129.49         5.96 o                         
   3  10   7          5.96          4.01         2.07 o                         
   4  10   7          3.24          0.61         1.17 o                         
   5  10   7         54.20         65.60         3.53 o                         
   6  10   7         41.41         43.64         5.01 o                         
   7  10   7          7.33          8.72         3.74 o                         
  -6  11   7          0.93          1.34         1.61 o                         
  -5  11   7          6.12          7.23         4.49 o                         
  -4  11   7        102.07        110.49         5.28 o                         
  -3  11   7         41.73         42.57         2.53 o                         
  -2  11   7         49.03         51.70         4.00 o                         
  -1  11   7          9.10         10.49         2.69 o                         
   0  11   7          5.79          9.39         6.83 o                         
   1  11   7          9.10          7.90         2.87 o                         
   2  11   7         48.99         50.39         2.85 o                         
   3  11   7         41.74         43.18         2.91 o                         
   4  11   7        101.97        110.02        11.37 o                         
   5  11   7          6.11          8.95         2.74 o                         
   6  11   7          0.93          2.91         2.90 o                         
  -5  12   7         33.41         36.53         3.93 o                         
  -4  12   7         12.42          8.20         2.20 o                         
  -3  12   7          4.14          4.13         1.18 o                         
  -2  12   7         15.67         17.06         1.80 o                         
  -1  12   7          5.72          6.11         1.84 o                         
   0  12   7          1.36          2.83         1.42 o                         
   1  12   7          5.71          4.86         2.23 o                         
   2  12   7         15.67         22.52         3.02 o                         
   3  12   7          4.15          4.38         2.68 o                         
   4  12   7         12.44         16.59         3.84 o                         
   5  12   7         33.41         29.24         2.74 o                         
  -2  13   7         21.93         22.84         5.60 o                         
  -1  13   7         12.48         11.12         1.95 o                         
   0  13   7          0.17         -3.16         2.10 o                         
   1  13   7         12.48          9.62         1.99 o                         
   2  13   7         21.92         22.89         2.19 o                         
   3  13   7          1.66          0.73         1.49 o                         
   0   0   8        885.68       1042.38        43.22 o                         
   1   0   8       2304.39       2408.75        70.61 o                         
   2   0   8         92.49         91.41         2.97 o                         
   3   0   8        244.20        230.60         5.44 o                         
   4   0   8        217.84        221.70         5.76 o                         
   5   0   8          1.71          2.34         0.43 o                         
   6   0   8        112.80        100.54         4.92 o                         
   7   0   8         88.84         98.16         4.99 o                         
   8   0   8          9.75          5.72         1.55 o                         
   9   0   8         20.99         18.56         2.28 o                         
  10   0   8          0.05         -2.07         1.41 o                         
 -10   1   8         16.99         17.93         2.53 o                         
  -9   1   8         22.50         20.73         2.47 o                         
  -6   1   8         77.08         76.95         3.39 o                         
  -5   1   8         58.72         65.33         1.65 o                         
  -4   1   8        192.40        191.67         5.82 o                         
  -3   1   8         92.76         98.48         2.97 o                         
  -2   1   8         16.29         16.86         0.72 o                         
  -1   1   8        505.28        496.61         8.59 o                         
   0   1   8        314.52        334.89         6.03 o                         
   1   1   8        506.09        498.81         8.65 o                         
   2   1   8         16.25         18.60         0.72 o                         
   3   1   8         92.73         89.13         2.36 o                         
   4   1   8        191.92        198.89        10.02 o                         
   5   1   8         58.75         66.77         3.68 o                         
   6   1   8         77.13         82.55         4.22 o                         
   7   1   8         42.98         23.34         2.56 o                         
   8   1   8         76.87         63.56         4.33 o                         
   9   1   8         22.45         17.99         2.31 o                         
  10   1   8         17.13         19.31         2.68 o                         
 -10   2   8          8.34          8.50         2.20 o                         
  -8   2   8          8.24          5.20         1.72 o                         
  -7   2   8          7.68          8.13         0.92 o                         
  -6   2   8         24.41         29.70         1.41 o                         
  -4   2   8         36.73         39.31         1.57 o                         
  -3   2   8        165.80        163.34         3.94 o                         
  -2   2   8         70.53         67.35         1.53 o                         
  -1   2   8        355.55        383.63        10.43 o                         
   0   2   8       1698.10       1772.98        33.51 o                         
   1   2   8        355.66        382.73         6.87 o                         
   2   2   8         70.38         66.98         2.28 o                         
   3   2   8        165.66        165.10         3.33 o                         
   4   2   8         36.51         37.11         1.54 o                         
   5   2   8        200.98        197.20         8.00 o                         
   7   2   8          7.67          8.20         1.67 o                         
   8   2   8          8.24          5.35         1.84 o                         
   9   2   8         35.19         33.93         3.55 o                         
  10   2   8          8.35         11.97         2.20 o                         
 -10   3   8          4.74          3.35         1.94 o                         
  -9   3   8         13.48         16.29         2.84 o                         
  -8   3   8         46.20         41.32         3.66 o                         
  -7   3   8         12.62          8.73         3.65 o                         
  -6   3   8        447.61        404.61         9.17 o                         
  -5   3   8         15.25         13.23         4.91 o                         
  -4   3   8        377.13        362.57         9.28 o                         
  -3   3   8         78.17         76.23         2.09 o                         
  -2   3   8         76.13         81.77         1.94 o                         
  -1   3   8        234.25        248.70         5.52 o                         
   0   3   8        841.83        881.29        14.94 o                         
   1   3   8        234.38        250.36         5.36 o                         
   2   3   8         76.16         80.79         2.04 o                         
   3   3   8         78.42         81.27         2.43 o                         
   4   3   8        376.69        368.59        13.49 o                         
   5   3   8         15.22         15.69         1.28 o                         
   6   3   8        448.27        405.88        15.75 o                         
   7   3   8         12.60         10.50         2.49 o                         
   8   3   8         46.27         42.96         3.21 o                         
   9   3   8         13.48         16.02         2.65 o                         
  10   3   8          4.81          2.36         1.98 o                         
 -10   4   8         10.75          9.09         2.28 o                         
  -8   4   8         34.39         34.59         2.12 o                         
  -7   4   8         31.45         23.00         4.01 o                         
  -6   4   8         53.79         51.59         1.82 o                         
  -5   4   8         58.00         55.81         1.90 o                         
  -4   4   8         71.75         66.80         1.53 o                         
  -3   4   8        189.74        175.80         6.70 o                         
  -2   4   8         72.96         73.55         2.10 o                         
  -1   4   8        173.79        187.73         4.28 o                         
   0   4   8        520.59        537.37        10.76 o                         
   1   4   8        173.72        186.10         4.41 o                         
   2   4   8         72.96         73.91         1.78 o                         
   3   4   8        189.48        172.97         4.63 o                         
   4   4   8         71.55         71.51         4.04 o                         
   5   4   8         57.76         58.09         6.43 o                         
   6   4   8         53.77         49.35         3.26 o                         
   7   4   8         31.54         26.31         2.99 o                         
   8   4   8         34.43         37.41         3.00 o                         
  10   4   8         10.75          2.28         2.64 o                         
 -10   5   8          8.60          9.05         2.55 o                         
  -9   5   8         28.07         27.06         3.38 o                         
  -7   5   8          7.97         10.72         2.38 o                         
  -6   5   8         82.18         73.09         4.08 o                         
  -5   5   8         66.92         70.06         3.55 o                         
  -4   5   8        106.91        108.61         2.36 o                         
  -2   5   8        127.48        125.70         3.99 o                         
  -1   5   8         56.44         65.56         2.85 o                         
   0   5   8          0.11          0.52         0.55 o                         
   1   5   8         56.36         63.55         1.78 o                         
   2   5   8        127.45        121.54         3.04 o                         
   3   5   8        307.60        321.40         8.64 o                         
   4   5   8        107.10        101.20         4.80 o                         
   5   5   8         67.07         64.94         3.56 o                         
   7   5   8          7.92          6.51         2.33 o                         
   8   5   8          9.64          3.52         1.72 o                         
   9   5   8         27.99         22.15         6.27 o                         
  10   5   8          8.63         11.74         3.13 o                         
  -9   6   8         36.89         41.24         4.34 o                         
  -8   6   8         66.22         66.20         3.54 o                         
  -7   6   8         83.82         85.77         3.80 o                         
  -6   6   8          0.84          0.92         1.27 o                         
  -5   6   8          5.43          3.90         1.31 o                         
  -4   6   8        355.91        350.43         7.83 o                         
  -3   6   8        229.99        234.45         4.83 o                         
  -2   6   8        150.09        138.28         3.67 o                         
  -1   6   8        162.07        144.88         5.77 o                         
   0   6   8        100.13         99.01         2.40 o                         
   1   6   8        162.11        155.20         4.13 o                         
   2   6   8        150.21        138.04         5.32 o                         
   3   6   8        229.96        214.49        14.87 o                         
   4   6   8        355.66        339.95        34.25 o                         
   5   6   8          5.41          4.25         1.53 o                         
   6   6   8          0.86         -0.01         2.31 o                         
   7   6   8         83.77         74.68         8.48 o                         
   8   6   8         66.32         65.63         3.72 o                         
   9   6   8         36.75         44.61         6.21 o                         
  -9   7   8          1.57          1.36         2.02 o                         
  -8   7   8         12.77         14.12         1.55 o                         
  -7   7   8         14.06         16.80         1.94 o                         
  -6   7   8         45.84         43.51         2.28 o                         
  -5   7   8         19.05         18.22         1.54 o                         
  -4   7   8        126.21        125.52         3.34 o                         
  -3   7   8         62.28         58.55         1.92 o                         
  -2   7   8        225.71        214.12         7.31 o                         
  -1   7   8        215.57        226.97         6.45 o                         
   0   7   8         33.37         31.64         4.22 o                         
   1   7   8        215.23        229.37         5.48 o                         
   2   7   8        225.96        213.49         6.59 o                         
   3   7   8         62.23         61.88         3.44 o                         
   4   7   8        126.36        121.86         4.95 o                         
   5   7   8         19.05         19.18         1.98 o                         
   6   7   8         45.72         46.32         4.06 o                         
   7   7   8         14.07         13.04         2.20 o                         
   8   7   8         12.80         11.67         1.60 o                         
   9   7   8          1.56          3.51         6.75 o                         
  -8   8   8          7.85          3.65         1.36 o                         
  -7   8   8         15.89         13.29         2.27 o                         
  -6   8   8          0.95          2.48         1.57 o                         
  -5   8   8         14.69         15.02         1.29 o                         
  -4   8   8        218.14        211.48         4.69 o                         
  -3   8   8         65.28         65.80         2.16 o                         
  -2   8   8         45.39         39.37         1.99 o                         
  -1   8   8         30.92         33.22         1.29 o                         
   1   8   8         30.88         35.31         1.85 o                         
   2   8   8         45.42         39.85         4.48 o                         
   3   8   8         65.23         65.71         3.15 o                         
   4   8   8        217.86        219.71         7.57 o                         
   6   8   8          0.95          2.95         1.66 o                         
   7   8   8         15.89         14.86         1.88 o                         
   8   8   8          7.87          9.29         2.71 o                         
  -8   9   8          4.06          2.72         2.19 o                         
  -7   9   8          4.39          3.57         1.93 o                         
  -6   9   8          4.49          4.55         2.49 o                         
  -5   9   8         75.46         78.98         5.42 o                         
  -4   9   8        196.75        194.27         5.61 o                         
  -3   9   8         63.18         53.29         6.93 o                         
  -2   9   8         45.06         41.07         1.96 o                         
  -1   9   8          4.44          3.28         1.24 o                         
   0   9   8          0.28          1.76         0.82 o                         
   1   9   8          4.44          7.78         1.36 o                         
   2   9   8         45.04         42.31         2.44 o                         
   3   9   8         63.06         79.19        11.21 o                         
   4   9   8        196.91        196.17         9.34 o                         
   5   9   8         75.47         84.98         6.47 o                         
   6   9   8          4.47          3.91         1.69 o                         
   7   9   8          4.41          7.56         8.72 o                         
   8   9   8          4.04          5.30         1.74 o                         
  -7  10   8         14.22         22.83         4.55 o                         
  -6  10   8         26.79         30.88         2.31 o                         
  -5  10   8          5.04          5.86         1.33 o                         
  -4  10   8         10.54         11.68         2.04 o                         
  -3  10   8         58.34         54.52         2.39 o                         
  -2  10   8         11.25          7.60         2.01 o                         
  -1  10   8          3.57          5.67         3.07 o                         
   0  10   8          2.16          2.95         2.46 o                         
   1  10   8          3.57          2.36         2.24 o                         
   2  10   8         11.23         15.38         2.74 o                         
   3  10   8         58.32         55.99         4.86 o                         
   4  10   8         10.48          8.33         1.63 o                         
   5  10   8          5.03          6.90         1.76 o                         
   6  10   8         26.80         28.20         5.45 o                         
   7  10   8         14.22         14.26         2.05 o                         
  -6  11   8         12.04         10.93         1.78 o                         
  -5  11   8         57.73         66.42         4.09 o                         
  -4  11   8          6.72          6.01         1.30 o                         
  -3  11   8         31.21         33.09         4.60 o                         
  -2  11   8          8.27          6.73         2.95 o                         
  -1  11   8         10.25          9.24         2.99 o                         
   0  11   8         21.71         27.76         5.29 o                         
   1  11   8         10.24         14.90         3.64 o                         
   2  11   8          8.31         10.34         1.52 o                         
   3  11   8         31.23         34.18         2.87 o                         
   4  11   8          6.71         12.10         2.95 o                         
   5  11   8         57.68         68.62         3.98 o                         
   6  11   8         12.10         16.04         2.34 o                         
  -5  12   8          8.99          4.67         2.29 o                         
  -3  12   8         32.30         37.97         2.66 o                         
  -2  12   8         16.22         19.31         2.85 o                         
  -1  12   8         16.50         18.30         1.84 o                         
   0  12   8          0.17          9.31         3.13 o                         
   1  12   8         16.46         17.56         2.69 o                         
   2  12   8         16.22         14.88         2.07 o                         
   3  12   8         32.29         33.02         2.63 o                         
   4  12   8         27.85         26.58         3.07 o                         
   5  12   8          8.97         13.74         2.19 o                         
  -3  13   8          1.72         -0.03         3.65 o                         
  -2  13   8          0.55         -2.98         1.99 o                         
  -1  13   8          1.51          3.74         1.84 o                         
   0  13   8         12.09         20.43         3.36 o                         
   1  13   8          1.51         -3.10         2.06 o                         
   2  13   8          0.55          2.06         1.57 o                         
   3  13   8          1.72          2.37         3.93 o                         
   1   0   9        208.55        186.82         3.71 o                         
   2   0   9          0.41         -0.12         0.44 o                         
   3   0   9        627.02        564.28        10.18 o                         
   4   0   9        566.90        542.62        18.83 o                         
   5   0   9         35.61         35.81         1.47 o                         
   6   0   9         70.99         62.93         3.79 o                         
   7   0   9         43.40         30.40         2.63 o                         
   9   0   9          5.66          7.82         2.56 o                         
  10   0   9          8.85         10.76         2.74 o                         
 -10   1   9          8.85         15.60         4.77 o                         
  -8   1   9         21.11         19.13         2.43 o                         
  -7   1   9         13.95         18.37         0.89 o                         
  -6   1   9          0.49         -0.61         0.55 o                         
  -5   1   9         62.16         66.18         3.45 o                         
  -4   1   9        250.01        250.15         5.13 o                         
  -3   1   9         90.75         94.33         4.05 o                         
  -2   1   9         14.29         14.51         0.75 o                         
  -1   1   9        549.62        579.67        14.22 o                         
   0   1   9       1579.43       1601.19        26.44 o                         
   1   1   9        550.02        575.03        11.23 o                         
   2   1   9         14.22         13.50         0.79 o                         
   3   1   9         90.70         92.03         2.51 o                         
   4   1   9        249.83        251.10         6.60 o                         
   5   1   9         61.99         67.64         3.82 o                         
   6   1   9          0.49          1.97         1.97 o                         
   8   1   9         21.09         18.78         2.99 o                         
   9   1   9          6.04          6.99         2.38 o                         
  10   1   9          8.83         16.50         2.85 o                         
 -10   2   9          1.68         10.76         3.18 o                         
  -9   2   9          4.44          2.59         1.84 o                         
  -8   2   9          1.11          2.90         1.85 o                         
  -7   2   9        145.05        130.99         3.21 o                         
  -6   2   9         48.15         42.60         1.51 o                         
  -5   2   9        420.09        392.39        10.91 o                         
  -4   2   9        887.78        864.99        20.80 o                         
  -3   2   9        148.02        155.20         5.57 o                         
  -2   2   9        575.43        583.78        10.45 o                         
  -1   2   9        147.70        157.78         8.55 o                         
   0   2   9         61.38         65.91         1.67 o                         
   1   2   9        147.82        164.07         5.01 o                         
   2   2   9        575.58        575.73        10.08 o                         
   3   2   9        148.21        160.66        12.26 o                         
   4   2   9        888.06        887.72        26.25 o                         
   5   2   9        419.59        403.48        14.37 o                         
   6   2   9         48.04         52.08         3.44 o                         
   7   2   9        145.04        126.33         6.70 o                         
   8   2   9          1.12         -0.04         1.55 o                         
   9   2   9          4.48          6.92         2.44 o                         
 -10   3   9         15.38         23.15         3.38 o                         
  -9   3   9         13.11         11.70         2.22 o                         
  -8   3   9          7.56          7.23         2.73 o                         
  -7   3   9         46.67         39.30        23.43 o                         
  -6   3   9         77.10         76.40         5.58 o                         
  -5   3   9         61.35         49.87         2.21 o                         
  -4   3   9       1048.73       1022.45        34.33 o                         
  -3   3   9         61.47         66.40         4.63 o                         
  -2   3   9         34.30         32.87         2.39 o                         
  -1   3   9         94.70        101.15         2.33 o                         
   0   3   9        494.00        472.70         8.42 o                         
   1   3   9         94.65         96.51         2.75 o                         
   2   3   9         34.18         33.70         2.68 o                         
   3   3   9         61.61         63.14         1.69 o                         
   4   3   9       1047.84       1022.14        25.89 o                         
   5   3   9         61.46         58.37         2.29 o                         
   6   3   9         77.28         81.94         3.17 o                         
   7   3   9         46.69         33.78         2.77 o                         
   8   3   9          7.58          5.02         1.90 o                         
   9   3   9         13.17         13.92         2.37 o                         
  10   3   9         15.40         19.42         2.51 o                         
 -10   4   9          9.51         16.99         3.06 o                         
  -9   4   9         16.25         14.47         2.72 o                         
  -8   4   9         22.00         23.51         2.18 o                         
  -7   4   9         52.14         49.12         5.96 o                         
  -6   4   9         33.03         29.11         3.21 o                         
  -5   4   9        282.49        266.01         7.64 o                         
  -4   4   9        592.33        564.56        14.35 o                         
  -3   4   9         28.65         27.77         0.93 o                         
  -2   4   9         49.02         46.83         3.08 o                         
  -1   4   9          6.14          6.61         0.88 o                         
   0   4   9        161.92        178.82         4.28 o                         
   1   4   9          6.14          7.16         0.72 o                         
   2   4   9         49.14         50.72         1.68 o                         
   3   4   9         28.71         29.52         5.11 o                         
   4   4   9        593.09        570.84        19.74 o                         
   5   4   9        282.44        263.84        11.41 o                         
   6   4   9         33.10         35.13         2.80 o                         
   7   4   9         52.16         52.95         3.57 o                         
   8   4   9         21.91         18.90         2.71 o                         
  10   4   9          9.44         13.53         2.14 o                         
  -9   5   9          6.99          5.35         2.06 o                         
  -8   5   9          0.44          2.72         1.62 o                         
  -7   5   9         42.95         42.73         4.03 o                         
  -6   5   9         39.48         30.95         5.90 o                         
  -5   5   9          2.02          1.53         0.67 o                         
  -4   5   9        316.71        309.57         8.99 o                         
  -3   5   9        317.52        296.25         6.44 o                         
  -2   5   9        130.97        131.72         3.33 o                         
  -1   5   9        153.11        140.78         3.46 o                         
   0   5   9          3.65          9.31         1.54 o                         
   1   5   9        153.23        143.45         3.61 o                         
   2   5   9        131.06        129.86         6.30 o                         
   3   5   9        317.20        287.43         8.79 o                         
   4   5   9        316.65        323.50        13.83 o                         
   5   5   9          2.00          0.36         0.82 o                         
   7   5   9         42.90         45.07         3.65 o                         
   8   5   9          0.44         -1.79         2.24 o                         
   9   5   9          6.97          7.11         4.53 o                         
  -9   6   9         21.09         27.88         2.13 o                         
  -8   6   9         30.22         28.28         2.10 o                         
  -7   6   9         10.11         11.09         1.33 o                         
  -6   6   9          2.37          1.60         0.91 o                         
  -5   6   9         48.05         46.16         2.45 o                         
  -4   6   9        149.05        152.89         3.30 o                         
  -3   6   9        434.08        411.60        11.21 o                         
  -2   6   9        130.59        127.96         4.33 o                         
  -1   6   9          2.78          3.49         0.82 o                         
   0   6   9        105.92        102.41         2.89 o                         
   1   6   9          2.77          3.50         0.67 o                         
   2   6   9        130.58        123.63         4.33 o                         
   3   6   9        434.17        413.12        15.89 o                         
   4   6   9        149.02        136.04         7.42 o                         
   5   6   9         48.00         46.23         3.43 o                         
   6   6   9          2.40          3.20         2.16 o                         
   7   6   9         10.21         11.29         1.83 o                         
   8   6   9         30.22         27.97         5.65 o                         
   9   6   9         21.04         25.81         2.47 o                         
  -8   7   9          0.16         -1.47         2.02 o                         
  -7   7   9         34.45         34.49         2.20 o                         
  -6   7   9          3.49          2.90         1.90 o                         
  -5   7   9         30.04         35.55         1.98 o                         
  -4   7   9        120.28        121.75         3.12 o                         
  -3   7   9        111.16        108.39         2.97 o                         
  -2   7   9         19.41         19.25         0.93 o                         
  -1   7   9        151.19        145.50         5.01 o                         
   0   7   9          9.86          9.37         0.76 o                         
   1   7   9        151.31        148.81         5.90 o                         
   2   7   9         19.42         20.35         1.55 o                         
   3   7   9        110.98        102.27         7.91 o                         
   4   7   9        120.21        121.11         5.15 o                         
   5   7   9         30.01         30.15         2.55 o                         
   6   7   9          3.53          3.30         1.85 o                         
   7   7   9         34.37         35.42         2.54 o                         
   8   7   9          0.16          1.27         2.54 o                         
  -8   8   9         30.88         32.03         3.83 o                         
  -7   8   9          3.16          3.59         1.76 o                         
  -6   8   9          1.48          1.67         1.27 o                         
  -5   8   9         13.14         12.16         0.86 o                         
  -4   8   9          7.19          7.52         0.88 o                         
  -3   8   9         34.37         32.80         1.51 o                         
  -2   8   9         30.31         27.24         2.73 o                         
  -1   8   9         21.48         17.12         1.60 o                         
   0   8   9          0.15          3.56         0.88 o                         
   1   8   9         21.42         20.95         2.71 o                         
   2   8   9         30.28         31.73         3.54 o                         
   3   8   9         34.30         35.33         2.41 o                         
   4   8   9          7.20          9.00         2.58 o                         
   5   8   9         13.15         12.54         2.39 o                         
   6   8   9          1.49          1.37         2.96 o                         
   7   8   9          3.18          0.83         4.13 o                         
   8   8   9         30.92         25.64         3.22 o                         
  -7   9   9          3.77          5.04         1.51 o                         
  -6   9   9         29.68         28.65         3.63 o                         
  -5   9   9         67.67         77.69         5.38 o                         
  -4   9   9          7.67         10.39         1.00 o                         
  -3   9   9        180.10        173.52         6.42 o                         
  -2   9   9         30.16         25.58         1.87 o                         
  -1   9   9         45.34         47.72         2.36 o                         
   0   9   9          6.38          5.55         2.31 o                         
   1   9   9         45.33         50.58         2.73 o                         
   2   9   9         30.15         27.40         2.40 o                         
   3   9   9        180.04        174.45        11.38 o                         
   4   9   9          7.66          9.82         3.00 o                         
   5   9   9         67.63         59.81         4.61 o                         
   6   9   9         29.71         35.43         5.47 o                         
   7   9   9          3.77          7.22         1.92 o                         
  -6  10   9          1.78          1.94         1.31 o                         
  -5  10   9         38.59         43.57         3.94 o                         
  -4  10   9         23.90         28.58         9.02 o                         
  -3  10   9         17.24         18.24         1.73 o                         
  -2  10   9         21.18         20.09         1.34 o                         
  -1  10   9          0.87         -0.75         4.17 o                         
   0  10   9          4.89          6.38         1.81 o                         
   1  10   9          0.86          4.06         1.64 o                         
   2  10   9         21.20         20.84         1.95 o                         
   3  10   9         17.29         17.36         3.99 o                         
   4  10   9         23.90         24.24         3.07 o                         
   5  10   9         38.53         39.76         3.16 o                         
   6  10   9          1.79          2.61         1.97 o                         
  -5  11   9         11.60         14.90         3.96 o                         
  -4  11   9         10.43          8.08         2.19 o                         
  -3  11   9         17.61         15.84         2.56 o                         
  -2  11   9          0.89          2.11         1.20 o                         
  -1  11   9          5.93          9.12         1.56 o                         
   0  11   9         21.16         30.03         2.30 o                         
   1  11   9          5.96          7.50         1.47 o                         
   2  11   9          0.89          0.40         2.77 o                         
   3  11   9         17.61         24.05         3.71 o                         
   4  11   9         10.39         12.71         1.85 o                         
   5  11   9         11.57          5.24         3.18 o                         
  -4  12   9          8.28         11.78         3.23 o                         
  -3  12   9          2.26         -0.09         1.86 o                         
  -2  12   9         12.88         14.17         2.74 o                         
  -1  12   9          0.71          4.62         3.61 o                         
   0  12   9          6.64          7.60         2.23 o                         
   1  12   9          0.71         -0.72         3.09 o                         
   2  12   9         12.88         16.67         8.83 o                         
   3  12   9          2.27          7.82         3.15 o                         
   4  12   9          8.28         12.25         2.26 o                         
  -1  13   9          4.93          1.98         1.42 o                         
   0  13   9          2.42          5.89         2.31 o                         
   1  13   9          4.95          4.03         2.24 o                         
   0   0  10        475.68        474.80        16.75 o                         
   1   0  10        146.49        137.30         3.84 o                         
   2   0  10         28.01         22.97         1.08 o                         
   3   0  10        619.31        637.73        12.62 o                         
   4   0  10        318.79        318.20         8.15 o                         
   5   0  10        190.66        173.57         7.68 o                         
   6   0  10         62.82         61.05         4.04 o                         
   7   0  10          7.65         10.98         1.80 o                         
   8   0  10         14.45         17.21         3.03 o                         
   9   0  10          8.59          8.31         2.37 o                         
  10   0  10         14.70         15.44         2.50 o                         
 -10   1  10         19.23         31.73         3.81 o                         
  -7   1  10          2.02          3.57         1.85 o                         
  -6   1  10         45.02         40.43         1.92 o                         
  -5   1  10         12.01         13.09         2.16 o                         
  -4   1  10        141.07        133.23         3.95 o                         
  -3   1  10        286.54        279.18         5.91 o                         
  -2   1  10        313.13        297.80         6.74 o                         
  -1   1  10        159.43        165.03         3.32 o                         
   0   1  10        113.72        127.03         2.75 o                         
   1   1  10        159.49        165.31         4.57 o                         
   2   1  10        313.02        311.31         5.97 o                         
   3   1  10        286.67        267.01         7.04 o                         
   4   1  10        140.93        133.61         3.20 o                         
   5   1  10         12.01         14.37         1.16 o                         
   6   1  10         44.98         41.32         3.75 o                         
   7   1  10          2.10          0.87         2.23 o                         
   9   1  10          1.94         -2.42         2.02 o                         
  10   1  10         19.28         25.37         3.27 o                         
 -10   2  10          3.17          2.51         2.02 o                         
  -9   2  10          9.87         13.72         2.85 o                         
  -8   2  10         25.33         24.57         2.76 o                         
  -7   2  10         68.22         76.06         4.62 o                         
  -6   2  10         51.03         41.23         1.98 o                         
  -5   2  10        162.96        157.60        10.76 o                         
  -4   2  10        317.34        331.65        12.55 o                         
  -3   2  10        401.34        418.16        10.54 o                         
  -2   2  10        110.07        100.73         2.77 o                         
  -1   2  10         11.83         13.42         1.34 o                         
   0   2  10         17.95         22.28         1.16 o                         
   1   2  10         11.97         12.77         0.95 o                         
   2   2  10        110.03         98.19         4.77 o                         
   3   2  10        400.96        406.46        10.39 o                         
   4   2  10        317.57        315.93        10.83 o                         
   5   2  10        163.04        161.54         7.39 o                         
   6   2  10         51.04         40.98         3.06 o                         
   7   2  10         68.10         73.31         4.65 o                         
   8   2  10         25.34         22.20         2.75 o                         
   9   2  10          9.87          6.72         2.96 o                         
  10   2  10          3.15          0.09         2.47 o                         
  -9   3  10         21.39         22.26         3.19 o                         
  -8   3  10         18.24         19.28         1.20 o                         
  -7   3  10         62.38         67.80         5.60 o                         
  -6   3  10         41.18         39.14         3.23 o                         
  -5   3  10        105.18        101.35         3.63 o                         
  -4   3  10        158.00        148.32         3.49 o                         
  -3   3  10         88.25         85.10         2.33 o                         
  -2   3  10         58.89         57.71         3.16 o                         
  -1   3  10        110.02        113.69         2.67 o                         
   0   3  10         16.46         14.32         1.17 o                         
   1   3  10        110.11        115.32         3.25 o                         
   2   3  10         58.88         56.10         3.27 o                         
   3   3  10         88.03         85.27         2.94 o                         
   4   3  10        158.08        148.85         7.11 o                         
   5   3  10        105.18        101.87         5.49 o                         
   6   3  10         41.13         33.41         2.58 o                         
   7   3  10         62.27         54.80         4.22 o                         
   8   3  10         18.20         19.77         2.42 o                         
   9   3  10         21.44         27.06         3.38 o                         
  -9   4  10         20.23         13.29         3.19 o                         
  -8   4  10         84.69         78.47         3.69 o                         
  -7   4  10         70.11         73.14         3.41 o                         
  -6   4  10          0.21         -1.08         0.99 o                         
  -5   4  10         32.44         25.50         2.01 o                         
  -4   4  10         17.38         20.18         1.42 o                         
  -3   4  10        130.64        137.84         3.29 o                         
  -2   4  10         47.55         43.95         1.49 o                         
  -1   4  10         92.81         99.08         3.15 o                         
   0   4  10         36.17         36.85         1.23 o                         
   1   4  10         92.70         92.85         2.33 o                         
   2   4  10         47.51         41.69         2.09 o                         
   3   4  10        130.31        131.83         4.56 o                         
   4   4  10         17.39         18.96         2.08 o                         
   5   4  10         32.45         29.97         2.47 o                         
   6   4  10          0.21          1.70         1.71 o                         
   7   4  10         70.19         70.61         5.01 o                         
   8   4  10         84.69         97.37         5.75 o                         
   9   4  10         20.20         18.96         2.83 o                         
  -8   5  10          5.23         10.38         1.44 o                         
  -7   5  10         25.64         27.97         2.53 o                         
  -6   5  10         20.74         22.43         2.37 o                         
  -5   5  10         39.37         38.64         2.05 o                         
  -4   5  10         49.12         51.00         1.41 o                         
  -3   5  10        107.74        100.18         2.50 o                         
  -2   5  10          2.23          4.52         1.97 o                         
  -1   5  10        276.08        261.99         7.24 o                         
   0   5  10        174.22        156.07         3.92 o                         
   1   5  10        276.02        285.86         7.92 o                         
   2   5  10          2.25          2.22         1.24 o                         
   3   5  10        107.86         97.80         5.32 o                         
   4   5  10         48.97         44.66         3.06 o                         
   5   5  10         39.38         25.97         2.23 o                         
   6   5  10         20.77         17.54         2.44 o                         
   7   5  10         25.76         17.82         3.02 o                         
   8   5  10          5.24          7.64         2.16 o                         
   9   5  10          2.69          0.35         1.88 o                         
  -8   6  10         83.87         78.72         4.58 o                         
  -7   6  10         60.21         60.74         4.96 o                         
  -6   6  10         69.06         62.36         3.28 o                         
  -5   6  10         35.16         34.87         2.04 o                         
  -4   6  10         32.85         31.40         1.26 o                         
  -3   6  10         48.30         48.86         1.42 o                         
  -2   6  10        113.59        110.06         3.44 o                         
  -1   6  10        229.10        234.53        10.40 o                         
   0   6  10          2.79          3.25         0.75 o                         
   1   6  10        229.30        221.95         6.70 o                         
   2   6  10        113.64        106.47         5.06 o                         
   3   6  10         48.14         46.96         3.54 o                         
   4   6  10         32.78         30.69         2.57 o                         
   5   6  10         35.07         41.75         5.82 o                         
   6   6  10         69.06         68.07         4.81 o                         
   7   6  10         60.35         53.42         9.55 o                         
   8   6  10         83.92         77.66        13.53 o                         
   9   6  10         39.13         39.05         3.81 o                         
  -8   7  10         12.06         10.65         2.73 o                         
  -7   7  10         26.28         29.59         3.12 o                         
  -6   7  10         18.25         14.13         1.44 o                         
  -5   7  10         26.23         30.37         2.10 o                         
  -4   7  10        126.63        120.89         4.52 o                         
  -3   7  10         56.60         62.83         3.69 o                         
  -2   7  10         12.47         11.40         2.61 o                         
  -1   7  10         80.71         73.63         5.61 o                         
   0   7  10        218.02        215.16         5.71 o                         
   1   7  10         80.77         73.91         2.60 o                         
   2   7  10         12.44          7.93         1.98 o                         
   3   7  10         56.55         57.34         4.34 o                         
   4   7  10        126.63        127.82         6.74 o                         
   5   7  10         26.21         31.96         3.22 o                         
   6   7  10         18.28         16.26         2.27 o                         
   7   7  10         26.29         27.82         2.74 o                         
   8   7  10         12.09         15.25         2.25 o                         
  -7   8  10          0.65          1.77         2.50 o                         
  -6   8  10          7.23          6.70         2.52 o                         
  -5   8  10         18.05         17.94         1.64 o                         
  -4   8  10          2.62          1.89         1.82 o                         
  -3   8  10         44.62         46.29         2.37 o                         
  -2   8  10         57.29         49.68         3.13 o                         
  -1   8  10         48.82         51.45         2.55 o                         
   0   8  10        150.29        153.43         4.76 o                         
   1   8  10         48.89         51.07         2.56 o                         
   2   8  10         57.36         61.43         4.26 o                         
   3   8  10         44.63         48.33         3.78 o                         
   4   8  10          2.65          3.92         2.56 o                         
   5   8  10         18.00         17.96         2.02 o                         
   6   8  10          7.23          7.12         1.55 o                         
   7   8  10          0.66          4.03         1.84 o                         
  -7   9  10          6.20         10.04         1.78 o                         
  -6   9  10         15.39         17.75         3.36 o                         
  -5   9  10         35.71         38.06         2.48 o                         
  -4   9  10         19.93         18.13         1.41 o                         
  -3   9  10         12.77         16.23         1.72 o                         
  -2   9  10         29.59         33.36         2.18 o                         
  -1   9  10        114.00        113.23         4.47 o                         
   0   9  10         29.63         26.92         2.19 o                         
   1   9  10        114.02        110.95         5.03 o                         
   2   9  10         29.63         26.79         2.14 o                         
   3   9  10         12.73         14.20         1.78 o                         
   4   9  10         19.98         19.42         2.57 o                         
   5   9  10         35.71         41.48         2.68 o                         
   6   9  10         15.40         15.51         2.04 o                         
   7   9  10          6.21          5.75         2.32 o                         
  -6  10  10          9.83          6.06         1.52 o                         
  -5  10  10         13.30         15.13         3.25 o                         
  -4  10  10         11.29         13.10         2.59 o                         
  -3  10  10         33.23         33.78         2.45 o                         
  -2  10  10         12.66         13.14         2.26 o                         
  -1  10  10          7.65          5.44         2.17 o                         
   0  10  10         15.90         18.02         1.90 o                         
   1  10  10          7.71          9.29         3.96 o                         
   4  10  10         11.32         13.27         2.04 o                         
   6  10  10          9.83          8.97         2.22 o                         
  -5  11  10          1.77          5.87         2.03 o                         
  -4  11  10          0.39         -0.19         1.77 o                         
  -3  11  10         25.52         23.68         2.07 o                         
  -2  11  10         12.36          7.65         1.47 o                         
  -1  11  10          7.23          9.16         3.76 o                         
   0  11  10          0.09          1.71         1.37 o                         
   1  11  10          7.22          9.30         3.04 o                         
   2  11  10         12.36         13.78         2.01 o                         
   3  11  10         25.47         30.10         2.67 o                         
   4  11  10          0.39         -1.64         2.29 o                         
   5  11  10          1.77          4.00         2.30 o                         
  -3  12  10          1.45          1.56         1.47 o                         
  -2  12  10         12.02         12.71         1.75 o                         
  -1  12  10         14.08         12.40         2.49 o                         
   0  12  10          2.49          2.80         1.42 o                         
   1  12  10         14.11         17.26         5.78 o                         
   2  12  10         12.03         13.82         3.92 o                         
   3  12  10          1.45         -0.02         2.35 o                         
   1   0  11        142.37        159.74         3.83 o                         
   2   0  11        609.42        624.13        24.97 o                         
   3   0  11       1913.52       1900.88        45.15 o                         
   4   0  11        284.91        302.44         8.64 o                         
   6   0  11          7.04         14.57         2.23 o                         
   7   0  11          9.44          6.44         1.99 o                         
   8   0  11          0.30          1.59         2.42 o                         
   9   0  11          0.99          1.62         1.89 o                         
  -9   1  11          0.79          3.37         1.97 o                         
  -8   1  11          1.43          6.51         2.67 o                         
  -7   1  11         28.13         23.40         2.50 o                         
  -6   1  11         27.98         26.58         3.07 o                         
  -5   1  11        317.57        311.73         8.68 o                         
  -4   1  11        275.00        268.43         7.75 o                         
  -3   1  11        220.05        224.08         5.07 o                         
  -2   1  11        171.26        167.24         4.15 o                         
  -1   1  11         19.32         19.13         1.97 o                         
   0   1  11          4.64          4.62         0.61 o                         
   1   1  11         19.46         19.70         1.77 o                         
   2   1  11        171.41        167.18         4.99 o                         
   3   1  11        220.38        217.83         6.22 o                         
   4   1  11        274.98        268.16        10.64 o                         
   5   1  11        317.66        307.11        14.14 o                         
   6   1  11         27.94         28.25         2.53 o                         
   7   1  11         28.09         26.58         2.87 o                         
   8   1  11          1.43          0.74         2.46 o                         
   9   1  11          0.79          2.68         1.84 o                         
  -9   2  11         12.41         11.92         2.33 o                         
  -7   2  11         83.07         82.43         4.09 o                         
  -6   2  11          0.68         -0.19         1.14 o                         
  -5   2  11        111.60        107.15         4.54 o                         
  -4   2  11        436.72        438.64         9.51 o                         
  -3   2  11        596.01        587.61        15.10 o                         
  -2   2  11         24.01         28.86         1.25 o                         
  -1   2  11        246.25        238.82         5.53 o                         
   0   2  11          3.26          3.21         0.64 o                         
   1   2  11        246.08        245.34         7.02 o                         
   2   2  11         24.06         24.22         2.82 o                         
   3   2  11        595.46        577.26        12.78 o                         
   4   2  11        437.39        442.15        11.38 o                         
   6   2  11          0.68          0.74         2.53 o                         
   7   2  11         83.22         95.03         5.43 o                         
   8   2  11          4.38          2.90         2.60 o                         
   9   2  11         12.39          9.62         2.75 o                         
  -9   3  11         28.29         30.11         3.13 o                         
  -8   3  11         16.49         10.59         2.11 o                         
  -6   3  11         28.94         26.23         1.21 o                         
  -4   3  11        283.53        279.89         7.48 o                         
  -3   3  11        467.19        457.37        11.39 o                         
  -2   3  11        152.43        158.26         3.82 o                         
  -1   3  11        207.55        203.45         4.95 o                         
   0   3  11          1.80          0.33         0.52 o                         
   1   3  11        207.53        190.11         4.92 o                         
   2   3  11        152.44        145.05         5.02 o                         
   3   3  11        468.11        466.33        10.04 o                         
   4   3  11        283.30        268.60         7.53 o                         
   5   3  11        157.18        146.50         4.82 o                         
   6   3  11         28.87         28.18         3.24 o                         
   7   3  11         12.47         14.42         2.87 o                         
   8   3  11         16.49         22.08         3.24 o                         
  -9   4  11          0.11         -0.79         2.01 o                         
  -8   4  11         15.50         14.77         2.39 o                         
  -7   4  11         13.51         12.36         3.12 o                         
  -6   4  11         22.80         15.34         2.13 o                         
  -5   4  11        133.21        131.90         6.70 o                         
  -4   4  11        177.38        183.49         8.26 o                         
  -3   4  11         57.42         52.06         2.03 o                         
  -2   4  11         96.64         97.75         2.57 o                         
  -1   4  11         21.50         24.57         2.24 o                         
   0   4  11         65.67         75.59         4.09 o                         
   1   4  11         21.50         21.87         2.19 o                         
   2   4  11         96.70        100.77         2.71 o                         
   3   4  11         57.19         57.32         2.17 o                         
   4   4  11        177.43        157.01         9.02 o                         
   5   4  11        133.12        118.94        18.17 o                         
   6   4  11         22.74         19.89         2.84 o                         
   8   4  11         15.53         19.13         2.78 o                         
   9   4  11          0.11          3.82         2.10 o                         
  -8   5  11         23.24         22.02         2.11 o                         
  -7   5  11         20.85         25.65         2.99 o                         
  -6   5  11         50.59         56.22         2.54 o                         
  -5   5  11         33.36         37.66         3.01 o                         
  -4   5  11        106.31        107.14         3.28 o                         
  -3   5  11        109.55        123.02         3.17 o                         
  -2   5  11         59.58         58.69         2.84 o                         
  -1   5  11         94.27         84.79         4.63 o                         
   0   5  11         37.72         27.40         1.30 o                         
   1   5  11         94.58         90.53         3.24 o                         
   2   5  11         59.57         58.35         2.46 o                         
   3   5  11        109.81        118.44         4.00 o                         
   4   5  11        106.18         99.88         5.43 o                         
   5   5  11         33.39         32.56         3.63 o                         
   6   5  11         50.53         42.96         3.39 o                         
   7   5  11         20.77         23.40         2.69 o                         
   8   5  11         23.22         30.04         3.20 o                         
  -8   6  11          4.51          3.65         2.17 o                         
  -7   6  11          6.79          6.11         2.82 o                         
  -6   6  11          5.19          5.85         2.12 o                         
  -5   6  11         22.97         25.48         1.85 o                         
  -4   6  11         24.79         21.89         2.05 o                         
  -3   6  11          3.50          3.50         0.65 o                         
  -2   6  11         40.20         41.44         1.51 o                         
  -1   6  11         30.17         24.34         2.54 o                         
   0   6  11          0.09         -0.97         0.74 o                         
   1   6  11         30.24         29.49         1.76 o                         
   2   6  11         40.19         43.40         1.91 o                         
   3   6  11          3.45          3.27         0.94 o                         
   4   6  11         24.87         22.83         2.66 o                         
   5   6  11         22.98         22.08         2.68 o                         
   6   6  11          5.17          7.60         2.05 o                         
   7   6  11          6.76         11.65         3.26 o                         
   8   6  11          4.48          2.54         3.62 o                         
  -8   7  11          4.62         -1.88         2.85 o                         
  -7   7  11         34.15         48.01         5.32 o                         
  -6   7  11         11.91         12.63         2.93 o                         
  -5   7  11          6.86          6.10         1.11 o                         
  -4   7  11         80.19         72.63         4.63 o                         
  -3   7  11         98.61         96.28         3.11 o                         
  -2   7  11         70.94         71.98         2.29 o                         
  -1   7  11         42.06         43.50         1.83 o                         
   0   7  11          3.03          3.42         1.66 o                         
   1   7  11         42.23         40.20         3.38 o                         
   2   7  11         71.06         73.01         3.19 o                         
   3   7  11         98.83         72.29         8.34 o                         
   4   7  11         80.17         75.35        18.93 o                         
   5   7  11          6.90          6.00         1.94 o                         
   6   7  11         11.89         12.31         1.83 o                         
   7   7  11         34.06         34.68         3.04 o                         
   8   7  11          4.61          8.35         2.76 o                         
  -7   8  11          8.64          6.69         1.41 o                         
  -6   8  11         20.04         21.21         3.30 o                         
  -5   8  11         28.10         29.02         2.34 o                         
  -4   8  11         23.06         23.61         2.93 o                         
  -3   8  11         19.13         17.62         1.27 o                         
  -2   8  11          2.17          0.66         3.38 o                         
  -1   8  11         54.87         53.59         2.86 o                         
   0   8  11          8.34          7.10         2.05 o                         
   1   8  11         54.92         63.89         2.67 o                         
   2   8  11          2.18          3.33         1.47 o                         
   3   8  11         19.08         14.90         1.88 o                         
   4   8  11         23.05         26.86         2.89 o                         
   5   8  11         28.13         37.99         4.25 o                         
   7   8  11          8.59         10.96         2.91 o                         
  -6   9  11         13.61         16.11         4.37 o                         
  -4   9  11         35.31         36.41         3.12 o                         
  -3   9  11         27.69         27.10         1.64 o                         
  -2   9  11         10.60          8.88         2.65 o                         
  -1   9  11         14.79         18.27         1.52 o                         
   0   9  11         90.18         90.84         3.38 o                         
   1   9  11         14.77         11.97         2.84 o                         
   2   9  11         10.63         11.60         1.81 o                         
   3   9  11         27.63         27.83         3.14 o                         
   4   9  11         35.26         34.95         3.45 o                         
   5   9  11         26.57         30.42         2.89 o                         
   6   9  11         13.63         19.72         4.00 o                         
  -5  10  11          4.31          6.67         2.70 o                         
  -4  10  11          0.80          0.88         2.04 o                         
  -3  10  11          9.66         13.23         3.50 o                         
  -2  10  11          7.60          8.31         1.32 o                         
  -1  10  11          3.52          2.57         0.98 o                         
   0  10  11          8.32         10.37         1.75 o                         
   1  10  11          3.52          3.32         1.37 o                         
   2  10  11          7.59          9.21         1.89 o                         
   3  10  11          9.64          8.62         2.41 o                         
   4  10  11          0.80         -0.50         1.85 o                         
   5  10  11          4.31         -0.08         1.51 o                         
  -4  11  11         14.94         12.92         2.04 o                         
  -3  11  11          4.29          4.90         1.15 o                         
  -2  11  11          4.60          7.65         1.44 o                         
  -1  11  11         17.66         16.29         2.46 o                         
   0  11  11         27.12         29.19         2.40 o                         
   2  11  11          4.59          9.13         2.28 o                         
   3  11  11          4.31          4.63         2.83 o                         
   4  11  11         14.95          8.70         2.19 o                         
  -1  12  11          4.90          4.40         1.63 o                         
   0  12  11          5.32          8.27         2.32 o                         
   1  12  11          4.89          9.69         2.35 o                         
   0   0  12          6.82         11.16         2.26 o                         
   1   0  12          7.69          6.01         1.36 o                         
   2   0  12        119.09        111.17         4.52 o                         
   3   0  12        185.89        182.61         4.60 o                         
   4   0  12        267.43        277.32        14.98 o                         
   5   0  12        103.49        110.36         4.78 o                         
   7   0  12          4.21          1.23         1.97 o                         
   8   0  12          1.75          1.54         2.42 o                         
   9   0  12         18.68         21.15         2.74 o                         
  -9   1  12          2.40          0.92         1.94 o                         
  -8   1  12         20.61         21.52         3.14 o                         
  -7   1  12         21.20         22.77         2.34 o                         
  -6   1  12         10.44          8.85         0.91 o                         
  -5   1  12          1.72         -0.83         2.24 o                         
  -4   1  12         53.88         58.52         2.48 o                         
  -3   1  12         57.16         49.33         1.74 o                         
  -2   1  12         41.33         42.07         1.56 o                         
  -1   1  12        190.88        183.08         4.75 o                         
   0   1  12         27.49         26.11         1.71 o                         
   1   1  12        190.86        184.09         4.68 o                         
   2   1  12         41.32         39.32         1.91 o                         
   3   1  12         57.05         50.72         1.89 o                         
   4   1  12         53.83         59.14         3.88 o                         
   5   1  12          1.72          0.92         2.33 o                         
   6   1  12         10.42          6.72         1.92 o                         
   7   1  12         21.24         18.61         2.40 o                         
   8   1  12         20.55         23.98         3.44 o                         
   9   1  12          2.40         -0.40         2.02 o                         
  -9   2  12          0.60          2.42         1.98 o                         
  -8   2  12         26.92         31.06         3.84 o                         
  -7   2  12         31.10         39.89         3.77 o                         
  -6   2  12          3.68          4.38         0.80 o                         
  -5   2  12         26.20         21.82         1.47 o                         
  -4   2  12        179.42        187.02         6.02 o                         
  -3   2  12        151.13        156.01         4.20 o                         
  -2   2  12          8.70          8.99         1.14 o                         
  -1   2  12        160.65        137.13         7.14 o                         
   0   2  12          0.14         -0.14         1.62 o                         
   1   2  12        160.90        149.20         4.66 o                         
   2   2  12          8.70          9.82         1.74 o                         
   3   2  12        151.21        155.85         4.01 o                         
   4   2  12        179.49        181.05         9.79 o                         
   5   2  12         26.02         23.28         2.37 o                         
   6   2  12          3.67          6.54         1.80 o                         
   7   2  12         31.03         32.18         3.01 o                         
   9   2  12          0.61         10.72         3.17 o                         
  -9   3  12         12.43         11.97         2.52 o                         
  -7   3  12         63.40         66.47         3.00 o                         
  -6   3  12          1.29          3.90         2.82 o                         
  -5   3  12         28.09         23.97         1.66 o                         
  -4   3  12        216.01        206.95        18.96 o                         
  -3   3  12         92.66         82.57         3.19 o                         
  -2   3  12        248.25        229.65         6.81 o                         
  -1   3  12        264.33        247.07        10.69 o                         
   0   3  12          0.03         -0.07         0.74 o                         
   1   3  12        264.42        250.87         6.98 o                         
   2   3  12        248.10        240.43         7.34 o                         
   3   3  12         92.94         86.82         5.06 o                         
   4   3  12        215.63        206.52         8.57 o                         
   5   3  12         28.05         28.25         2.82 o                         
   6   3  12          1.30          0.87         1.57 o                         
   7   3  12         63.34         73.09         5.10 o                         
   8   3  12          2.74          0.70         2.02 o                         
   9   3  12         12.39         13.62         2.69 o                         
  -8   4  12         24.87         17.99         2.81 o                         
  -7   4  12         58.75         69.04         3.50 o                         
  -6   4  12         13.88         12.86         1.99 o                         
  -5   4  12         24.23         21.34         1.48 o                         
  -4   4  12        121.28        128.69         4.08 o                         
  -3   4  12         10.80          9.92         0.88 o                         
  -2   4  12        120.69        112.61         3.99 o                         
  -1   4  12         31.84         27.28         1.27 o                         
   0   4  12          0.29          0.63         1.35 o                         
   1   4  12         31.89         28.47         1.93 o                         
   2   4  12        120.87        124.40         5.91 o                         
   3   4  12         10.78          9.99         1.81 o                         
   4   4  12        121.41        114.83         6.39 o                         
   5   4  12         24.27         26.04         2.77 o                         
   6   4  12         13.86         13.43         2.28 o                         
   7   4  12         58.72         64.51         5.11 o                         
   8   4  12         24.83         26.38         3.27 o                         
  -8   5  12          0.89          0.09         1.77 o                         
  -7   5  12         15.67         17.84         1.55 o                         
  -6   5  12         13.17         14.16         1.51 o                         
  -5   5  12         94.21        107.98         4.96 o                         
  -4   5  12        143.55        148.55         8.73 o                         
  -3   5  12         51.46         48.84         1.83 o                         
  -2   5  12        117.02        105.36         7.30 o                         
  -1   5  12         24.00         20.25         1.76 o                         
   0   5  12        324.72        315.98         8.99 o                         
   1   5  12         23.96         22.49         1.43 o                         
   2   5  12        117.06        112.35         4.17 o                         
   3   5  12         51.42         55.98         4.16 o                         
   4   5  12        143.46        166.32         7.86 o                         
   5   5  12         94.30        102.81         6.05 o                         
   6   5  12         13.10         24.12         3.06 o                         
   7   5  12         15.66         10.98         3.07 o                         
  -7   6  12         63.22         66.50         4.23 o                         
  -6   6  12          0.36         -0.06         2.26 o                         
  -5   6  12        111.41        112.71         6.47 o                         
  -4   6  12         59.25         58.18         2.20 o                         
  -3   6  12         47.45         50.66         1.98 o                         
  -2   6  12         79.01         76.16         3.46 o                         
  -1   6  12         54.62         49.02         1.78 o                         
   0   6  12         60.29         52.96         4.95 o                         
   1   6  12         54.78         59.61         4.30 o                         
   2   6  12         79.03         85.15         3.50 o                         
   3   6  12         47.57         52.76         4.14 o                         
   4   6  12         59.35         60.95         4.45 o                         
   5   6  12        111.52        103.21         6.60 o                         
   6   6  12          0.37          4.93         2.24 o                         
   7   6  12         63.08         64.83         5.55 o                         
   8   6  12         38.78         39.39         3.66 o                         
  -7   7  12          7.28          6.31         1.50 o                         
  -6   7  12          4.21          4.96         1.12 o                         
  -5   7  12         57.16         62.82         4.73 o                         
  -4   7  12         16.08         20.78         1.15 o                         
  -3   7  12         75.68         81.11         2.82 o                         
  -2   7  12         23.82         22.20         2.31 o                         
  -1   7  12         21.64         21.30         1.75 o                         
   0   7  12        267.90        272.33         7.27 o                         
   1   7  12         21.57         22.65         1.46 o                         
   2   7  12         23.82         20.48         1.77 o                         
   3   7  12         75.55         77.67        11.28 o                         
   4   7  12         16.07         15.76         2.23 o                         
   5   7  12         57.18         71.43        14.70 o                         
   6   7  12          4.22         -1.76         2.34 o                         
   7   7  12          7.25          6.75         2.41 o                         
  -6   8  12          3.98          3.89         1.25 o                         
  -5   8  12         13.43         17.25         1.73 o                         
  -4   8  12          4.72          4.20         1.35 o                         
  -3   8  12         16.11         14.80         2.86 o                         
  -2   8  12         14.64         14.89         1.50 o                         
  -1   8  12          1.26          2.57         0.93 o                         
   0   8  12        320.56        350.16         9.01 o                         
   1   8  12          1.26          0.76         0.89 o                         
   2   8  12         14.67         15.10         1.71 o                         
   3   8  12         16.15         19.48         3.28 o                         
   4   8  12          4.67          1.34         1.76 o                         
   5   8  12         13.41         14.98         2.19 o                         
   6   8  12          3.97          5.42         1.82 o                         
  -5   9  12          7.99          8.04         1.73 o                         
  -4   9  12          8.52         10.46         2.74 o                         
  -3   9  12         11.77         12.93         1.65 o                         
  -2   9  12         25.16         21.55         4.84 o                         
  -1   9  12          5.63          5.75         1.78 o                         
   0   9  12        162.11        185.86         9.18 o                         
   1   9  12          5.61          6.06         1.40 o                         
   2   9  12         25.10         30.99         2.62 o                         
   3   9  12         11.74         13.92         3.21 o                         
   4   9  12          8.54          9.50         2.94 o                         
   5   9  12          8.01          6.80         1.89 o                         
  -4  10  12         18.16         17.70         2.41 o                         
  -3  10  12          3.11          2.30         1.00 o                         
  -2  10  12          0.62         -0.08         0.92 o                         
  -1  10  12         20.98         26.24         3.39 o                         
   0  10  12         53.05         48.10         2.31 o                         
   1  10  12         20.96         22.33         3.00 o                         
   2  10  12          0.61          0.92         1.40 o                         
   3  10  12          3.13          4.71         2.51 o                         
   4  10  12         18.13         24.40         2.57 o                         
  -2  11  12          5.15          8.73         3.82 o                         
  -1  11  12          6.88          6.43         1.32 o                         
   0  11  12          0.55          0.40         2.42 o                         
   1  11  12          6.85          6.39         1.63 o                         
   2  11  12          5.15          4.03         2.98 o                         
   1   0  13         93.82         78.60         2.47 o                         
   2   0  13         14.36         12.92         1.19 o                         
   3   0  13        198.42        202.41         5.64 o                         
   4   0  13         96.64        101.51         2.91 o                         
   5   0  13         75.42         76.85         3.34 o                         
   7   0  13         29.21         38.48         3.70 o                         
  -8   1  13          7.01         14.47         2.92 o                         
  -7   1  13         26.61         29.17         2.65 o                         
  -6   1  13          4.16          4.08         1.85 o                         
  -5   1  13         21.62         16.39         1.50 o                         
  -4   1  13         28.44         29.88         1.77 o                         
  -3   1  13        105.05         82.67         4.58 o                         
  -2   1  13         17.02         13.93         1.46 o                         
  -1   1  13         14.04         12.17         1.68 o                         
   0   1  13        270.33        237.92         7.22 o                         
   1   1  13         13.97         13.16         1.10 o                         
   2   1  13         17.00         13.12         1.73 o                         
   3   1  13        105.14         77.77         3.26 o                         
   4   1  13         28.46         29.87         1.89 o                         
   5   1  13         21.53         22.08         2.68 o                         
   6   1  13          4.17          6.82         2.67 o                         
   7   1  13         26.60         24.31         3.14 o                         
   8   1  13          7.01         10.98         2.55 o                         
  -8   2  13         36.14         53.72         4.66 o                         
  -7   2  13          6.27          7.53         1.96 o                         
  -6   2  13         12.55         12.30         2.01 o                         
  -5   2  13         61.00         62.72         4.30 o                         
  -4   2  13         17.34         15.25         1.29 o                         
  -3   2  13        174.30        174.58         8.68 o                         
  -2   2  13         12.34         14.02         2.21 o                         
  -1   2  13        220.45        202.21         9.96 o                         
   0   2  13         20.53         17.77         1.84 o                         
   1   2  13        220.77        217.81         6.71 o                         
   2   2  13         12.40         13.45         1.75 o                         
   3   2  13        174.28        158.79        11.55 o                         
   4   2  13         17.28         18.86         0.98 o                         
   5   2  13         60.93         62.40         4.50 o                         
   6   2  13         12.53         10.59         2.54 o                         
   7   2  13          6.28          8.16         2.12 o                         
   8   2  13         36.16         45.69         4.48 o                         
  -8   3  13         43.57         50.00         4.69 o                         
  -7   3  13          8.10         11.78         2.82 o                         
  -6   3  13          1.12         -0.39         2.35 o                         
  -5   3  13          2.78          4.47         1.21 o                         
  -4   3  13         23.40         25.67         1.63 o                         
  -3   3  13        146.00        141.21         3.87 o                         
  -2   3  13          6.02          6.32         0.98 o                         
  -1   3  13         53.49         58.92         6.05 o                         
   0   3  13        351.67        341.87         9.01 o                         
   2   3  13          6.01          8.16         1.21 o                         
   3   3  13        146.18        146.50         7.10 o                         
   4   3  13         23.33         22.66         1.48 o                         
   5   3  13          2.75          1.45         1.76 o                         
   6   3  13          1.11         -1.45         2.42 o                         
   8   3  13         43.56         42.96         4.17 o                         
  -7   4  13         12.42         12.57         1.60 o                         
  -6   4  13         11.59         11.88         2.24 o                         
  -5   4  13         13.46         16.86         3.21 o                         
  -4   4  13         25.18         24.05         3.67 o                         
  -3   4  13         48.92         46.97         5.72 o                         
  -2   4  13         99.14         91.56         4.97 o                         
  -1   4  13         59.69         59.57         5.88 o                         
   0   4  13        131.34        123.10         4.65 o                         
   1   4  13         59.80         59.40         3.88 o                         
   2   4  13         99.43        101.24         3.72 o                         
   3   4  13         48.92         55.39         2.33 o                         
   4   4  13         25.16         25.30         1.47 o                         
   5   4  13         13.41          8.42         1.96 o                         
   6   4  13         11.52         15.55         2.35 o                         
  -7   5  13         10.21         12.50         2.03 o                         
  -6   5  13         28.89         29.99         2.81 o                         
  -5   5  13          5.56          4.08         1.15 o                         
  -4   5  13         97.70         96.33         4.14 o                         
  -3   5  13         11.86         12.88         1.43 o                         
  -2   5  13        121.09        110.62         9.25 o                         
  -1   5  13         73.97         69.28         4.30 o                         
   0   5  13         87.26         68.46         6.68 o                         
   1   5  13         74.01         66.26         3.10 o                         
   2   5  13        121.27        121.50         6.68 o                         
   3   5  13         11.89         12.39         2.10 o                         
   4   5  13         97.79        104.53         3.95 o                         
   5   5  13          5.53          5.14         1.89 o                         
   6   5  13         28.88         26.24         3.19 o                         
   7   5  13         10.20         10.33         2.30 o                         
  -7   6  13         24.00         27.97         3.72 o                         
  -6   6  13          5.37          9.00         2.55 o                         
  -5   6  13         56.24         58.38         3.04 o                         
  -4   6  13         83.64         85.11         3.97 o                         
  -3   6  13         14.74         15.68         1.11 o                         
  -2   6  13         54.50         62.45         2.37 o                         
  -1   6  13          4.05          2.20         0.85 o                         
   0   6  13         38.94         42.77         6.82 o                         
   1   6  13          4.02          1.62         1.82 o                         
   2   6  13         54.59         66.97         4.85 o                         
   3   6  13         14.75         16.87         1.30 o                         
   4   6  13         83.58         88.93         6.13 o                         
   5   6  13         56.17         68.95         4.95 o                         
   6   6  13          5.42          7.20         2.38 o                         
   7   6  13         23.98         28.89         3.49 o                         
  -6   7  13          1.36          2.51         1.97 o                         
  -4   7  13         35.76         32.50         4.09 o                         
  -3   7  13         77.27         81.56         3.06 o                         
  -2   7  13         33.89         32.56         2.25 o                         
  -1   7  13         19.30         23.68         1.40 o                         
   0   7  13         13.04          9.79         1.90 o                         
   1   7  13         19.26         21.14         2.33 o                         
   2   7  13         33.89         31.70         2.92 o                         
   3   7  13         77.24         74.19         6.79 o                         
   4   7  13         35.83         24.64         5.33 o                         
   5   7  13         53.85         56.18         4.87 o                         
   6   7  13          1.36          5.48         2.35 o                         
  -6   8  13         21.61         26.63         2.41 o                         
  -5   8  13         20.31         14.42         2.92 o                         
  -4   8  13         13.14         13.17         3.66 o                         
  -3   8  13         14.88         13.85         1.24 o                         
  -2   8  13         25.23         30.40         2.71 o                         
  -1   8  13         12.56         15.58         4.53 o                         
   0   8  13         22.18         24.24         1.43 o                         
   1   8  13         12.52         13.62         1.32 o                         
   2   8  13         25.30         22.82         2.48 o                         
   3   8  13         14.90          8.30         1.64 o                         
   4   8  13         13.10         17.58         4.12 o                         
   5   8  13         20.32         26.22         3.03 o                         
   6   8  13         21.61         19.94         2.47 o                         
  -5   9  13          7.06          6.01         1.46 o                         
  -4   9  13         29.49         27.20         3.53 o                         
  -3   9  13         24.75         25.66         1.74 o                         
  -2   9  13         56.54         60.93         2.84 o                         
  -1   9  13         18.05         20.32         2.55 o                         
   0   9  13          2.17          3.52         0.92 o                         
   1   9  13         18.05         20.01         2.31 o                         
   2   9  13         56.53         64.32         5.12 o                         
   3   9  13         24.74         30.15         3.62 o                         
   4   9  13         29.60         34.71         4.14 o                         
   5   9  13          7.04          7.87         4.10 o                         
  -3  10  13          6.39          8.92         1.74 o                         
  -2  10  13         10.69         16.16         3.85 o                         
  -1  10  13          8.79         11.73         1.79 o                         
   0  10  13          0.09         -2.72         1.84 o                         
   1  10  13          8.80          8.52         2.82 o                         
   2  10  13         10.73         14.77         3.36 o                         
   3  10  13          6.40          8.66         1.79 o                         
   0   0  14        245.09        224.71         9.54 o                         
   1   0  14         51.86         41.79         2.13 o                         
   2   0  14         10.49          5.72         1.17 o                         
   3   0  14         14.93         17.56         3.70 o                         
   4   0  14        157.44        154.19        11.41 o                         
   5   0  14          3.86          6.04         2.05 o                         
   6   0  14         41.70         44.45         3.80 o                         
   7   0  14          2.25          1.49         2.76 o                         
   8   0  14          0.00         -1.79         1.88 o                         
  -8   1  14          2.49          3.11         2.29 o                         
  -6   1  14          8.11         12.71         2.31 o                         
  -5   1  14          9.31         10.10         1.01 o                         
  -4   1  14         19.08         20.46         2.21 o                         
  -3   1  14         18.70         15.24         1.97 o                         
  -2   1  14         37.51         37.92         2.07 o                         
  -1   1  14          5.03          6.01         1.41 o                         
   0   1  14          2.20          2.14         1.19 o                         
   1   1  14          5.03          3.32         1.41 o                         
   2   1  14         37.45         33.27         1.94 o                         
   3   1  14         18.70         16.80         1.30 o                         
   4   1  14         19.06         16.72         2.22 o                         
   5   1  14          9.33          8.97         0.82 o                         
   6   1  14          8.07         12.71         2.36 o                         
   7   1  14         11.20         15.81         3.00 o                         
   8   1  14          2.50          4.67         2.20 o                         
  -7   2  14         19.40         22.02         3.48 o                         
  -6   2  14         52.49         51.51         6.45 o                         
  -5   2  14         32.33         31.63         2.07 o                         
  -4   2  14          5.02          7.60         2.41 o                         
  -3   2  14         17.25         13.59         3.10 o                         
  -2   2  14          4.44          3.53         0.92 o                         
  -1   2  14         20.84         14.52         1.77 o                         
   0   2  14        252.69        267.22         9.73 o                         
   1   2  14         20.84         17.13         1.62 o                         
   2   2  14          4.39          1.62         1.85 o                         
   3   2  14         17.20         19.31         2.04 o                         
   4   2  14          4.99          5.21         1.10 o                         
   5   2  14         32.28         34.40         3.19 o                         
   6   2  14         52.45         54.02         4.29 o                         
   8   2  14         53.34         60.74         5.37 o                         
  -7   3  14         64.94         84.73         5.25 o                         
  -6   3  14          9.52          4.86         2.13 o                         
  -5   3  14         25.95         19.89         2.01 o                         
  -4   3  14         31.60         36.61         2.73 o                         
  -3   3  14         16.56         15.05         1.61 o                         
  -2   3  14          6.93          7.53         1.15 o                         
  -1   3  14          7.10          4.47         1.06 o                         
   0   3  14         30.92         29.60         2.89 o                         
   1   3  14          7.12          6.25         1.24 o                         
   2   3  14          6.89          7.32         1.37 o                         
   3   3  14         16.57         17.59         1.60 o                         
   4   3  14         31.61         34.89         1.93 o                         
   5   3  14         26.03         17.77         3.29 o                         
   6   3  14          9.50          8.74         1.96 o                         
   7   3  14         64.91         66.01         5.38 o                         
  -6   4  14          8.65          7.86         3.92 o                         
  -5   4  14         12.00         12.44         1.40 o                         
  -4   4  14         32.18         30.05         2.23 o                         
  -3   4  14          9.64          7.96         1.79 o                         
  -2   4  14          7.71         11.24         1.78 o                         
  -1   4  14         83.20         79.33         4.13 o                         
   0   4  14        104.01        110.06         5.98 o                         
   1   4  14         83.34         78.39         4.46 o                         
   2   4  14          7.70          9.81         1.80 o                         
   4   4  14         32.07         32.86         1.77 o                         
   5   4  14         12.04         16.18         2.35 o                         
   6   4  14          8.69          9.50         2.78 o                         
   7   4  14         35.82         39.39         3.74 o                         
  -7   5  14         41.71         40.39         4.63 o                         
  -6   5  14         20.09         23.41         1.97 o                         
  -5   5  14         20.36         19.47         4.84 o                         
  -4   5  14         27.16         29.97         2.00 o                         
  -3   5  14         37.41         41.16         2.63 o                         
  -2   5  14         23.80         29.87         7.76 o                         
  -1   5  14          3.43          5.11         2.37 o                         
   0   5  14          7.00          6.21         1.28 o                         
   1   5  14          3.45          4.11         2.98 o                         
   2   5  14         24.01         22.52         2.96 o                         
   3   5  14         37.33         38.09         2.00 o                         
   4   5  14         27.15         28.93         1.64 o                         
   5   5  14         20.38         16.83         2.50 o                         
   6   5  14         20.08         25.84         2.83 o                         
   7   5  14         41.65         40.73         4.48 o                         
  -6   6  14          9.13          8.11         1.53 o                         
  -5   6  14         13.28         12.47         1.51 o                         
  -3   6  14          1.39          1.62         1.26 o                         
  -2   6  14          4.50          5.21         0.88 o                         
  -1   6  14          8.47         10.40         2.08 o                         
   0   6  14          7.59          4.78         0.97 o                         
   1   6  14          8.48          9.70         1.47 o                         
   2   6  14          4.53          4.92         0.91 o                         
   3   6  14          1.40          4.54         0.99 o                         
   4   6  14          8.49          5.02         2.02 o                         
   5   6  14         13.31          8.31         2.71 o                         
  -5   7  14          6.04          7.21         1.38 o                         
  -4   7  14         26.55         32.66         2.08 o                         
  -3   7  14          7.93          8.78         2.06 o                         
  -2   7  14         30.85         34.85         2.02 o                         
  -1   7  14          0.86          1.67         1.85 o                         
   0   7  14         25.22         16.32         1.40 o                         
   1   7  14          0.85         -1.98         5.05 o                         
   2   7  14         30.98         28.60         5.47 o                         
   3   7  14          7.93          2.97         1.57 o                         
   4   7  14         26.58         25.16         8.23 o                         
   5   7  14          6.02          3.87         3.30 o                         
  -5   8  14         27.15         27.97         3.36 o                         
  -4   8  14          2.90          3.24         1.45 o                         
  -3   8  14         18.72         15.08         2.31 o                         
  -2   8  14          8.34         10.74         1.48 o                         
  -1   8  14          5.58          7.57         3.15 o                         
   0   8  14          1.74          1.70         1.06 o                         
   1   8  14          5.59          7.26         1.27 o                         
   2   8  14          8.35          7.77         5.45 o                         
   3   8  14         18.76         20.62         1.95 o                         
   4   8  14          2.92          2.37         1.98 o                         
   5   8  14         27.22         38.89         4.63 o                         
  -3   9  14          7.23          5.14         1.34 o                         
  -2   9  14         22.03         25.23         2.08 o                         
  -1   9  14          3.94          4.63         1.54 o                         
   0   9  14          2.16          0.41         1.14 o                         
   1   9  14          3.95          5.58         1.24 o                         
   2   9  14         22.12         18.74         2.55 o                         
   3   9  14          7.20          5.86         3.56 o                         
  -1  10  14         11.79         14.37         2.67 o                         
   0  10  14          1.94          5.14         1.08 o                         
   1  10  14         11.79         12.44         4.77 o                         
   1   0  15         66.95         63.03         4.10 o                         
   2   0  15          4.39          4.30         1.42 o                         
   3   0  15         73.57         72.14         3.38 o                         
   4   0  15          3.09          1.64         2.13 o                         
   5   0  15        148.61        162.69         5.59 o                         
   6   0  15          8.66          6.44         2.72 o                         
   7   0  15         36.73         50.19         4.04 o                         
  -6   1  15          3.61         -0.74         2.53 o                         
  -5   1  15         16.59         21.21         3.11 o                         
  -4   1  15          6.35          4.67         2.38 o                         
  -2   1  15         11.80         10.37         1.18 o                         
  -1   1  15         12.33         10.98         1.42 o                         
   0   1  15         41.89         36.74         2.13 o                         
   1   1  15         12.34         11.49         1.72 o                         
   2   1  15         11.75         13.34         1.55 o                         
   3   1  15          7.06          6.03         2.03 o                         
   4   1  15          6.37          4.04         1.67 o                         
   5   1  15         16.64         19.31         2.68 o                         
   6   1  15          3.57          8.12         2.91 o                         
   7   1  15          8.17          5.02         2.38 o                         
  -6   2  15          6.34          1.23         2.98 o                         
  -4   2  15         34.92         31.99         2.07 o                         
  -3   2  15          6.11          7.64         1.80 o                         
  -2   2  15          4.91          4.61         1.68 o                         
  -1   2  15         30.72         25.65         2.34 o                         
   1   2  15         30.76         27.48         4.79 o                         
   2   2  15          5.00          5.06         0.98 o                         
   3   2  15          6.10          7.53         1.20 o                         
   4   2  15         34.98         39.72         3.51 o                         
   5   2  15         79.12         78.04         5.74 o                         
   6   2  15          6.29          7.03         2.88 o                         
   7   2  15         14.42         18.38         2.78 o                         
  -5   3  15          2.04          0.10         1.20 o                         
  -4   3  15         24.44         22.20         2.56 o                         
  -3   3  15          2.30          5.02         1.72 o                         
  -2   3  15         10.78          9.90         4.48 o                         
  -1   3  15          5.75          6.60         1.47 o                         
   0   3  15          6.73          7.65         1.62 o                         
   1   3  15          5.73          5.75         1.06 o                         
   3   3  15          2.30          4.16         1.18 o                         
   4   3  15         24.47         28.58         1.66 o                         
   5   3  15          2.05          2.07         1.89 o                         
   6   3  15         26.61         40.48         4.05 o                         
   7   3  15         12.32         23.21         4.09 o                         
  -6   4  15         22.24         20.01         3.14 o                         
  -5   4  15          6.59          7.59         1.39 o                         
  -4   4  15         49.58         54.00         3.08 o                         
  -3   4  15         21.70         23.50         1.87 o                         
  -2   4  15         21.48         27.95         2.10 o                         
  -1   4  15         21.63         18.78         2.41 o                         
   0   4  15          2.43          2.72         1.58 o                         
   1   4  15         21.72         20.49         2.65 o                         
   2   4  15         21.51         25.24         3.13 o                         
   3   4  15         21.71         17.96         1.41 o                         
   4   4  15         49.71         48.97         4.64 o                         
   6   4  15         22.22         25.90         3.44 o                         
  -6   5  15          2.57          2.07         1.40 o                         
  -5   5  15          2.83          6.24         2.98 o                         
  -4   5  15          0.74          2.81         1.76 o                         
  -3   5  15         18.99         20.83         1.39 o                         
  -2   5  15          2.65          2.13         1.21 o                         
   0   5  15          0.89          2.02         1.56 o                         
   1   5  15          1.18         -0.06         0.95 o                         
   2   5  15          2.63          3.57         1.05 o                         
   3   5  15         19.02         24.39         1.68 o                         
   4   5  15          0.72          4.25         2.89 o                         
   5   5  15          2.81          3.15         2.02 o                         
   6   5  15          2.58          3.64         2.20 o                         
  -5   6  15          2.92          0.22         1.77 o                         
  -4   6  15         17.70         27.69         2.72 o                         
  -3   6  15         59.62         70.01         3.28 o                         
  -2   6  15          5.87          5.41         1.10 o                         
  -1   6  15          1.97          1.28         1.60 o                         
   0   6  15          1.14         -2.56         1.71 o                         
   1   6  15          1.98         -1.05         1.54 o                         
   2   6  15          5.84          4.11         1.98 o                         
   4   6  15         17.71         18.61         2.92 o                         
   5   6  15          2.91          0.96         1.84 o                         
  -4   7  15         13.55         13.87         2.37 o                         
  -3   7  15         47.10         55.29         3.68 o                         
  -2   7  15         34.80         33.60         7.46 o                         
  -1   7  15          8.80         13.10         1.40 o                         
   0   7  15          6.98          6.47         1.73 o                         
   1   7  15          8.82          9.23         1.43 o                         
   2   7  15         34.87         30.19         3.58 o                         
   3   7  15         47.09         20.01         5.93 o                         
   4   7  15         13.51         12.66         5.76 o                         
  -2   8  15         14.07         14.87         1.63 o                         
  -1   8  15          7.87          6.40         1.20 o                         
   0   8  15          0.00         -1.42         1.13 o                         
   1   8  15          7.89         11.67         3.22 o                         
   2   8  15         14.00         18.57         6.54 o                         
   3   8  15          5.28          4.52         1.92 o                         
  -1   9  15         15.72         16.19         2.37 o                         
   0   9  15          0.00          6.92         3.00 o                         
   1   9  15         15.76         16.26         2.13 o                         
   0   0  16         80.94         79.45         4.96 o                         
   1   0  16          3.16          1.00         1.00 o                         
   2   0  16         12.71         17.45         3.45 o                         
   3   0  16         22.50         20.43         3.62 o                         
   4   0  16         11.92         12.64         2.35 o                         
   5   0  16         12.86         10.12         2.06 o                         
   6   0  16         37.94         36.77         3.86 o                         
  -6   1  16         63.84         83.40         6.17 o                         
  -5   1  16         61.79         65.05         5.24 o                         
  -4   1  16          4.88          6.54         1.90 o                         
  -3   1  16          0.27          2.01         1.54 o                         
  -1   1  16         14.21         13.29         1.98 o                         
   0   1  16         19.78         25.06         3.12 o                         
   1   1  16         14.07         19.42         4.25 o                         
   2   1  16         12.94         10.89         1.32 o                         
   3   1  16          0.27          3.42         1.27 o                         
   4   1  16          4.87          1.94         0.96 o                         
   5   1  16         61.82         67.53         4.79 o                         
   6   1  16         63.82         80.28         6.41 o                         
  -6   2  16         15.44          9.42         2.40 o                         
  -5   2  16          9.28         10.29         2.17 o                         
  -4   2  16         15.67         15.17         1.68 o                         
  -3   2  16         34.58         39.72         2.92 o                         
  -2   2  16         24.69         26.65         2.87 o                         
  -1   2  16         24.28         23.17         4.86 o                         
   0   2  16          6.08          6.87         1.83 o                         
   1   2  16         24.27         23.02         2.35 o                         
   2   2  16         24.71         28.74         2.03 o                         
   3   2  16         34.56         43.93         4.12 o                         
   4   2  16         15.69         11.97         1.42 o                         
   5   2  16          9.30         15.39         2.44 o                         
   6   2  16         15.46         15.03         2.78 o                         
  -6   3  16         19.07         17.37         2.49 o                         
  -5   3  16         17.09         19.46         1.48 o                         
  -4   3  16          0.05         -0.22         2.30 o                         
  -3   3  16          3.35          4.33         1.20 o                         
  -2   3  16          2.91          1.67         1.49 o                         
  -1   3  16         19.44         19.30         1.59 o                         
   0   3  16         52.05         60.43         4.12 o                         
   1   3  16         19.39         21.17         1.74 o                         
   2   3  16          2.89          2.67         1.60 o                         
   3   3  16          3.32          3.59         1.98 o                         
   4   3  16          0.05         -0.18         1.62 o                         
   5   3  16         17.14         23.08         3.00 o                         
   6   3  16         19.02         16.45         3.44 o                         
  -5   4  16         22.91         23.28         3.40 o                         
  -4   4  16         15.60         18.49         4.00 o                         
  -3   4  16         34.21         31.36         3.04 o                         
  -2   4  16         21.17         23.92         2.40 o                         
  -1   4  16          9.90          9.46         2.50 o                         
   0   4  16          2.49          3.46         1.87 o                         
   1   4  16          9.95         13.41         4.61 o                         
   2   4  16         21.17         20.72         2.30 o                         
   3   4  16         34.22         35.02         3.37 o                         
   4   4  16         15.58         18.38         2.96 o                         
   5   4  16         22.82         31.66         3.95 o                         
  -5   5  16         10.62         10.46         1.93 o                         
  -4   5  16          0.78          2.07         1.81 o                         
  -3   5  16          6.35          4.92         1.23 o                         
  -2   5  16          0.86          2.97         1.18 o                         
  -1   5  16         36.98         31.96         2.12 o                         
   0   5  16          4.42          2.08         1.18 o                         
   1   5  16         36.98         37.80         2.49 o                         
   2   5  16          0.86         -0.90         0.77 o                         
   3   5  16          6.32          9.05         2.11 o                         
   4   5  16          0.78          4.03         3.03 o                         
   5   5  16         10.62         13.82         2.61 o                         
  -4   6  16         11.87          9.42         1.83 o                         
  -3   6  16          4.85          5.66         6.06 o                         
  -2   6  16         43.43         41.49         3.76 o                         
  -1   6  16          5.70          7.27         2.50 o                         
   0   6  16          8.17          8.58         2.21 o                         
   1   6  16          5.68          3.37         1.75 o                         
   2   6  16         43.43         51.49         2.72 o                         
   3   6  16          4.85          6.01         2.11 o                         
   4   6  16         11.83         12.86         2.28 o                         
  -3   7  16          0.11         -1.76         1.55 o                         
  -2   7  16          5.02          3.30         1.03 o                         
  -1   7  16         31.29         37.70         4.50 o                         
   0   7  16         19.11         22.19         2.21 o                         
   1   7  16         31.31         34.08         2.13 o                         
   2   7  16          5.03          3.53         1.04 o                         
   3   7  16          0.10          1.48         1.70 o                         
  -1   8  16         25.15         26.62         1.79 o                         
   0   8  16          5.36          6.48         2.20 o                         
   1   8  16         25.13         30.19         2.90 o                         
   1   0  17          1.14          3.86         2.22 o                         
   2   0  17         20.65         26.72         2.88 o                         
   3   0  17          3.26          2.21         1.52 o                         
   4   0  17         35.04         45.63         2.88 o                         
   5   0  17          8.69          4.96         2.09 o                         
  -5   1  17          7.75         11.24         2.49 o                         
  -4   1  17          1.03          1.69         2.39 o                         
  -3   1  17         16.20         15.97         4.98 o                         
  -2   1  17         10.37         14.78         1.84 o                         
  -1   1  17         23.61         30.43         1.98 o                         
   0   1  17         18.03         14.62         2.08 o                         
   1   1  17         23.59         32.30         2.18 o                         
   2   1  17         10.40         10.94         1.58 o                         
   3   1  17         16.18         18.15         1.81 o                         
   4   1  17          1.04          1.41         2.55 o                         
   5   1  17          7.76          0.53         2.60 o                         
  -5   2  17          6.90          7.45         2.93 o                         
  -3   2  17         11.92         14.55         1.45 o                         
  -2   2  17         10.59         13.24         2.89 o                         
  -1   2  17         14.96         17.24         1.59 o                         
   0   2  17          8.34          8.78         1.18 o                         
   1   2  17         15.01         20.09         3.26 o                         
   2   2  17         10.61         12.50         3.63 o                         
   3   2  17         11.95         12.72         2.74 o                         
   4   2  17         37.21         48.60         4.25 o                         
  -4   3  17          1.07          2.31         1.21 o                         
  -3   3  17         14.81         20.72         4.88 o                         
  -2   3  17         12.25         14.27         1.59 o                         
  -1   3  17         16.73         19.47         2.12 o                         
   0   3  17          4.54          5.63         2.35 o                         
   2   3  17         12.26         10.50         1.52 o                         
   3   3  17         14.79         18.22         1.67 o                         
  -4   4  17          7.10          8.82         2.04 o                         
  -3   4  17         21.45         15.86         2.64 o                         
  -2   4  17          9.14          7.62         1.75 o                         
  -1   4  17          4.51          4.50         1.78 o                         
   0   4  17          3.06          1.92         1.62 o                         
   1   4  17          4.53          3.29         1.45 o                         
   2   4  17          9.14         10.59         2.28 o                         
   3   4  17         21.48         19.54         2.81 o                         
   4   4  17          7.10          3.87         1.85 o                         
  -3   5  17          3.65          6.38         2.48 o                         
  -2   5  17          0.07         -0.22         1.12 o                         
  -1   5  17         13.10         17.26         4.22 o                         
   0   5  17         19.87         19.98         1.95 o                         
   1   5  17         13.18         12.86         2.47 o                         
   2   5  17          0.07         -0.74         1.84 o                         
   3   5  17          3.66          7.78         2.03 o                         
  -2   6  17         18.93         20.35         2.12 o                         
  -1   6  17         15.62         15.28         2.03 o                         
   0   6  17          3.45          3.97         1.19 o                         
   1   6  17         15.55         12.76         2.18 o                         
   2   6  17         18.91         23.48         1.92 o                         
   0   0  18         19.37         22.39         2.70 o                         
   1   0  18          7.29          4.48         2.22 o                         
   2   0  18          4.79          3.62         1.01 o                         
   3   0  18         56.64         52.14         3.99 o                         
   4   0  18          0.07          0.22         1.81 o                         
  -4   1  18         28.61         33.55         3.61 o                         
  -3   1  18         46.08         49.37         2.84 o                         
  -2   1  18          6.77          7.59         1.19 o                         
  -1   1  18         12.24         16.45         2.26 o                         
   0   1  18          0.44          3.06         1.34 o                         
   1   1  18         12.27         12.86         2.79 o                         
   2   1  18          6.73          6.46         1.20 o                         
   3   1  18         46.10         53.14         2.92 o                         
   4   1  18         28.58         32.94         3.96 o                         
  -3   2  18         31.87         39.44         4.37 o                         
  -2   2  18          1.85          4.44         1.38 o                         
  -1   2  18          0.21          1.24         1.30 o                         
   0   2  18         30.40         29.82         2.89 o                         
   1   2  18          0.20          1.45         1.76 o                         
   2   2  18          1.85          1.38         1.42 o                         
   3   2  18         31.85         32.49         6.50 o                         
  -3   3  18          7.02         12.29         1.40 o                         
  -2   3  18         16.01         17.54         2.33 o                         
  -1   3  18         12.21         16.50         1.90 o                         
   0   3  18         11.72         16.61         2.89 o                         
   1   3  18         12.24         14.76         1.59 o                         
   3   3  18          7.06         16.07         2.92 o                         
  -2   4  18          4.79         11.41         6.72 o                         
  -1   4  18         19.92         17.10         2.69 o                         
   0   4  18         33.42         39.68         2.58 o                         
   1   4  18         19.96         18.60         2.19 o                         
   2   4  18          4.80          5.11         1.05 o                         
   0   5  18         30.50         45.87         4.04 o                         
   1   0  19         36.65         36.99         2.94 o                         
  -1   1  19          1.78          2.51         1.68 o                         
   0   1  19         14.49         26.81         3.07 o                         
   1   1  19          1.78          3.10         1.18 o                         
                                                                                
