# Supplementary material for: Two ortho­rhom­bic polymorphs of hydro­morphone
Source: Acta Crystallogr E Crystallogr Commun. 2016 Apr 26;72(Pt 5):730–3. doi: 10.1107/S2056989016006563 (PMC4908523; doi:10.1107/S2056989016006563)
Supplement: Supplementary file 3 [file e-72-00730-Isup4.mol]

I
  --CCDC--032416    3D                              

 40 44  0  0  0  0  0  0  0  0999 V2000
    8.2079    8.4998    2.4316 O      0
    8.8871    8.5841    3.0376 H      0
    7.0640    8.1372    3.0705 C      0
    5.8558    8.1143    2.3894 C      0
    5.6454    8.3168    1.0301 O      0
    4.3075    7.7701    0.7898 C      0
    3.9289    8.2625    0.0100 H      0
    4.3907    6.2817    0.4784 C      0
    5.4262    5.7505    0.1378 O      0
    3.1181    5.5231    0.6916 C      0
    3.2398    4.5804    0.4421 H      0
    2.4254    6.0000    0.0856 H      0
    2.7189    5.6318    2.1719 C      0
    3.4635    5.3235    2.7523 H      0
    1.9689    5.0462    2.3673 H      0
    2.3905    7.0802    2.4879 C      0
    1.5662    7.3198    1.9823 H      0
    2.0719    7.3597    3.9752 C      0
    1.3156    6.7653    4.2683 H      0
    1.5197    8.7393    4.0582 N      0
    1.1402    9.1154    5.4291 C      0
    0.6444    8.3179    5.8469 H      0
    1.9331    9.3605    5.9468 H      0
    0.5370    9.9039    5.3193 H      0
    2.4504    9.7686    3.5428 C      0
    1.9779   10.6026    3.5795 H      0
    3.2129    9.8485    4.1499 H      0
    2.9749    9.4581    2.1611 C      0
    2.2464    9.5601    1.4974 H      0
    3.7052   10.1146    1.9124 H      0
    3.5280    8.0284    2.0996 C      0
    4.6762    7.8570    3.0491 C      0
    4.6046    7.4751    4.3745 C      0
    3.2595    7.0492    4.9188 C      0
    3.2577    6.0776    5.0768 H      0
    3.0518    7.4529    5.7899 H      0
    5.8164    7.4152    5.0523 C      0
    5.8621    7.0980    5.9867 H      0
    6.9996    7.7568    4.4140 C      0
    7.7952    7.6858    4.8915 H      0
  1  2  1
  1  3  1
  3  4  1
  3 39  1
  4  5  1
  4 32  1
  5  6  1
  6  7  1
  6  8  1
  6 31  1
  8  9  1
  8 10  1
 10 11  1
 10 12  1
 10 13  1
 13 14  1
 13 15  1
 13 16  1
 16 17  1
 16 18  1
 16 31  1
 18 19  1
 18 20  1
 18 34  1
 20 21  1
 20 25  1
 21 22  1
 21 23  1
 21 24  1
 25 26  1
 25 27  1
 25 28  1
 28 29  1
 28 30  1
 28 31  1
 31 32  1
 32 33  1
 33 34  1
 33 37  1
 34 35  1
 34 36  1
 37 38  1
 37 39  1
 39 40  1
M  END
$$$$
