# Supplementary material for: Two ortho­rhom­bic polymorphs of hydro­morphone
Source: Acta Crystallogr E Crystallogr Commun. 2016 Apr 26;72(Pt 5):730–3. doi: 10.1107/S2056989016006563 (PMC4908523; doi:10.1107/S2056989016006563)
Supplement: Supplementary file 4 [file e-72-00730-IIsup3.hkl]

data_II                                                                         
_shelx_title ' Hydromorphone Form B in P212121 at 296(2)K'                      
_shelx_refln_list_code          4                                               
_shelx_F_calc_maximum       44.68                                               
_exptl_crystal_F_000       608.00                                               
_reflns_d_resolution_high  0.6600                                               
                                                                                
loop_                                                                           
 _space_group_symop_operation_xyz                                               
 'x, y, z'                                                                      
 '-x+1/2, -y, z+1/2'                                                            
 'x+1/2, -y+1/2, -z'                                                            
 '-x, y+1/2, -z+1/2'                                                            
                                                                                
_cell_length_a     8.8802                                                       
_cell_length_b    10.6208                                                       
_cell_length_c    14.4733                                                       
_cell_angle_alpha  90.000                                                       
_cell_angle_beta   90.000                                                       
_cell_angle_gamma  90.000                                                       
                                                                                
_shelx_F_squared_multiplier     1.000                                           
                                                                                
loop_                                                                           
 _refln_index_h                                                                 
 _refln_index_k                                                                 
 _refln_index_l                                                                 
 _refln_F_squared_calc                                                          
 _refln_F_squared_meas                                                          
 _refln_F_squared_sigma                                                         
 _refln_observed_status                                                         
   4   0   0        354.44        424.64         5.81 o                         
   6   0   0        335.27        398.04         5.81 o                         
  10   0   0         24.99         23.07         0.97 o                         
  12   0   0         29.14         25.36         1.92 o                         
   2   1   0        260.58        272.26         4.98 o                         
   3   1   0         75.55         69.52         0.72 o                         
   4   1   0       1059.83       1061.75        19.86 o                         
   5   1   0        668.46        781.40        13.03 o                         
   6   1   0          8.90          9.96         0.23 o                         
   7   1   0        634.58        599.93         9.55 o                         
   8   1   0        183.69        177.40         4.92 o                         
   9   1   0         69.47         76.36         2.25 o                         
  10   1   0         19.23         22.10         0.79 o                         
  11   1   0          1.99          2.08         0.69 o                         
  12   1   0          0.66          0.61         0.48 o                         
  13   1   0         35.71         36.03         1.80 o                         
   0   2   0        340.33        296.51         4.69 o                         
   1   2   0        305.09        284.19         3.67 o                         
   2   2   0         13.54         12.81         0.69 o                         
   3   2   0          6.10          6.45         0.34 o                         
   4   2   0        293.04        336.40         4.41 o                         
   5   2   0         19.31         19.95         0.27 o                         
   6   2   0         88.28         90.23         0.99 o                         
   7   2   0        270.47        279.33         4.72 o                         
   8   2   0        262.73        264.48         5.21 o                         
   9   2   0          0.00          0.37         0.56 o                         
  10   2   0          0.34          0.43         0.65 o                         
  11   2   0         93.55        101.13         4.13 o                         
  12   2   0         58.26         65.44         3.03 o                         
  13   2   0          0.02         -0.51         0.60 o                         
   1   3   0        417.24        359.37         3.57 o                         
   2   3   0        496.07        488.68         6.83 o                         
   3   3   0        826.24        918.93        10.74 o                         
   4   3   0       1349.11       1478.85        26.44 o                         
   5   3   0          3.53          2.46         0.16 o                         
   6   3   0         78.55         90.99         1.04 o                         
   7   3   0         37.66         34.90         1.21 o                         
   8   3   0          1.76          1.39         0.49 o                         
   9   3   0         17.44         15.06         1.89 o                         
  10   3   0         41.54         45.97         1.31 o                         
  11   3   0          8.09          8.67         0.96 o                         
  12   3   0         52.80         55.17         2.71 o                         
  13   3   0          0.00          0.57         0.49 o                         
   0   4   0         30.62         35.89         0.66 o                         
   1   4   0        116.72        116.61         1.27 o                         
   2   4   0        369.91        407.15         4.07 o                         
   3   4   0        754.87        870.38        11.24 o                         
   4   4   0        169.95        182.79         2.71 o                         
   5   4   0        620.27        667.48         7.11 o                         
   6   4   0          2.99          1.59         0.18 o                         
   7   4   0        155.26        157.17         2.73 o                         
   8   4   0         33.68         42.46         0.95 o                         
   9   4   0         25.54         27.38         0.75 o                         
  10   4   0          0.07         -0.02         0.33 o                         
  11   4   0         18.63         20.12         0.71 o                         
  12   4   0          6.38          5.48         0.57 o                         
  13   4   0          2.26          2.62         0.70 o                         
   1   5   0        828.98        882.78        10.37 o                         
   2   5   0        125.80        163.05         1.87 o                         
   3   5   0         58.93         66.56         0.70 o                         
   4   5   0          0.63          0.39         0.24 o                         
   5   5   0          0.53          0.92         0.15 o                         
   6   5   0        176.61        139.35         2.66 o                         
   7   5   0         57.54         51.80         1.06 o                         
   8   5   0        123.27        143.93         3.42 o                         
   9   5   0         31.47         29.58         1.62 o                         
  10   5   0        100.39        104.20         2.74 o                         
  11   5   0         43.79         42.96         1.61 o                         
  12   5   0          0.79          0.96         0.44 o                         
   0   6   0        580.41        656.03        10.33 o                         
   1   6   0       1518.75       1470.89        22.79 o                         
   2   6   0         22.85         20.91         0.41 o                         
   3   6   0         29.72         31.90         0.39 o                         
   4   6   0          1.17          0.73         0.21 o                         
   5   6   0         24.46         21.35         0.55 o                         
   6   6   0          8.46          6.88         0.25 o                         
   7   6   0        265.68        259.68         3.94 o                         
   8   6   0          9.06          8.48         0.56 o                         
   9   6   0          2.04          4.16         0.36 o                         
  10   6   0         45.79         44.94         1.22 o                         
  11   6   0          0.82          1.62         0.50 o                         
  12   6   0          7.10          8.56         1.16 o                         
   1   7   0        564.66        549.29         5.88 o                         
   2   7   0          5.28          5.89         0.22 o                         
   3   7   0          0.30          0.32         0.11 o                         
   4   7   0         60.27         54.35         1.38 o                         
   5   7   0         60.52         59.56         0.94 o                         
   6   7   0          0.93          1.33         0.17 o                         
   7   7   0         47.24         44.82         0.97 o                         
   8   7   0        105.08         98.10         2.04 o                         
   9   7   0         77.30         76.42         1.72 o                         
  10   7   0          1.75          3.52         0.80 o                         
  11   7   0         30.34         32.46         1.31 o                         
  12   7   0          1.08          2.46         0.62 o                         
   0   8   0         15.92         19.87         0.42 o                         
   1   8   0         27.50         28.36         0.46 o                         
   2   8   0         84.59         77.97         1.00 o                         
   3   8   0        424.12        429.58         5.28 o                         
   4   8   0        191.71        183.37         2.37 o                         
   5   8   0         23.63         24.80         0.68 o                         
   6   8   0         70.64         69.74         1.15 o                         
   7   8   0         21.93         21.63         0.75 o                         
   8   8   0         67.28         65.97         1.48 o                         
   9   8   0          6.00          5.57         0.65 o                         
  10   8   0         50.41         57.42         1.92 o                         
  11   8   0         40.16         46.33         2.39 o                         
   1   9   0          5.27          6.28         0.44 o                         
   2   9   0        127.51        106.75         1.43 o                         
   3   9   0        231.93        195.15         3.01 o                         
   4   9   0        460.77        500.66         7.32 o                         
   5   9   0         20.83         23.19         0.79 o                         
   6   9   0          1.02          0.52         0.43 o                         
   7   9   0          6.69          7.26         0.45 o                         
   8   9   0          5.45          4.33         0.48 o                         
   9   9   0         11.84         10.51         0.67 o                         
  10   9   0          0.12          0.09         0.60 o                         
  11   9   0         35.41         37.01         2.27 o                         
   0  10   0        134.63        136.40         2.71 o                         
   1  10   0         16.86         13.23         0.26 o                         
   2  10   0        250.24        238.83         5.09 o                         
   3  10   0         69.16         53.84         0.88 o                         
   4  10   0          2.79          2.84         0.71 o                         
   5  10   0         68.72         69.00         1.54 o                         
   6  10   0         66.92         68.27         1.69 o                         
   7  10   0         18.36         17.59         1.01 o                         
   8  10   0          2.16          1.77         0.46 o                         
   9  10   0          1.25          1.43         0.55 o                         
  10  10   0          2.30          2.75         0.74 o                         
   1  11   0         52.96         53.47         0.90 o                         
   2  11   0        211.04        216.92         3.94 o                         
   3  11   0         74.24         74.63         1.77 o                         
   4  11   0        113.91        118.12         2.72 o                         
   5  11   0          0.82          0.29         0.35 o                         
   6  11   0          2.27          3.57         0.40 o                         
   7  11   0         14.36         17.51         1.05 o                         
   8  11   0         12.36         14.85         1.65 o                         
   9  11   0          8.60          9.10         0.65 o                         
   0  12   0         78.99         72.18         2.26 o                         
   1  12   0          0.12          1.27         0.35 o                         
   2  12   0          0.11         -0.26         0.39 o                         
   3  12   0          0.58          0.69         0.38 o                         
   4  12   0          9.33          7.90         0.55 o                         
   5  12   0          1.89          3.06         0.58 o                         
   6  12   0         18.38         18.84         0.81 o                         
   7  12   0          6.89          6.23         0.70 o                         
   8  12   0          8.11          8.85         2.13 o                         
   1  13   0          3.98          3.87         0.40 o                         
   2  13   0          7.91          8.24         0.60 o                         
   3  13   0          2.49          2.75         0.42 o                         
   4  13   0          0.57          1.38         0.49 o                         
   5  13   0          5.15          4.36         0.60 o                         
   6  13   0          1.08          2.36         0.51 o                         
   7  13   0          0.78          0.06         0.61 o                         
   0  14   0          2.93          1.76         0.75 o                         
   1  14   0         19.03         17.56         1.16 o                         
   2  14   0         34.87         33.70         1.71 o                         
   3  14   0         93.48         92.66         3.01 o                         
   4  14   0          6.33          7.15         2.23 o                         
   5  14   0          5.03          4.92         0.75 o                         
   6  14   0          0.05         -0.23         0.48 o                         
   1  15   0          1.46          2.59         0.51 o                         
   2  15   0         59.12         61.31         2.14 o                         
   3  15   0         27.85         27.92         1.68 o                         
   4  15   0         51.78         55.14         2.62 o                         
   0  16   0          9.70          8.19         0.91 o                         
   1  16   0         30.18         31.33         3.18 o                         
   2   0   1        234.78        221.35         5.04 o                         
   4   0   1        348.60        349.11         3.68 o                         
   5   0   1         73.62         94.25         1.03 o                         
   6   0   1        311.68        303.29         2.89 o                         
   7   0   1        126.07        131.94         2.02 o                         
   8   0   1        358.25        321.60         7.90 o                         
   9   0   1          8.53          8.44         0.84 o                         
  10   0   1         11.57         11.06         0.60 o                         
  11   0   1         48.33         48.71         2.46 o                         
  12   0   1         44.67         46.96         2.12 o                         
  13   0   1          0.17          0.02         0.51 o                         
 -13   1   1          8.81          8.20         0.98 o                         
 -12   1   1         20.32         22.16         1.31 o                         
 -11   1   1         51.92         49.24         1.52 o                         
 -10   1   1         34.85         33.15         1.06 o                         
  -9   1   1         80.20         77.98         1.86 o                         
  -8   1   1        196.50        179.44         3.87 o                         
  -7   1   1         11.05         14.63         1.03 o                         
  -6   1   1        240.05        239.22         2.43 o                         
  -5   1   1       1073.88       1142.16        15.01 o                         
  -4   1   1        210.53        226.65         2.12 o                         
  -3   1   1        401.81        406.91         4.41 o                         
   3   1   1        401.27        402.54         3.86 o                         
   4   1   1        210.29        226.33         2.45 o                         
   5   1   1       1073.54       1140.63        14.57 o                         
   6   1   1        239.97        238.27         2.41 o                         
   7   1   1         10.89         15.00         0.66 o                         
   8   1   1        195.95        183.81         2.91 o                         
   9   1   1         80.35         74.23         3.58 o                         
  10   1   1         34.84         31.42         1.00 o                         
  11   1   1         51.84         50.86         1.50 o                         
  12   1   1         20.27         21.01         1.13 o                         
  13   1   1          8.84          8.61         1.88 o                         
 -13   2   1          9.69          8.52         0.84 o                         
 -12   2   1          9.74         10.62         0.68 o                         
 -11   2   1         13.00         11.87         0.75 o                         
 -10   2   1          9.72          9.77         0.54 o                         
  -9   2   1          5.92          6.18         0.56 o                         
  -8   2   1        116.97        117.49         2.44 o                         
  -7   2   1         69.71         70.23         2.50 o                         
  -6   2   1         69.51         79.55         1.03 o                         
  -5   2   1        219.43        202.00         2.10 o                         
  -2   2   1        732.23        707.83         7.79 o                         
  -1   2   1        873.83        831.55        41.49 o                         
   0   2   1        511.08        487.56         6.21 o                         
   1   2   1        874.41        851.13        18.63 o                         
   2   2   1        732.73        703.31         7.38 o                         
   5   2   1        219.49        202.56         3.63 o                         
   6   2   1         69.41         79.51         0.89 o                         
   7   2   1         69.72         71.44         2.50 o                         
   8   2   1        117.13        114.92         2.13 o                         
   9   2   1          5.92         12.37         6.47 o                         
  10   2   1          9.68         10.45         1.23 o                         
  11   2   1         13.02         11.78         0.70 o                         
  12   2   1          9.76         10.70         0.72 o                         
  13   2   1          9.65         10.32         0.97 o                         
 -13   3   1          5.23          4.96         0.55 o                         
 -12   3   1          3.24          2.49         0.43 o                         
 -11   3   1         60.12         66.45         1.83 o                         
 -10   3   1         21.91         24.68         0.91 o                         
  -9   3   1          4.72          5.99         0.78 o                         
  -8   3   1         35.59         37.98         1.31 o                         
  -7   3   1         44.19         38.55         1.99 o                         
  -6   3   1        209.03        215.89         4.58 o                         
  -5   3   1        267.40        293.45         3.20 o                         
  -4   3   1        217.37        247.50         3.83 o                         
  -3   3   1        370.41        402.02         4.59 o                         
  -2   3   1       1031.46       1019.51        12.93 o                         
  -1   3   1        392.31        392.45         4.09 o                         
   0   3   1         13.00          9.68         0.46 o                         
   1   3   1        392.10        390.25         4.11 o                         
   2   3   1       1031.33       1019.09        21.02 o                         
   3   3   1        370.94        404.09         4.43 o                         
   4   3   1        217.40        244.93         2.39 o                         
   5   3   1        267.31        292.54         3.05 o                         
   6   3   1        208.58        211.89         2.32 o                         
   7   3   1         44.05         40.79         1.00 o                         
   8   3   1         35.69         35.68         0.93 o                         
   9   3   1          4.80          5.09         0.56 o                         
  10   3   1         21.94         20.62         0.79 o                         
  11   3   1         60.07         61.56         2.63 o                         
  12   3   1          3.23          4.12         0.50 o                         
  13   3   1          5.22          4.90         0.56 o                         
 -13   4   1          0.48         -0.60         0.45 o                         
 -12   4   1         13.43         12.53         0.76 o                         
 -11   4   1          3.06          3.98         0.38 o                         
 -10   4   1         17.32         17.37         0.63 o                         
  -9   4   1         31.30         28.79         0.74 o                         
  -8   4   1         32.20         31.54         0.77 o                         
  -7   4   1        163.88        147.52         2.55 o                         
  -6   4   1         25.04         22.94         0.40 o                         
  -5   4   1         54.52         49.44         0.60 o                         
  -4   4   1        222.35        222.15         4.18 o                         
  -3   4   1        384.00        402.35         5.03 o                         
  -2   4   1        750.12        796.33         7.88 o                         
  -1   4   1        656.59        693.89         7.68 o                         
   0   4   1         79.89         89.61         1.06 o                         
   1   4   1        657.41        692.61         6.83 o                         
   2   4   1        751.15        798.92        14.13 o                         
   3   4   1        384.78        403.25         4.53 o                         
   4   4   1        222.42        222.83         2.98 o                         
   5   4   1         54.49         49.76         0.56 o                         
   6   4   1         24.91         22.59         0.39 o                         
   7   4   1        163.79        145.48         2.27 o                         
   8   4   1         32.25         31.01         0.67 o                         
   9   4   1         31.28         30.52         0.95 o                         
  10   4   1         17.20         16.21         0.74 o                         
  11   4   1          3.06          3.69         0.48 o                         
  12   4   1         13.43         13.53         0.80 o                         
  13   4   1          0.49          0.19         0.48 o                         
 -12   5   1          0.94          1.74         0.77 o                         
 -11   5   1         26.88         27.05         1.40 o                         
 -10   5   1          6.12          5.62         0.44 o                         
  -9   5   1         75.10         65.93         1.47 o                         
  -8   5   1        194.21        177.50         3.27 o                         
  -7   5   1        133.51        108.44         1.96 o                         
  -6   5   1        451.70        445.37         7.29 o                         
  -5   5   1         11.78         12.99         0.22 o                         
  -4   5   1        151.16        158.00         1.73 o                         
  -3   5   1        221.24        219.63         2.37 o                         
  -2   5   1       1232.82       1221.95        18.98 o                         
  -1   5   1        500.18        537.28         6.35 o                         
   0   5   1       1492.46       1558.68        47.81 o                         
   1   5   1        499.30        532.26         5.29 o                         
   2   5   1       1233.75       1249.33        22.40 o                         
   3   5   1        221.34        220.23         2.17 o                         
   4   5   1        151.11        158.51         1.52 o                         
   5   5   1         11.77         13.04         0.29 o                         
   6   5   1        451.63        455.30         5.62 o                         
   7   5   1        133.73        108.18         1.61 o                         
   8   5   1        194.27        178.76         2.91 o                         
   9   5   1         75.12         69.70         1.45 o                         
  10   5   1          6.10          5.68         0.46 o                         
  11   5   1         26.91         27.54         1.96 o                         
  12   5   1          0.93          1.33         0.52 o                         
 -12   6   1         14.45         14.82         0.93 o                         
 -11   6   1         17.14         18.27         0.88 o                         
 -10   6   1         46.47         44.89         1.46 o                         
  -9   6   1          3.26          4.12         0.80 o                         
  -8   6   1         16.33         13.11         0.47 o                         
  -7   6   1        273.05        244.64         3.71 o                         
  -6   6   1         70.84         66.37         0.99 o                         
  -5   6   1        138.94        141.96         1.83 o                         
  -4   6   1        117.56        116.82         1.38 o                         
  -3   6   1         27.34         29.36         0.65 o                         
  -2   6   1         36.39         42.33         0.50 o                         
  -1   6   1         23.88         27.41         0.41 o                         
   0   6   1        465.12        499.31         4.98 o                         
   1   6   1         23.98         27.49         0.36 o                         
   2   6   1         36.50         41.34         0.77 o                         
   3   6   1         27.35         30.17         0.38 o                         
   4   6   1        117.51        117.11         1.31 o                         
   5   6   1        138.82        141.98         1.72 o                         
   6   6   1         70.97         67.94         0.96 o                         
   7   6   1        273.14        245.84         3.47 o                         
   8   6   1         16.30         12.51         0.48 o                         
   9   6   1          3.28          3.84         0.43 o                         
  10   6   1         46.64         45.27         1.38 o                         
  11   6   1         17.08         19.53         0.92 o                         
  12   6   1         14.46         15.89         0.87 o                         
 -12   7   1          3.21          2.80         0.63 o                         
 -11   7   1          0.07          0.36         0.79 o                         
 -10   7   1          7.42          8.60         0.71 o                         
  -9   7   1         21.25         19.60         0.73 o                         
  -8   7   1          9.23          8.81         0.53 o                         
  -7   7   1         23.00         20.55         0.81 o                         
  -6   7   1         89.44         82.09         1.42 o                         
  -5   7   1          8.00          6.73         0.84 o                         
  -4   7   1         16.18         15.47         0.42 o                         
  -3   7   1        129.06        113.72         1.27 o                         
  -2   7   1         58.62         50.30         0.60 o                         
  -1   7   1        176.97        203.95         2.43 o                         
   0   7   1         84.26         99.25         1.06 o                         
   1   7   1        177.04        203.27         2.16 o                         
   2   7   1         58.70         50.39         0.61 o                         
   3   7   1        128.73        112.83         1.18 o                         
   4   7   1         16.03         14.67         0.49 o                         
   5   7   1          7.98          7.30         0.26 o                         
   6   7   1         89.23         82.03         1.29 o                         
   7   7   1         23.00         20.17         0.51 o                         
   8   7   1          9.26          8.60         0.51 o                         
   9   7   1         21.24         20.55         1.22 o                         
  10   7   1          7.44          6.47         0.58 o                         
  11   7   1          0.07         -0.44         0.58 o                         
  12   7   1          3.19          4.14         0.57 o                         
 -11   8   1         24.90         28.97         1.26 o                         
 -10   8   1         28.59         27.62         1.23 o                         
  -9   8   1          7.37          6.80         0.45 o                         
  -8   8   1         17.48         18.91         0.61 o                         
  -7   8   1          8.90          8.04         0.93 o                         
  -6   8   1         51.63         58.01         1.56 o                         
  -5   8   1        243.24        213.22         3.05 o                         
  -4   8   1        131.31        126.36         1.96 o                         
  -3   8   1        286.28        293.49         4.74 o                         
  -2   8   1         10.45         10.85         0.23 o                         
  -1   8   1        152.36        154.98         2.04 o                         
   0   8   1          5.77          5.67         0.21 o                         
   1   8   1        152.55        156.49         1.79 o                         
   2   8   1         10.38          9.94         0.23 o                         
   3   8   1        286.72        289.00         3.58 o                         
   4   8   1        131.20        124.78         1.66 o                         
   5   8   1        243.15        217.13         2.66 o                         
   6   8   1         51.71         59.12         1.60 o                         
   7   8   1          8.83          7.96         0.60 o                         
   8   8   1         17.51         17.95         0.56 o                         
   9   8   1          7.35          7.94         0.89 o                         
  10   8   1         28.61         26.82         1.59 o                         
  11   8   1         24.99         26.85         2.31 o                         
 -11   9   1         32.78         37.23         1.49 o                         
 -10   9   1         61.75         71.29         2.31 o                         
  -9   9   1         22.25         24.89         0.96 o                         
  -8   9   1         44.99         49.60         1.48 o                         
  -7   9   1         30.59         30.05         1.36 o                         
  -6   9   1         12.11         13.97         0.52 o                         
  -5   9   1        161.95        161.45         2.60 o                         
  -4   9   1        475.90        467.88         7.63 o                         
  -3   9   1        239.36        247.65         3.41 o                         
  -2   9   1        148.07        136.56         2.13 o                         
  -1   9   1         19.50         19.67         0.71 o                         
   0   9   1         41.40         33.35         0.52 o                         
   1   9   1         19.31         19.15         0.35 o                         
   2   9   1        148.00        131.95         1.75 o                         
   3   9   1        239.76        246.04         3.19 o                         
   4   9   1        476.14        476.76         6.97 o                         
   5   9   1        161.62        160.89         2.54 o                         
   6   9   1         12.10         14.42         0.45 o                         
   7   9   1         30.51         28.60         0.68 o                         
   8   9   1         44.93         46.24         2.12 o                         
   9   9   1         22.28         24.22         0.97 o                         
  10   9   1         61.66         67.68         2.27 o                         
  11   9   1         32.81         35.31         1.41 o                         
 -10  10   1         55.16         57.40         2.08 o                         
  -9  10   1        108.69        118.75         4.28 o                         
  -8  10   1         50.99         58.68         1.80 o                         
  -7  10   1         26.00         26.29         1.28 o                         
  -6  10   1          3.02          4.91         0.77 o                         
  -5  10   1         25.68         25.08         0.68 o                         
  -4  10   1        176.29        166.11         7.28 o                         
  -3  10   1        113.45        104.95         2.60 o                         
  -2  10   1        240.73        217.72         3.39 o                         
  -1  10   1        169.66        144.03         2.51 o                         
   0  10   1        600.86        555.77         9.08 o                         
   1  10   1        169.83        146.79         1.77 o                         
   2  10   1        240.89        226.63         3.14 o                         
   3  10   1        113.31        105.16         1.70 o                         
   4  10   1        176.22        182.06         2.90 o                         
   5  10   1         25.73         25.92         0.68 o                         
   6  10   1          3.05          3.78         0.28 o                         
   7  10   1         26.06         27.60         0.96 o                         
   8  10   1         50.92         58.13         1.74 o                         
   9  10   1        108.79        116.81         3.75 o                         
  10  10   1         55.23         62.32         4.07 o                         
  -9  11   1         11.65         12.08         0.80 o                         
  -8  11   1         17.51         16.75         0.90 o                         
  -7  11   1         33.74         35.24         1.88 o                         
  -6  11   1         42.92         42.03         1.20 o                         
  -5  11   1         23.66         23.12         0.86 o                         
  -4  11   1         27.04         27.11         1.92 o                         
  -3  11   1         16.15         16.86         0.69 o                         
  -2  11   1         58.48         53.32         1.18 o                         
  -1  11   1        142.92        134.04         2.05 o                         
   0  11   1          0.00          0.07         0.17 o                         
   1  11   1        142.70        134.98         2.22 o                         
   2  11   1         58.54         51.30         1.34 o                         
   3  11   1         16.11         16.15         0.47 o                         
   4  11   1         27.01         24.35         0.78 o                         
   5  11   1         23.69         22.70         1.24 o                         
   6  11   1         42.81         47.63         2.19 o                         
   7  11   1         33.81         38.57         3.31 o                         
   8  11   1         17.55         19.48         1.12 o                         
   9  11   1         11.60         10.96         1.66 o                         
  -8  12   1          7.72          9.63         0.74 o                         
  -7  12   1          3.66          4.50         0.60 o                         
  -6  12   1          1.63          2.62         0.51 o                         
  -5  12   1          5.85          6.77         0.57 o                         
  -4  12   1         20.09         20.70         1.79 o                         
  -3  12   1          6.28          5.11         0.44 o                         
  -2  12   1         21.43         21.04         0.61 o                         
  -1  12   1          7.50          5.74         0.42 o                         
   0  12   1          1.08          1.22         0.36 o                         
   1  12   1          7.46          5.95         0.41 o                         
   2  12   1         21.52         23.16         0.98 o                         
   3  12   1          6.34          5.78         0.51 o                         
   4  12   1         20.09         18.53         1.15 o                         
   5  12   1          5.80          6.78         0.63 o                         
   6  12   1          1.64          2.31         0.72 o                         
   7  12   1          3.65          2.53         0.48 o                         
   8  12   1          7.73          7.93         0.87 o                         
  -7  13   1          0.90          1.08         0.85 o                         
  -6  13   1          9.75         10.03         0.69 o                         
  -5  13   1          3.69          4.70         0.89 o                         
  -4  13   1          3.28          2.92         0.46 o                         
  -3  13   1          7.92          7.46         0.58 o                         
  -2  13   1          3.10          4.12         0.63 o                         
  -1  13   1         17.32         15.39         1.07 o                         
   0  13   1          5.65          3.97         0.81 o                         
   1  13   1         17.41         16.39         0.64 o                         
   2  13   1          3.11          3.08         0.69 o                         
   3  13   1          7.90          7.79         0.48 o                         
   4  13   1          3.29          2.94         0.45 o                         
   5  13   1          3.71          2.85         0.55 o                         
   6  13   1          9.78          8.68         0.69 o                         
   7  13   1          0.92          1.49         0.75 o                         
  -6  14   1          7.72          6.29         1.26 o                         
  -5  14   1         17.60         17.48         1.49 o                         
  -4  14   1          2.53          2.52         0.47 o                         
  -3  14   1         11.70         10.72         1.43 o                         
  -2  14   1         16.15         15.78         0.81 o                         
  -1  14   1          1.50          1.68         0.47 o                         
   0  14   1         12.19         11.92         0.65 o                         
   1  14   1          1.49          1.29         0.38 o                         
   2  14   1         16.15         17.74         0.69 o                         
   3  14   1         11.66         13.89         1.16 o                         
   4  14   1          2.51          2.36         0.82 o                         
   5  14   1         17.65         16.34         1.11 o                         
   6  14   1          7.71          8.41         0.93 o                         
  -4  15   1         16.47         17.13         1.65 o                         
  -3  15   1          1.40          0.00         0.61 o                         
  -2  15   1          1.44          0.77         0.51 o                         
  -1  15   1         48.00         51.13         1.90 o                         
   0  15   1         15.68         16.19         0.89 o                         
   1  15   1         47.92         52.63         1.62 o                         
   2  15   1          1.44          2.55         0.55 o                         
   3  15   1          1.39          0.62         0.77 o                         
   4  15   1         16.46         17.30         1.11 o                         
  -1  16   1          3.62          4.74         0.78 o                         
   0  16   1          0.24          1.85         0.97 o                         
   1  16   1          3.62          3.53         0.65 o                         
   3   0   2          4.01          3.28         0.11 o                         
   4   0   2        216.98        232.79         2.17 o                         
   5   0   2         51.07         79.45         0.80 o                         
   6   0   2        855.80        822.91         9.23 o                         
   7   0   2       1194.17       1138.17        17.81 o                         
   8   0   2         16.72         20.82         0.54 o                         
   9   0   2         61.31         53.82         1.18 o                         
  10   0   2          9.57          9.04         0.59 o                         
  11   0   2         35.58         31.02         1.27 o                         
  12   0   2         48.98         52.17         2.30 o                         
  13   0   2         22.11         24.49         2.31 o                         
 -13   1   2         10.02         10.60         2.53 o                         
 -12   1   2         36.79         36.03         2.04 o                         
 -11   1   2          6.67          6.94         0.57 o                         
 -10   1   2         49.02         47.43         1.32 o                         
  -9   1   2          1.22         -0.38         0.47 o                         
  -8   1   2        358.13        350.97         5.90 o                         
  -7   1   2         45.55         41.60         0.87 o                         
  -6   1   2        236.27        234.48         2.40 o                         
  -5   1   2          6.05          7.53         0.18 o                         
  -4   1   2       1034.85       1095.70        19.70 o                         
  -3   1   2       1021.90       1000.39         9.83 o                         
   3   1   2       1022.64       1010.00         9.11 o                         
   4   1   2       1035.38       1111.36        15.73 o                         
   5   1   2          6.06          6.41         0.24 o                         
   6   1   2        236.20        236.35         2.29 o                         
   7   1   2         45.53         40.90         0.86 o                         
   8   1   2        358.00        359.53         4.96 o                         
   9   1   2          1.20          1.26         0.30 o                         
  10   1   2         49.23         48.30         1.31 o                         
  11   1   2          6.69          7.42         0.66 o                         
  12   1   2         36.81         39.24         1.82 o                         
  13   1   2         10.04         13.38         1.48 o                         
 -13   2   2          5.51          5.05         0.56 o                         
 -12   2   2          7.45          8.90         0.78 o                         
 -11   2   2         24.43         25.62         0.94 o                         
 -10   2   2         41.96         45.01         1.97 o                         
  -9   2   2          4.57          4.99         0.41 o                         
  -8   2   2          6.82          6.20         0.42 o                         
  -7   2   2         85.86         82.56         1.65 o                         
  -6   2   2        166.98        169.00         1.89 o                         
  -5   2   2        442.07        492.15         4.75 o                         
  -4   2   2         94.89        114.39         1.34 o                         
  -3   2   2        117.64        119.77         1.40 o                         
  -2   2   2        492.02        460.04         5.47 o                         
   0   2   2          0.35          0.98         0.05 o                         
   2   2   2        493.69        461.65         5.69 o                         
   3   2   2        117.56        119.74         1.96 o                         
   4   2   2         95.16        115.80         1.22 o                         
   5   2   2        442.09        489.34         4.93 o                         
   6   2   2        167.14        173.01         1.82 o                         
   7   2   2         85.92         85.98         1.42 o                         
   8   2   2          6.85          6.85         0.40 o                         
   9   2   2          4.61          4.60         0.88 o                         
  10   2   2         42.16         43.95         1.44 o                         
  11   2   2         24.44         25.86         2.19 o                         
  12   2   2          7.47          8.84         0.93 o                         
  13   2   2          5.51          6.64         0.83 o                         
 -13   3   2         17.83         16.15         1.15 o                         
 -12   3   2          5.10          5.12         0.84 o                         
 -11   3   2         12.99         17.35         1.33 o                         
 -10   3   2        103.99        111.19         2.62 o                         
  -9   3   2         34.55         36.90         1.06 o                         
  -8   3   2          3.24          5.98         0.88 o                         
  -7   3   2         17.31         18.49         0.52 o                         
  -6   3   2        565.54        579.51         7.75 o                         
  -5   3   2         50.86         53.05         0.68 o                         
  -4   3   2        213.22        219.75         2.26 o                         
  -3   3   2        124.04        119.79         1.92 o                         
  -2   3   2       1204.40       1157.61        16.43 o                         
  -1   3   2         27.02         27.90         0.58 o                         
   0   3   2        572.43        542.49         6.43 o                         
   1   3   2         26.99         27.72         0.35 o                         
   2   3   2       1203.30       1182.25        13.87 o                         
   3   3   2        123.79        119.20         1.14 o                         
   4   3   2        213.54        218.48         1.97 o                         
   5   3   2         50.64         52.27         1.06 o                         
   6   3   2        566.47        591.27         6.84 o                         
   7   3   2         17.25         18.37         0.51 o                         
   8   3   2          3.28          5.81         0.44 o                         
   9   3   2         34.52         37.47         1.04 o                         
  10   3   2        103.88        106.69         2.65 o                         
  11   3   2         12.97         15.13         1.12 o                         
  12   3   2          5.12          6.08         1.40 o                         
  13   3   2         17.81         15.92         1.27 o                         
 -12   4   2          2.82          2.78         0.61 o                         
 -11   4   2         30.66         32.39         1.02 o                         
 -10   4   2         21.16         21.39         0.74 o                         
  -9   4   2         13.49         12.80         1.00 o                         
  -8   4   2         41.45         34.76         0.81 o                         
  -7   4   2         68.78         63.04         1.22 o                         
  -6   4   2        190.58        194.93         2.38 o                         
  -5   4   2        253.74        258.77         2.75 o                         
  -3   4   2        328.94        361.23         4.79 o                         
  -2   4   2       1344.99       1376.18        42.76 o                         
  -1   4   2        148.17        133.15         1.55 o                         
   0   4   2        187.16        209.23         2.38 o                         
   1   4   2        148.22        133.12         1.37 o                         
   2   4   2       1343.64       1386.00        19.12 o                         
   3   4   2        329.04        361.24         4.14 o                         
   4   4   2       1728.51       1778.40        38.78 o                         
   5   4   2        254.08        257.51         2.46 o                         
   6   4   2        191.07        200.52         2.43 o                         
   7   4   2         68.67         63.23         1.00 o                         
   8   4   2         41.48         32.84         0.81 o                         
   9   4   2         13.39         12.12         0.51 o                         
  10   4   2         21.11         23.08         0.91 o                         
  11   4   2         30.60         32.14         1.14 o                         
  12   4   2          2.81          2.70         0.50 o                         
 -12   5   2         20.76         22.45         1.53 o                         
 -11   5   2         22.72         24.59         1.43 o                         
 -10   5   2         19.43         19.73         0.91 o                         
  -9   5   2         78.43         88.99         1.83 o                         
  -8   5   2         75.38         75.38         1.57 o                         
  -7   5   2         82.48         68.78         1.54 o                         
  -6   5   2        341.13        329.39         5.53 o                         
  -5   5   2        188.48        197.60         2.16 o                         
  -4   5   2        426.98        426.53         4.84 o                         
  -3   5   2        620.51        641.29         7.15 o                         
  -2   5   2        584.69        578.52         6.04 o                         
  -1   5   2        210.01        246.42         2.82 o                         
   0   5   2        134.33        149.69         1.85 o                         
   1   5   2        209.71        242.81         2.33 o                         
   2   5   2        585.14        570.90         5.69 o                         
   3   5   2        620.83        643.77         6.12 o                         
   4   5   2        427.10        430.01         4.51 o                         
   5   5   2        188.32        199.07         1.97 o                         
   6   5   2        341.04        325.31         3.79 o                         
   7   5   2         82.54         68.70         1.03 o                         
   8   5   2         75.42         71.08         2.51 o                         
   9   5   2         78.33         86.60         1.96 o                         
  10   5   2         19.31         21.26         0.85 o                         
  11   5   2         22.73         24.40         1.26 o                         
  12   5   2         20.77         19.43         0.98 o                         
 -12   6   2          8.98          9.08         0.85 o                         
 -11   6   2         44.91         49.88         2.96 o                         
 -10   6   2         21.97         21.11         1.02 o                         
  -9   6   2         16.59         15.97         1.26 o                         
  -8   6   2          5.53          4.16         0.36 o                         
  -7   6   2         36.50         37.10         0.73 o                         
  -6   6   2         23.00         20.61         0.77 o                         
  -5   6   2        147.37        136.82         1.78 o                         
  -4   6   2         34.17         36.32         0.53 o                         
  -3   6   2         76.40         73.13         0.93 o                         
  -2   6   2         72.15         71.41         0.89 o                         
  -1   6   2        296.59        323.94         3.69 o                         
   0   6   2         32.28         29.24         0.39 o                         
   1   6   2        297.00        326.23         3.17 o                         
   2   6   2         72.16         70.09         0.79 o                         
   3   6   2         76.50         72.77         0.88 o                         
   4   6   2         34.11         35.43         0.56 o                         
   5   6   2        147.56        138.72         2.31 o                         
   6   6   2         23.14         20.97         0.37 o                         
   7   6   2         36.68         35.96         1.26 o                         
   8   6   2          5.49          3.45         0.27 o                         
   9   6   2         16.67         16.39         0.69 o                         
  10   6   2         21.96         20.98         0.85 o                         
  11   6   2         44.92         51.35         1.82 o                         
  12   6   2          8.97          9.51         0.92 o                         
 -12   7   2         38.40         40.13         1.59 o                         
 -11   7   2         54.74         62.01         2.70 o                         
 -10   7   2          4.46          5.02         0.43 o                         
  -9   7   2         27.77         29.46         0.81 o                         
  -8   7   2          8.98          7.90         0.43 o                         
  -7   7   2          1.78          1.92         0.27 o                         
  -6   7   2         13.37         11.28         1.14 o                         
  -5   7   2        189.94        176.38         2.48 o                         
  -4   7   2        380.46        347.77         5.63 o                         
  -3   7   2        409.32        396.00         5.72 o                         
  -2   7   2        377.83        381.11         4.12 o                         
  -1   7   2         99.24        101.05         2.62 o                         
   0   7   2        340.78        371.14         4.01 o                         
   1   7   2         99.14        102.31         1.06 o                         
   2   7   2        377.33        377.90         3.93 o                         
   3   7   2        409.32        393.22         4.06 o                         
   4   7   2        380.49        343.52         4.20 o                         
   5   7   2        190.14        179.76         2.19 o                         
   6   7   2         13.39          9.99         0.41 o                         
   7   7   2          1.78          1.51         0.18 o                         
   8   7   2          8.95          7.92         0.43 o                         
   9   7   2         27.76         26.82         1.54 o                         
  10   7   2          4.45          3.90         0.45 o                         
  11   7   2         54.85         57.75         2.02 o                         
  12   7   2         38.39         40.53         1.57 o                         
 -11   8   2         36.66         35.90         1.39 o                         
 -10   8   2         18.31         18.70         1.11 o                         
  -9   8   2         10.96         10.37         0.52 o                         
  -8   8   2         32.50         30.93         0.87 o                         
  -7   8   2          6.93          8.57         0.43 o                         
  -6   8   2         20.23         20.85         0.82 o                         
  -5   8   2        164.19        146.74         2.51 o                         
  -4   8   2        407.87        397.29         6.99 o                         
  -3   8   2         13.19         11.58         0.35 o                         
  -2   8   2        128.81        119.00         1.60 o                         
  -1   8   2          5.80          4.60         0.25 o                         
   0   8   2         27.92         27.21         0.41 o                         
   1   8   2          5.82          5.57         0.23 o                         
   2   8   2        128.47        119.50         1.49 o                         
   3   8   2         13.13         11.95         0.29 o                         
   4   8   2        407.86        394.35         4.90 o                         
   5   8   2        164.35        146.33         1.85 o                         
   6   8   2         20.29         23.37         0.53 o                         
   7   8   2          7.00          7.70         0.31 o                         
   8   8   2         32.52         34.02         0.92 o                         
   9   8   2         11.01         12.54         0.64 o                         
  10   8   2         18.29         17.88         1.12 o                         
  11   8   2         36.64         39.22         1.50 o                         
 -11   9   2          7.97          8.45         1.53 o                         
 -10   9   2          5.26          3.65         0.69 o                         
  -9   9   2         23.47         25.10         2.49 o                         
  -8   9   2         14.91         16.43         0.62 o                         
  -7   9   2          5.01          4.73         0.48 o                         
  -6   9   2         16.50         16.46         0.52 o                         
  -5   9   2        106.14         97.72         2.54 o                         
  -4   9   2         35.53         41.23         2.15 o                         
  -3   9   2         59.77         67.63         1.31 o                         
  -2   9   2        128.26        125.59         1.82 o                         
  -1   9   2         60.19         52.59         0.95 o                         
   0   9   2        168.05        155.38         2.17 o                         
   1   9   2         60.08         51.91         0.69 o                         
   2   9   2        128.48        128.78         1.71 o                         
   3   9   2         59.70         68.28         2.11 o                         
   4   9   2         35.43         39.64         1.01 o                         
   5   9   2        106.01         93.83         2.34 o                         
   6   9   2         16.55         17.98         0.76 o                         
   7   9   2          5.02          4.88         0.38 o                         
   8   9   2         14.87         15.03         1.31 o                         
   9   9   2         23.45         23.03         0.95 o                         
  10   9   2          5.26          3.99         0.85 o                         
  11   9   2          7.94          8.04         1.32 o                         
 -10  10   2          1.91          3.14         1.62 o                         
  -9  10   2         24.88         26.60         1.19 o                         
  -8  10   2         17.97         16.99         1.06 o                         
  -7  10   2         25.32         24.21         1.67 o                         
  -6  10   2          3.58          4.54         0.39 o                         
  -5  10   2          0.64          0.38         0.31 o                         
  -4  10   2         41.86         41.36         0.94 o                         
  -3  10   2          0.51          0.26         0.64 o                         
  -2  10   2        153.65        137.65         2.22 o                         
  -1  10   2        132.97        118.66         2.29 o                         
   0  10   2         40.00         34.38         0.71 o                         
   1  10   2        132.85        120.92         1.96 o                         
   2  10   2        153.59        143.35         2.06 o                         
   3  10   2          0.51          0.08         0.57 o                         
   4  10   2         41.92         41.28         1.05 o                         
   5  10   2          0.64          0.67         0.50 o                         
   6  10   2          3.60          4.33         0.29 o                         
   7  10   2         25.34         24.72         0.75 o                         
   8  10   2         17.94         17.66         0.81 o                         
   9  10   2         24.94         25.36         1.27 o                         
  10  10   2          1.90          1.50         0.94 o                         
  -9  11   2          5.31          3.83         0.64 o                         
  -8  11   2          1.19          1.29         0.47 o                         
  -7  11   2         13.51         12.08         0.56 o                         
  -6  11   2         18.07         17.84         1.01 o                         
  -5  11   2         16.38         16.43         1.06 o                         
  -4  11   2         45.64         46.44         1.25 o                         
  -3  11   2         39.90         38.47         1.09 o                         
  -2  11   2         46.66         46.03         1.00 o                         
  -1  11   2         39.17         36.22         0.68 o                         
   0  11   2         37.44         31.87         0.80 o                         
   1  11   2         39.10         36.68         1.45 o                         
   2  11   2         46.60         44.42         0.81 o                         
   3  11   2         39.75         38.20         1.37 o                         
   4  11   2         45.62         49.17         0.98 o                         
   5  11   2         16.48         17.03         1.25 o                         
   6  11   2         18.07         16.96         0.60 o                         
   7  11   2         13.53         16.79         0.95 o                         
   8  11   2          1.19          0.40         0.46 o                         
   9  11   2          5.29          5.28         0.59 o                         
  -8  12   2          9.40          8.15         0.63 o                         
  -7  12   2         18.74         18.89         0.91 o                         
  -6  12   2          1.47          1.33         0.33 o                         
  -5  12   2          3.19          4.15         0.49 o                         
  -4  12   2         15.62         13.55         0.67 o                         
  -3  12   2          4.56          4.87         0.52 o                         
  -2  12   2          5.36          5.45         0.68 o                         
  -1  12   2         49.35         45.95         1.18 o                         
   0  12   2          3.76          3.50         0.37 o                         
   1  12   2         49.45         47.09         2.05 o                         
   2  12   2          5.36          5.81         0.62 o                         
   3  12   2          4.60          3.93         0.40 o                         
   4  12   2         15.60         14.51         0.61 o                         
   5  12   2          3.22          3.24         0.91 o                         
   6  12   2          1.48          0.58         0.48 o                         
   7  12   2         18.73         22.80         1.05 o                         
   8  12   2          9.36         10.69         1.33 o                         
  -7  13   2         16.37         17.58         1.20 o                         
  -6  13   2          4.99          4.58         0.70 o                         
  -5  13   2         24.34         23.21         1.42 o                         
  -4  13   2         34.96         36.56         2.26 o                         
  -3  13   2          5.38          6.68         0.57 o                         
  -2  13   2          7.12          6.75         1.35 o                         
  -1  13   2          5.71          5.65         0.93 o                         
   0  13   2         27.59         23.58         0.76 o                         
   1  13   2          5.69          4.77         0.53 o                         
   2  13   2          7.07          6.87         0.70 o                         
   3  13   2          5.35          5.23         0.43 o                         
   4  13   2         35.01         36.12         1.28 o                         
   5  13   2         24.24         25.77         1.38 o                         
   6  13   2          5.02          5.64         1.34 o                         
   7  13   2         16.34         15.03         0.88 o                         
  -6  14   2          1.20          1.74         0.47 o                         
  -5  14   2         13.11         12.28         0.85 o                         
  -4  14   2         27.09         27.24         1.96 o                         
  -3  14   2         21.56         21.21         0.97 o                         
  -2  14   2         35.85         36.45         1.33 o                         
  -1  14   2          3.49          1.69         0.64 o                         
   0  14   2          0.17          0.05         0.99 o                         
   1  14   2          3.52          2.35         0.54 o                         
   2  14   2         35.84         37.41         1.10 o                         
   3  14   2         21.62         21.13         1.02 o                         
   4  14   2         27.13         26.66         1.16 o                         
   5  14   2         13.09         10.67         0.89 o                         
   6  14   2          1.20          0.78         0.56 o                         
  -4  15   2          1.63          0.36         0.53 o                         
  -3  15   2         41.03         42.47         5.01 o                         
  -2  15   2         16.03         16.13         0.94 o                         
  -1  15   2         28.39         30.28         1.34 o                         
   0  15   2         10.64         12.47         1.05 o                         
   1  15   2         28.43         33.34         1.39 o                         
   2  15   2         16.05         15.90         0.94 o                         
   3  15   2         41.09         45.89         1.65 o                         
   4  15   2          1.62          2.56         0.75 o                         
   0  16   2         20.93         21.16         1.82 o                         
   2   0   3          0.27          0.38         0.36 o                         
   3   0   3        172.00        201.22         1.90 o                         
   4   0   3        206.31        186.76         1.93 o                         
   5   0   3         26.88         23.54         0.52 o                         
   6   0   3         15.87         17.06         0.41 o                         
   7   0   3         60.75         57.24         0.92 o                         
   8   0   3        327.23        303.63         4.19 o                         
   9   0   3         47.03         44.74         1.36 o                         
  10   0   3          9.47         11.58         0.62 o                         
  11   0   3          2.90          3.82         1.65 o                         
  12   0   3          1.80          2.62         0.64 o                         
  13   0   3          5.93          6.21         1.23 o                         
 -13   1   3          4.72          6.01         0.71 o                         
 -12   1   3          7.28          8.26         0.73 o                         
 -11   1   3         22.79         21.79         1.81 o                         
 -10   1   3         23.92         22.50         0.81 o                         
  -9   1   3         55.54         52.50         1.47 o                         
  -8   1   3        374.01        362.67         5.50 o                         
  -7   1   3        218.42        194.14         2.95 o                         
  -6   1   3         66.40         57.97         0.68 o                         
  -5   1   3        119.92        130.06         1.33 o                         
  -4   1   3        636.37        718.06         9.73 o                         
  -3   1   3        157.08        155.11         1.60 o                         
  -2   1   3        559.94        535.36         6.82 o                         
  -1   1   3         70.94         76.82         1.49 o                         
   1   1   3         70.97         77.38         0.85 o                         
   2   1   3        560.27        541.47         6.42 o                         
   3   1   3        156.92        155.04         1.85 o                         
   4   1   3        636.05        713.58        15.69 o                         
   5   1   3        119.89        130.97         1.26 o                         
   6   1   3         66.08         59.16         0.65 o                         
   7   1   3        218.32        191.93         2.64 o                         
   8   1   3        373.46        356.40         4.95 o                         
   9   1   3         55.54         51.75         1.96 o                         
  10   1   3         23.99         20.98         1.12 o                         
  11   1   3         22.72         22.67         1.10 o                         
  12   1   3          7.26          8.19         1.48 o                         
  13   1   3          4.71          4.88         0.65 o                         
 -13   2   3          2.52          1.76         0.64 o                         
 -12   2   3         27.00         27.13         1.63 o                         
 -11   2   3         43.39         44.91         2.40 o                         
 -10   2   3          5.99          6.32         0.51 o                         
  -9   2   3         81.45         76.19         1.84 o                         
  -8   2   3        418.73        410.05         8.00 o                         
  -7   2   3        304.57        305.85         4.61 o                         
  -6   2   3        284.75        270.74         2.76 o                         
  -5   2   3         68.74         76.39         1.25 o                         
  -4   2   3        131.87        146.82         1.54 o                         
  -3   2   3        685.78        733.36         7.67 o                         
  -2   2   3        940.14        934.22        10.74 o                         
   2   2   3        940.36        936.44         9.67 o                         
   3   2   3        686.10        729.79        12.40 o                         
   4   2   3        131.53        145.72         1.34 o                         
   5   2   3         68.86         76.44         0.82 o                         
   6   2   3        284.85        272.92         2.79 o                         
   7   2   3        304.61        311.62         6.12 o                         
   8   2   3        418.47        418.32         6.92 o                         
   9   2   3         81.50         78.08         1.62 o                         
  10   2   3          6.02          5.92         0.46 o                         
  11   2   3         43.36         45.26         1.41 o                         
  12   2   3         26.92         29.34         1.51 o                         
  13   2   3          2.52          2.09         1.42 o                         
 -13   3   3          6.93          6.02         1.20 o                         
 -12   3   3         12.50         12.34         0.92 o                         
 -11   3   3         13.16         13.26         0.77 o                         
 -10   3   3         14.95         13.71         1.03 o                         
  -9   3   3         39.27         43.12         1.48 o                         
  -8   3   3         21.28         22.34         0.71 o                         
  -7   3   3        297.09        315.38         5.37 o                         
  -6   3   3        196.89        190.76         2.24 o                         
  -5   3   3        643.68        635.32         7.67 o                         
  -4   3   3        140.43        171.00         1.77 o                         
  -3   3   3        694.98        730.38         7.24 o                         
  -2   3   3         19.71         18.43         0.46 o                         
  -1   3   3        500.69        502.99         4.96 o                         
   0   3   3         52.85         48.36         0.56 o                         
   1   3   3        500.34        506.17         5.28 o                         
   2   3   3         19.94         18.80         0.24 o                         
   3   3   3        695.49        739.25         8.15 o                         
   4   3   3        140.13        170.97         2.22 o                         
   5   3   3        643.19        641.21         6.42 o                         
   6   3   3        196.68        195.40         2.26 o                         
   7   3   3        297.30        328.14         5.68 o                         
   8   3   3         21.46         22.20         0.56 o                         
   9   3   3         39.26         37.53         0.95 o                         
  10   3   3         14.85         14.30         0.65 o                         
  11   3   3         13.15         12.33         0.92 o                         
  12   3   3         12.47         13.20         0.79 o                         
  13   3   3          6.90          4.87         0.66 o                         
 -12   4   3         13.38         10.95         0.72 o                         
 -11   4   3         18.55         17.98         0.69 o                         
 -10   4   3          1.63          2.09         0.53 o                         
  -9   4   3         15.33         13.20         0.68 o                         
  -8   4   3         32.96         29.20         1.04 o                         
  -7   4   3        256.79        237.73         4.06 o                         
  -6   4   3          3.47          4.63         0.41 o                         
  -5   4   3        341.88        342.12         3.78 o                         
  -4   4   3        268.79        289.74         2.99 o                         
  -3   4   3         48.91         52.43         0.69 o                         
  -2   4   3         60.47         65.46         0.71 o                         
  -1   4   3         53.05         64.53         0.87 o                         
   0   4   3        595.33        593.16         6.59 o                         
   1   4   3         53.48         65.41         0.73 o                         
   2   4   3         60.45         65.48         0.87 o                         
   3   4   3         49.02         52.13         0.71 o                         
   4   4   3        268.26        288.53         2.69 o                         
   5   4   3        341.57        345.00         3.10 o                         
   6   4   3          3.51          4.81         0.39 o                         
   7   4   3        256.64        237.62         3.10 o                         
   8   4   3         32.93         28.30         0.62 o                         
   9   4   3         15.47         12.74         0.43 o                         
  10   4   3          1.63          1.38         0.41 o                         
  11   4   3         18.55         17.30         0.77 o                         
  12   4   3         13.31         10.69         0.69 o                         
 -12   5   3         19.43         20.99         0.98 o                         
 -11   5   3          4.11          3.39         0.65 o                         
 -10   5   3          4.38          4.73         0.69 o                         
  -9   5   3         34.48         37.56         0.97 o                         
  -8   5   3        177.48        172.74         3.20 o                         
  -7   5   3        470.06        439.29         7.21 o                         
  -6   5   3        291.99        270.07         4.06 o                         
  -5   5   3         20.67         15.62         0.29 o                         
  -4   5   3        166.78        164.53         1.97 o                         
  -3   5   3        174.06        178.62         2.24 o                         
  -2   5   3         64.55         68.43         0.78 o                         
  -1   5   3       1288.48       1328.68        23.80 o                         
   0   5   3        963.05       1009.93        15.70 o                         
   1   5   3       1289.61       1323.27        23.75 o                         
   2   5   3         64.44         68.93         0.77 o                         
   3   5   3        174.18        179.33         1.88 o                         
   4   5   3        166.80        166.71         1.60 o                         
   5   5   3         20.84         16.99         0.56 o                         
   6   5   3        292.13        273.21         3.22 o                         
   7   5   3        470.09        424.83         7.09 o                         
   8   5   3        177.52        172.97         2.76 o                         
   9   5   3         34.39         37.84         0.83 o                         
  10   5   3          4.35          4.96         0.79 o                         
  11   5   3          4.10          3.08         0.49 o                         
  12   5   3         19.40         22.01         1.07 o                         
 -12   6   3          7.74          8.15         1.34 o                         
 -11   6   3          8.16          7.54         0.77 o                         
 -10   6   3          4.84          4.92         0.43 o                         
  -9   6   3          0.96          0.66         0.31 o                         
  -8   6   3         66.17         57.56         1.28 o                         
  -7   6   3        175.09        161.43         2.93 o                         
  -6   6   3        203.90        199.29         3.42 o                         
  -5   6   3        214.38        208.31         2.64 o                         
  -4   6   3         86.93         91.61         1.17 o                         
  -3   6   3         49.81         45.34         0.61 o                         
  -2   6   3         98.22         94.48         1.16 o                         
  -1   6   3         74.28         71.25         0.98 o                         
   0   6   3         24.53         29.45         0.55 o                         
   1   6   3         74.41         72.85         0.77 o                         
   2   6   3         98.42         93.27         1.00 o                         
   3   6   3         50.26         47.28         0.99 o                         
   4   6   3         87.02         91.60         1.05 o                         
   5   6   3        214.84        211.20         2.96 o                         
   6   6   3        203.81        194.03         2.38 o                         
   7   6   3        175.15        155.18         3.47 o                         
   8   6   3         66.17         56.34         1.10 o                         
   9   6   3          0.99          0.38         0.40 o                         
  10   6   3          4.84          4.53         0.55 o                         
  11   6   3          8.15          8.02         1.11 o                         
  12   6   3          7.70          7.89         0.63 o                         
 -11   7   3         35.36         43.22         1.96 o                         
 -10   7   3          4.69          4.95         0.65 o                         
  -9   7   3         34.28         33.52         1.71 o                         
  -8   7   3         18.49         16.11         0.56 o                         
  -7   7   3         11.71          9.24         0.64 o                         
  -6   7   3         80.68         65.54         1.30 o                         
  -5   7   3         34.84         36.15         0.94 o                         
  -4   7   3         75.72         61.58         1.09 o                         
  -3   7   3        601.07        581.47        10.58 o                         
  -2   7   3        107.93        120.97         1.50 o                         
  -1   7   3        235.92        246.19         3.14 o                         
   0   7   3        169.19        162.18         1.84 o                         
   1   7   3        236.13        248.27         2.46 o                         
   2   7   3        107.85        121.39         1.35 o                         
   3   7   3        600.82        585.52         6.65 o                         
   4   7   3         75.70         65.73         0.92 o                         
   5   7   3         34.92         35.53         0.54 o                         
   6   7   3         80.60         62.86         0.94 o                         
   7   7   3         11.57          8.51         0.48 o                         
   8   7   3         18.56         17.12         0.59 o                         
   9   7   3         34.34         34.56         1.03 o                         
  10   7   3          4.67          5.11         0.51 o                         
  11   7   3         35.37         36.47         1.43 o                         
 -11   8   3          3.41          4.25         1.16 o                         
 -10   8   3         32.85         36.93         1.75 o                         
  -9   8   3         39.14         42.44         1.14 o                         
  -8   8   3         11.69         12.43         0.60 o                         
  -7   8   3          6.73          8.35         0.57 o                         
  -6   8   3          2.05          2.65         0.57 o                         
  -5   8   3         56.41         46.63         0.90 o                         
  -4   8   3        372.12        372.05         6.92 o                         
  -3   8   3        224.39        194.70         3.26 o                         
  -2   8   3         50.76         46.98         1.09 o                         
  -1   8   3         30.21         32.00         0.72 o                         
   0   8   3         94.16         85.15         1.52 o                         
   1   8   3         30.24         32.28         0.50 o                         
   2   8   3         50.66         46.55         0.66 o                         
   3   8   3        224.26        199.09         2.57 o                         
   4   8   3        372.42        374.52         4.62 o                         
   5   8   3         56.15         48.67         0.94 o                         
   6   8   3          2.07          2.74         0.63 o                         
   7   8   3          6.74          8.82         0.81 o                         
   8   8   3         11.76         11.00         0.51 o                         
   9   8   3         39.13         40.62         1.09 o                         
  10   8   3         32.87         40.62         1.64 o                         
  11   8   3          3.40          3.31         0.59 o                         
 -11   9   3         13.97         15.61         2.59 o                         
 -10   9   3         15.55         16.76         0.87 o                         
  -9   9   3         47.51         51.31         1.30 o                         
  -8   9   3         10.04         10.31         0.66 o                         
  -7   9   3         32.02         33.43         1.30 o                         
  -6   9   3          5.28          3.72         0.36 o                         
  -5   9   3         74.00         75.16         1.52 o                         
  -4   9   3        393.24        395.24         9.05 o                         
  -3   9   3         40.62         44.59         0.91 o                         
  -2   9   3          1.79          1.83         0.19 o                         
  -1   9   3         52.10         46.74         0.93 o                         
   0   9   3          7.23          5.76         0.35 o                         
   1   9   3         52.12         45.76         1.41 o                         
   2   9   3          1.79          1.37         0.16 o                         
   3   9   3         40.61         44.95         0.75 o                         
   4   9   3        393.14        389.85         5.87 o                         
   5   9   3         73.94         72.98         1.47 o                         
   6   9   3          5.29          4.37         0.60 o                         
   7   9   3         32.05         33.74         1.04 o                         
   8   9   3         10.02         10.64         0.55 o                         
   9   9   3         47.63         50.66         1.36 o                         
  10   9   3         15.58         16.15         1.65 o                         
  11   9   3         13.99         11.96         1.24 o                         
 -10  10   3         22.71         27.08         1.92 o                         
  -9  10   3         11.78         14.85         1.32 o                         
  -8  10   3         42.43         41.71         1.61 o                         
  -7  10   3         19.18         22.20         0.77 o                         
  -6  10   3         74.25         80.48         2.84 o                         
  -5  10   3         46.99         45.40         1.59 o                         
  -4  10   3         41.60         39.42         2.12 o                         
  -3  10   3        173.76        177.07         3.35 o                         
  -2  10   3         76.48         75.74         1.63 o                         
  -1  10   3         38.42         33.38         0.61 o                         
   0  10   3         12.66         12.32         0.35 o                         
   1  10   3         38.46         33.64         0.68 o                         
   2  10   3         76.43         73.85         1.31 o                         
   3  10   3        173.49        177.08         2.93 o                         
   4  10   3         41.57         42.14         1.63 o                         
   5  10   3         47.04         43.81         1.23 o                         
   6  10   3         74.31         80.72         1.58 o                         
   7  10   3         19.17         20.21         0.69 o                         
   8  10   3         42.48         45.74         1.27 o                         
   9  10   3         11.83         13.00         0.78 o                         
  10  10   3         22.71         27.89         1.38 o                         
  -9  11   3          5.37          4.47         0.57 o                         
  -8  11   3          0.34          0.01         0.30 o                         
  -7  11   3          7.17          6.94         0.55 o                         
  -6  11   3          7.23          7.26         0.65 o                         
  -5  11   3        125.52        133.41         2.73 o                         
  -4  11   3         21.66         20.87         0.74 o                         
  -3  11   3         21.54         22.68         0.78 o                         
  -2  11   3         25.56         23.28         1.32 o                         
  -1  11   3         35.55         35.73         0.75 o                         
   0  11   3          8.62          6.50         0.41 o                         
   1  11   3         35.45         36.86         0.92 o                         
   2  11   3         25.52         22.40         0.77 o                         
   3  11   3         21.57         21.94         0.57 o                         
   4  11   3         21.64         20.37         1.05 o                         
   5  11   3        125.34        129.26         2.65 o                         
   6  11   3          7.24          8.07         0.94 o                         
   7  11   3          7.19          6.85         0.59 o                         
   8  11   3          0.34         -0.17         0.45 o                         
   9  11   3          5.36          5.31         0.51 o                         
  -8  12   3          6.59          7.82         0.61 o                         
  -7  12   3          0.23          0.25         0.42 o                         
  -6  12   3          7.75          7.66         0.65 o                         
  -5  12   3         64.62         67.16         1.62 o                         
  -4  12   3         15.93         16.67         0.72 o                         
  -3  12   3         37.00         39.25         2.27 o                         
  -2  12   3         28.46         27.80         0.79 o                         
  -1  12   3         23.56         22.74         0.55 o                         
   0  12   3          6.34          7.42         0.36 o                         
   1  12   3         23.57         21.22         0.77 o                         
   2  12   3         28.50         29.50         0.92 o                         
   3  12   3         36.86         37.20         1.06 o                         
   4  12   3         15.90         15.16         1.43 o                         
   5  12   3         64.65         65.05         1.90 o                         
   6  12   3          7.69          6.96         0.65 o                         
   7  12   3          0.23          0.12         0.41 o                         
   8  12   3          6.62          6.05         0.57 o                         
  -7  13   3          9.14          7.28         0.73 o                         
  -6  13   3          7.01          7.37         0.62 o                         
  -5  13   3          1.75          2.27         0.45 o                         
  -4  13   3        103.24        110.41         2.95 o                         
  -3  13   3          4.24          5.01         0.57 o                         
  -2  13   3          3.46          1.93         0.74 o                         
  -1  13   3          1.15          0.64         0.82 o                         
   0  13   3          3.18          5.21         0.53 o                         
   1  13   3          1.15         -0.34         0.54 o                         
   2  13   3          3.45          2.46         0.91 o                         
   3  13   3          4.27          4.46         0.62 o                         
   4  13   3        103.24        108.96         2.91 o                         
   5  13   3          1.73          2.30         0.88 o                         
   6  13   3          6.99          7.70         0.67 o                         
   7  13   3          9.15          8.85         0.96 o                         
  -6  14   3          6.89          6.44         0.59 o                         
  -5  14   3          4.14          4.11         0.78 o                         
  -4  14   3         12.79         11.22         0.71 o                         
  -3  14   3         35.89         35.49         1.72 o                         
  -2  14   3          9.64         10.72         1.34 o                         
  -1  14   3          0.45          0.73         0.41 o                         
   0  14   3          2.79          3.30         0.52 o                         
   1  14   3          0.46         -0.05         0.41 o                         
   2  14   3          9.59          9.70         1.26 o                         
   3  14   3         35.82         34.71         1.41 o                         
   4  14   3         12.81         13.38         0.86 o                         
   5  14   3          4.13          2.65         0.53 o                         
   6  14   3          6.93          5.49         0.80 o                         
  -4  15   3         11.90         12.62         1.03 o                         
  -3  15   3          0.57          0.69         0.70 o                         
  -2  15   3         10.86          8.97         0.70 o                         
  -1  15   3         11.60         12.49         0.80 o                         
   0  15   3          1.41          1.59         0.50 o                         
   1  15   3         11.54         12.11         1.21 o                         
   2  15   3         10.83          9.58         0.69 o                         
   3  15   3          0.57          1.09         0.93 o                         
   4  15   3         11.92         13.96         0.86 o                         
   1   0   4        322.10        290.26         3.03 o                         
   2   0   4        795.64        764.28         8.44 o                         
   3   0   4        111.84        116.87         1.08 o                         
   4   0   4         20.22         18.77         0.23 o                         
   5   0   4        282.45        328.50         3.20 o                         
   6   0   4         57.02         57.76         0.92 o                         
   7   0   4         56.66         63.79         1.18 o                         
   8   0   4         15.92         16.36         0.46 o                         
   9   0   4          9.75          7.15         0.40 o                         
  10   0   4          1.73          2.23         0.48 o                         
  11   0   4         52.67         52.58         3.14 o                         
  12   0   4         54.36         57.14         2.49 o                         
  13   0   4          0.08          1.03         0.91 o                         
 -13   1   4         46.23         50.47         2.41 o                         
 -12   1   4         21.01         23.94         1.33 o                         
 -11   1   4         21.28         22.20         1.64 o                         
 -10   1   4          0.54          1.15         0.37 o                         
  -9   1   4         26.93         25.94         0.74 o                         
  -8   1   4         11.58         10.70         0.40 o                         
  -7   1   4        230.88        217.25         3.07 o                         
  -6   1   4        139.29        137.43         1.47 o                         
  -5   1   4        303.02        340.40         3.47 o                         
  -4   1   4        874.70        925.31        14.46 o                         
  -3   1   4        635.32        696.92         6.56 o                         
  -2   1   4        463.35        444.43         4.23 o                         
   2   1   4        463.98        444.95         4.20 o                         
   3   1   4        635.61        691.73         6.03 o                         
   4   1   4        874.86        913.85        10.80 o                         
   5   1   4        303.28        344.79         3.25 o                         
   6   1   4        139.42        137.64         1.58 o                         
   7   1   4        231.08        224.05         3.09 o                         
   8   1   4         11.59         10.04         0.57 o                         
   9   1   4         26.91         26.15         1.06 o                         
  10   1   4          0.52         -0.08         0.53 o                         
  11   1   4         21.36         20.49         0.98 o                         
  12   1   4         21.04         21.84         1.22 o                         
  13   1   4         46.30         45.69         2.60 o                         
 -13   2   4         22.55         18.69         0.97 o                         
 -12   2   4         22.94         23.48         2.26 o                         
 -11   2   4          3.63          4.37         0.66 o                         
 -10   2   4         43.47         45.28         1.36 o                         
  -9   2   4        105.78        106.69         2.54 o                         
  -8   2   4        136.39        124.98         3.18 o                         
  -7   2   4         86.64         87.87         2.16 o                         
  -6   2   4         51.36         42.46         0.71 o                         
  -5   2   4        313.86        328.01         3.37 o                         
  -4   2   4        317.68        345.20         3.67 o                         
  -3   2   4        497.50        506.69         5.04 o                         
  -2   2   4        228.38        253.25         2.87 o                         
  -1   2   4        995.74        995.21        14.42 o                         
   1   2   4        995.63        993.47        13.84 o                         
   2   2   4        228.44        251.50         2.97 o                         
   3   2   4        498.06        505.99         5.32 o                         
   4   2   4        317.52        344.19         3.16 o                         
   5   2   4        314.17        329.89         3.02 o                         
   6   2   4         51.25         43.31         0.56 o                         
   7   2   4         86.45         87.62         1.43 o                         
   8   2   4        136.36        130.57         2.09 o                         
   9   2   4        105.67        110.24         2.18 o                         
  10   2   4         43.47         45.45         1.17 o                         
  11   2   4          3.66          4.46         0.59 o                         
  12   2   4         22.98         21.67         1.19 o                         
  13   2   4         22.56         20.64         2.61 o                         
 -12   3   4          8.19          7.27         0.57 o                         
 -11   3   4          6.13          6.60         0.54 o                         
 -10   3   4         41.90         42.91         2.80 o                         
  -9   3   4        126.62        132.00         2.92 o                         
  -8   3   4        103.05         90.13         2.03 o                         
  -7   3   4        104.04         93.57         2.07 o                         
  -6   3   4        379.53        376.35         4.76 o                         
  -5   3   4        108.89        114.68         1.26 o                         
  -4   3   4       1236.72       1213.60        16.88 o                         
  -3   3   4        278.75        307.60         3.12 o                         
  -2   3   4        584.77        600.34         6.29 o                         
  -1   3   4        361.59        393.13         4.58 o                         
   0   3   4        974.20        982.92        15.29 o                         
   1   3   4        362.17        394.16         4.40 o                         
   2   3   4        585.45        599.33         7.09 o                         
   3   3   4        279.07        306.77         3.24 o                         
   4   3   4       1237.16       1209.45        18.89 o                         
   5   3   4        108.98        113.22         1.09 o                         
   6   3   4        379.22        381.56         4.21 o                         
   7   3   4        103.75         95.71         1.44 o                         
   8   3   4        102.98         89.28         1.49 o                         
   9   3   4        126.49        128.92         2.88 o                         
  10   3   4         41.85         43.58         1.15 o                         
  11   3   4          6.09          5.67         0.50 o                         
  12   3   4          8.21          7.39         0.59 o                         
 -12   4   4         13.50         14.75         0.71 o                         
 -11   4   4         20.21         19.73         0.72 o                         
 -10   4   4          9.33          7.68         0.43 o                         
  -9   4   4          5.63          5.91         0.40 o                         
  -8   4   4         31.97         31.47         1.01 o                         
  -7   4   4         56.00         48.76         1.01 o                         
  -6   4   4        267.89        255.51         3.27 o                         
  -5   4   4        318.92        309.91         3.26 o                         
  -4   4   4         30.84         29.27         0.60 o                         
  -3   4   4        437.78        452.47         4.79 o                         
  -2   4   4        112.27        134.17         1.32 o                         
  -1   4   4        759.80        822.63        10.47 o                         
   0   4   4        358.34        313.95         3.32 o                         
   1   4   4        759.86        834.65         9.22 o                         
   2   4   4        112.15        135.57         1.41 o                         
   3   4   4        437.47        458.51         4.39 o                         
   4   4   4         30.93         29.59         0.60 o                         
   5   4   4        318.78        312.62         3.01 o                         
   6   4   4        268.17        253.25         2.67 o                         
   7   4   4         56.08         48.99         0.85 o                         
   8   4   4         31.92         31.60         0.62 o                         
   9   4   4          5.63          4.94         0.31 o                         
  10   4   4          9.28          7.87         0.86 o                         
  11   4   4         20.21         20.52         0.82 o                         
  12   4   4         13.45         15.84         0.83 o                         
 -12   5   4         42.99         43.05         2.46 o                         
 -11   5   4          9.60         10.60         0.74 o                         
 -10   5   4         58.28         60.35         1.52 o                         
  -9   5   4         10.46         10.64         0.49 o                         
  -8   5   4         85.46         77.04         1.61 o                         
  -7   5   4         29.41         27.52         0.68 o                         
  -6   5   4        112.94        122.66         2.16 o                         
  -5   5   4         96.55         95.70         1.30 o                         
  -4   5   4        605.15        638.46         8.26 o                         
  -3   5   4         82.47         88.54         1.01 o                         
  -2   5   4         23.91         23.67         0.33 o                         
  -1   5   4         20.86         23.17         0.41 o                         
   0   5   4        108.20        118.24         1.41 o                         
   1   5   4         20.98         23.22         0.32 o                         
   2   5   4         23.81         24.54         0.31 o                         
   3   5   4         82.66         88.85         1.32 o                         
   4   5   4        604.92        647.58         9.31 o                         
   5   5   4         96.47         95.78         1.44 o                         
   6   5   4        112.89        122.25         1.53 o                         
   7   5   4         29.39         27.77         0.43 o                         
   8   5   4         85.67         75.11         1.32 o                         
   9   5   4         10.52         11.14         0.76 o                         
  10   5   4         58.28         58.80         1.49 o                         
  11   5   4          9.58         10.76         2.12 o                         
  12   5   4         42.93         45.10         1.66 o                         
 -12   6   4         20.46         21.89         1.27 o                         
 -11   6   4          0.85          0.75         0.47 o                         
 -10   6   4         42.00         45.74         1.20 o                         
  -9   6   4          2.18          3.07         0.36 o                         
  -8   6   4         66.97         72.81         1.62 o                         
  -7   6   4         84.01         78.93         1.55 o                         
  -6   6   4          8.49          7.41         0.34 o                         
  -5   6   4         90.96         86.43         1.32 o                         
  -4   6   4         45.25         37.28         1.01 o                         
  -3   6   4        372.34        368.57         3.99 o                         
  -2   6   4        200.03        203.13         2.42 o                         
  -1   6   4          7.56          8.67         0.30 o                         
   0   6   4        138.34        141.14         1.60 o                         
   1   6   4          7.62          8.49         0.18 o                         
   2   6   4        200.30        205.65         2.30 o                         
   3   6   4        372.13        367.84         3.82 o                         
   4   6   4         45.14         37.89         0.52 o                         
   5   6   4         91.01         88.88         2.31 o                         
   6   6   4          8.58          7.67         0.48 o                         
   7   6   4         83.91         72.80         2.78 o                         
   8   6   4         66.89         72.29         1.54 o                         
   9   6   4          2.18          2.97         0.66 o                         
  10   6   4         42.01         45.21         1.28 o                         
  11   6   4          0.85          1.31         0.49 o                         
  12   6   4         20.40         23.64         1.51 o                         
 -11   7   4         56.40         60.34         2.02 o                         
 -10   7   4         13.26         13.46         0.58 o                         
  -9   7   4         15.60         16.82         0.64 o                         
  -8   7   4         26.42         26.45         0.73 o                         
  -7   7   4         22.62         23.36         0.66 o                         
  -6   7   4          6.32          5.54         0.32 o                         
  -5   7   4         61.31         58.84         1.03 o                         
  -4   7   4        250.41        252.41         3.79 o                         
  -3   7   4        750.46        693.79        10.90 o                         
  -2   7   4        196.58        198.89         2.39 o                         
  -1   7   4        165.04        156.29         2.03 o                         
   0   7   4        529.30        534.40         6.02 o                         
   1   7   4        164.97        155.02         1.77 o                         
   2   7   4        196.31        197.81         2.27 o                         
   3   7   4        751.09        695.58        16.87 o                         
   4   7   4        250.17        260.07         3.48 o                         
   5   7   4         61.19         60.75         1.40 o                         
   6   7   4          6.33          5.84         0.30 o                         
   7   7   4         22.58         20.34         1.64 o                         
   8   7   4         26.44         25.06         1.59 o                         
   9   7   4         15.63         18.71         0.66 o                         
  10   7   4         13.27         15.08         0.81 o                         
  11   7   4         56.46         57.88         2.70 o                         
 -11   8   4         30.97         30.53         1.90 o                         
 -10   8   4          1.31          1.14         0.42 o                         
  -9   8   4         11.87         12.16         0.52 o                         
  -8   8   4         30.54         29.34         1.20 o                         
  -7   8   4        124.48        126.20         2.63 o                         
  -6   8   4          8.64          8.97         0.45 o                         
  -5   8   4          2.09          1.22         0.31 o                         
  -4   8   4        370.84        354.14         6.71 o                         
  -3   8   4         23.28         22.78         1.09 o                         
  -2   8   4        281.87        255.85         3.47 o                         
  -1   8   4        361.12        362.64         5.95 o                         
   0   8   4        361.56        391.01         4.78 o                         
   1   8   4        361.47        365.08         4.55 o                         
   2   8   4        281.91        252.20         3.43 o                         
   3   8   4         23.22         21.55         0.48 o                         
   4   8   4        371.01        354.63         4.34 o                         
   5   8   4          2.09          1.86         0.18 o                         
   6   8   4          8.63          9.75         0.80 o                         
   7   8   4        124.42        128.39         3.58 o                         
   8   8   4         30.45         28.56         0.88 o                         
   9   8   4         11.92         11.93         0.59 o                         
  10   8   4          1.33          1.32         0.54 o                         
  11   8   4         30.99         34.18         1.41 o                         
 -10   9   4         12.43         15.07         1.01 o                         
  -9   9   4          5.30          6.29         1.04 o                         
  -8   9   4          2.20          2.34         0.34 o                         
  -7   9   4          0.11          0.75         0.30 o                         
  -6   9   4          9.25          9.45         0.50 o                         
  -5   9   4         36.45         39.35         0.91 o                         
  -4   9   4         26.51         22.17         0.75 o                         
  -3   9   4         44.12         42.79         1.10 o                         
  -2   9   4        122.50        115.74         1.80 o                         
  -1   9   4        152.99        131.43         2.36 o                         
   0   9   4         77.35         75.63         1.33 o                         
   1   9   4        152.99        124.95         2.87 o                         
   2   9   4        122.38        116.55         1.84 o                         
   3   9   4         44.28         43.00         1.07 o                         
   4   9   4         26.53         21.12         0.46 o                         
   5   9   4         36.26         36.37         1.21 o                         
   6   9   4          9.23          9.13         0.42 o                         
   7   9   4          0.11         -0.20         0.49 o                         
   8   9   4          2.22          1.99         0.39 o                         
   9   9   4          5.29          6.28         0.89 o                         
  10   9   4         12.42         13.41         1.14 o                         
 -10  10   4         13.05         15.33         0.96 o                         
  -9  10   4          4.44          5.59         0.58 o                         
  -8  10   4          6.97          7.40         0.49 o                         
  -7  10   4          1.61          1.77         0.32 o                         
  -6  10   4         20.48         22.31         0.70 o                         
  -5  10   4         24.19         23.61         0.85 o                         
  -4  10   4         33.83         36.06         1.71 o                         
  -3  10   4         53.98         54.67         1.14 o                         
  -2  10   4          5.00          5.73         0.53 o                         
  -1  10   4        161.50        161.46         2.88 o                         
   0  10   4          7.66          5.29         0.19 o                         
   1  10   4        161.52        160.13         2.81 o                         
   2  10   4          5.00          6.46         0.85 o                         
   3  10   4         54.04         57.15         1.22 o                         
   4  10   4         33.76         34.14         0.86 o                         
   5  10   4         24.13         24.33         0.63 o                         
   6  10   4         20.52         21.31         0.62 o                         
   7  10   4          1.64          1.25         0.43 o                         
   8  10   4          6.98          7.71         0.56 o                         
   9  10   4          4.41          5.57         1.59 o                         
  10  10   4         13.04         12.98         0.77 o                         
  -9  11   4          8.20          6.71         0.76 o                         
  -8  11   4         45.33         48.78         1.81 o                         
  -7  11   4         22.12         23.68         0.95 o                         
  -6  11   4          5.07          5.57         0.58 o                         
  -5  11   4         16.35         16.70         0.65 o                         
  -4  11   4         43.41         42.29         1.24 o                         
  -3  11   4         18.51         16.58         0.91 o                         
  -2  11   4         29.67         31.77         0.80 o                         
  -1  11   4          1.53          1.40         0.38 o                         
   0  11   4          0.41          0.45         0.27 o                         
   1  11   4          1.57          1.25         0.42 o                         
   2  11   4         29.68         29.72         0.76 o                         
   3  11   4         18.52         16.71         0.56 o                         
   4  11   4         43.34         45.82         1.08 o                         
   5  11   4         16.32         18.15         0.57 o                         
   6  11   4          5.07          5.57         0.41 o                         
   7  11   4         22.13         21.25         0.83 o                         
   8  11   4         45.26         57.04         3.54 o                         
   9  11   4          8.23          8.23         0.62 o                         
  -8  12   4          7.34          7.18         1.06 o                         
  -7  12   4         80.24         83.79         2.81 o                         
  -6  12   4         19.27         20.18         0.95 o                         
  -5  12   4          6.96          6.33         0.57 o                         
  -4  12   4         33.30         31.90         1.08 o                         
  -3  12   4         16.07         18.91         0.84 o                         
  -2  12   4         35.05         35.20         0.76 o                         
  -1  12   4          6.37          6.69         0.32 o                         
   0  12   4         15.90         16.67         0.67 o                         
   1  12   4          6.34          5.49         0.98 o                         
   2  12   4         35.05         36.26         0.93 o                         
   3  12   4         15.98         17.42         1.28 o                         
   4  12   4         33.33         30.27         1.05 o                         
   5  12   4          6.99          6.02         0.71 o                         
   6  12   4         19.24         19.46         0.76 o                         
   7  12   4         80.15         83.32         5.45 o                         
   8  12   4          7.33          8.02         1.48 o                         
  -7  13   4         13.90         17.27         1.64 o                         
  -6  13   4         20.31         18.63         1.24 o                         
  -5  13   4          1.36          1.03         0.47 o                         
  -4  13   4          4.54          3.41         0.48 o                         
  -3  13   4         16.09         16.24         0.69 o                         
  -2  13   4         20.11         21.28         1.27 o                         
  -1  13   4          9.63         10.02         1.16 o                         
   0  13   4          1.29          1.31         0.56 o                         
   1  13   4          9.53         10.38         0.65 o                         
   2  13   4         20.13         21.07         0.90 o                         
   3  13   4         16.13         15.46         0.77 o                         
   4  13   4          4.52          4.70         0.57 o                         
   5  13   4          1.35          2.01         0.42 o                         
   6  13   4         20.30         20.01         0.99 o                         
   7  13   4         13.91         13.73         1.54 o                         
  -6  14   4          2.44          2.57         0.67 o                         
  -5  14   4          1.58          1.26         0.39 o                         
  -4  14   4          1.08          2.02         0.48 o                         
  -3  14   4          1.96          1.69         0.61 o                         
  -2  14   4          4.24          4.00         0.53 o                         
  -1  14   4         13.89         14.43         0.88 o                         
   0  14   4          0.27          1.38         0.56 o                         
   1  14   4         13.87         16.77         2.27 o                         
   2  14   4          4.24          3.37         0.55 o                         
   3  14   4          1.95          3.80         0.90 o                         
   4  14   4          1.08          1.70         0.64 o                         
   5  14   4          1.59          2.16         0.56 o                         
   6  14   4          2.44          2.30         0.51 o                         
  -4  15   4          3.60          3.25         0.70 o                         
  -3  15   4          5.13          4.62         0.52 o                         
  -2  15   4         27.44         29.01         2.55 o                         
  -1  15   4          3.52          4.61         0.56 o                         
   0  15   4          4.16          3.35         0.60 o                         
   1  15   4          3.54          3.95         0.77 o                         
   2  15   4         27.49         28.10         1.23 o                         
   3  15   4          5.13          4.28         0.58 o                         
   4  15   4          3.60          3.60         0.58 o                         
   1   0   5        171.85        173.01         1.61 o                         
   3   0   5        228.32        219.76         2.04 o                         
   4   0   5        194.18        217.41         2.03 o                         
   5   0   5        298.00        274.12         2.81 o                         
   6   0   5        118.86        131.45         1.48 o                         
   7   0   5        107.88        102.42         1.91 o                         
   8   0   5         14.98         13.34         0.52 o                         
   9   0   5          2.50          3.39         0.44 o                         
  10   0   5         43.92         42.79         1.15 o                         
  11   0   5          0.67          0.69         0.47 o                         
  12   0   5          0.01          0.38         1.25 o                         
  13   0   5          2.18          2.90         1.86 o                         
 -13   1   5          1.32          1.80         0.56 o                         
 -12   1   5          3.24          4.61         0.75 o                         
 -11   1   5         46.73         48.14         1.48 o                         
 -10   1   5          6.44          6.76         0.48 o                         
  -9   1   5         56.06         55.49         1.32 o                         
  -8   1   5         62.31         63.55         1.88 o                         
  -7   1   5         67.59         61.79         1.60 o                         
  -6   1   5        578.71        574.50         8.14 o                         
  -5   1   5        129.45        131.53         1.50 o                         
  -4   1   5        128.25        134.52         1.41 o                         
  -3   1   5         92.74         95.46         0.93 o                         
  -2   1   5       1220.54       1224.67        19.04 o                         
  -1   1   5        417.10        433.32         5.17 o                         
   0   1   5        263.19        293.25         5.33 o                         
   1   1   5        415.92        425.88         4.74 o                         
   2   1   5       1220.22       1249.13        36.17 o                         
   3   1   5         92.64         92.92         0.92 o                         
   4   1   5        128.20        133.75         1.22 o                         
   5   1   5        129.17        128.17         1.21 o                         
   6   1   5        579.12        572.51         6.18 o                         
   7   1   5         67.62         65.17         1.01 o                         
   8   1   5         62.25         62.02         1.05 o                         
   9   1   5         56.13         55.13         1.23 o                         
  10   1   5          6.44          5.69         1.23 o                         
  11   1   5         46.77         46.65         4.12 o                         
  12   1   5          3.23          3.05         0.76 o                         
  13   1   5          1.31          0.79         0.53 o                         
 -12   2   5         20.66         22.95         2.10 o                         
 -11   2   5         63.15         62.60         1.97 o                         
 -10   2   5        155.99        162.43         3.79 o                         
  -9   2   5          4.49          3.86         0.37 o                         
  -8   2   5        121.86        123.54         2.31 o                         
  -7   2   5        623.63        650.41        10.38 o                         
  -6   2   5        243.86        235.92         3.00 o                         
  -5   2   5        177.69        187.98         2.11 o                         
  -4   2   5        293.31        335.81         3.59 o                         
  -3   2   5        189.18        207.76         2.12 o                         
  -1   2   5        378.80        394.63         4.43 o                         
   1   2   5        378.85        392.59         4.37 o                         
   3   2   5        188.80        206.48         2.22 o                         
   4   2   5        293.36        334.01         3.09 o                         
   5   2   5        178.02        187.61         1.75 o                         
   6   2   5        243.93        232.11         2.39 o                         
   7   2   5        623.78        644.12        10.41 o                         
   8   2   5        121.99        125.22         2.07 o                         
   9   2   5          4.52          4.42         0.46 o                         
  10   2   5        155.58        157.34         3.20 o                         
  11   2   5         63.14         61.19         2.28 o                         
  12   2   5         20.65         19.48         2.78 o                         
 -12   3   5         18.19         19.04         0.93 o                         
 -11   3   5         14.90         13.35         0.73 o                         
 -10   3   5         29.57         34.27         1.14 o                         
  -9   3   5         40.95         45.79         1.94 o                         
  -8   3   5         89.79         96.13         1.89 o                         
  -7   3   5         79.94         62.92         1.16 o                         
  -6   3   5         68.46         71.31         0.96 o                         
  -5   3   5        124.87        119.11         1.30 o                         
  -4   3   5        153.89        150.44         1.67 o                         
  -3   3   5       1450.79       1476.23        22.56 o                         
  -2   3   5        129.90        133.48         1.20 o                         
  -1   3   5       1307.98       1446.49        44.83 o                         
   0   3   5        207.12        214.14         2.43 o                         
   2   3   5        129.41        131.44         1.63 o                         
   3   3   5       1452.08       1506.96        26.90 o                         
   4   3   5        153.77        152.55         1.69 o                         
   5   3   5        125.15        118.93         1.26 o                         
   6   3   5         68.53         72.95         1.07 o                         
   7   3   5         80.02         63.25         1.09 o                         
   8   3   5         89.84         93.54         1.59 o                         
   9   3   5         40.90         45.18         1.69 o                         
  10   3   5         29.57         30.81         0.91 o                         
  11   3   5         14.90         14.04         0.63 o                         
  12   3   5         18.16         18.31         0.89 o                         
 -12   4   5          7.65          7.91         1.25 o                         
 -11   4   5         10.75         10.57         0.50 o                         
 -10   4   5          5.12          5.17         0.61 o                         
  -9   4   5         44.38         44.40         1.56 o                         
  -8   4   5         64.65         63.46         1.31 o                         
  -7   4   5         17.74         13.97         0.51 o                         
  -6   4   5        117.16        114.48         1.58 o                         
  -5   4   5         45.37         47.48         0.60 o                         
  -4   4   5        272.19        284.11         2.95 o                         
  -3   4   5        204.60        218.13         2.13 o                         
  -2   4   5        267.73        285.90         2.75 o                         
  -1   4   5        236.28        236.94         3.19 o                         
   0   4   5        406.20        474.39         4.98 o                         
   1   4   5        236.60        239.82         2.98 o                         
   2   4   5        267.67        286.86         3.24 o                         
   3   4   5        205.00        219.10         2.50 o                         
   4   4   5        272.75        283.97         4.72 o                         
   5   4   5         45.26         48.35         0.59 o                         
   6   4   5        117.12        114.11         2.22 o                         
   7   4   5         17.77         12.96         0.58 o                         
   8   4   5         64.70         63.87         2.44 o                         
   9   4   5         44.49         41.57         1.52 o                         
  10   4   5          5.13          5.71         0.48 o                         
  11   4   5         10.70         11.06         1.45 o                         
  12   4   5          7.63          7.80         0.65 o                         
 -12   5   5          7.05          6.37         0.70 o                         
 -11   5   5          7.40          7.75         0.68 o                         
 -10   5   5         21.90         22.12         0.73 o                         
  -9   5   5          2.12          1.86         0.90 o                         
  -8   5   5          8.19          6.01         0.36 o                         
  -7   5   5         21.89         19.70         0.66 o                         
  -6   5   5         39.28         41.32         0.80 o                         
  -5   5   5        179.57        171.79         2.67 o                         
  -4   5   5        174.27        169.37         1.82 o                         
  -3   5   5        272.69        299.49         3.07 o                         
  -2   5   5          2.31          2.53         0.34 o                         
  -1   5   5         51.37         50.73         0.61 o                         
   0   5   5        698.50        713.88        11.79 o                         
   1   5   5         51.48         50.69         0.81 o                         
   2   5   5          2.29          2.86         0.22 o                         
   3   5   5        272.46        299.57         3.24 o                         
   4   5   5        174.08        169.74         1.81 o                         
   5   5   5        179.35        171.58         1.98 o                         
   6   5   5         39.32         40.92         0.88 o                         
   7   5   5         21.89         20.52         0.79 o                         
   8   5   5          8.25          7.08         0.43 o                         
   9   5   5          2.14          1.98         0.58 o                         
  10   5   5         21.89         21.82         1.04 o                         
  11   5   5          7.40          6.97         0.69 o                         
  12   5   5          7.04          7.36         2.01 o                         
 -12   6   5         10.33         10.56         0.77 o                         
 -11   6   5         26.78         32.44         1.61 o                         
 -10   6   5          2.94          2.34         0.50 o                         
  -9   6   5         28.39         27.27         0.79 o                         
  -8   6   5          6.04          6.54         0.93 o                         
  -7   6   5         81.59         84.56         1.71 o                         
  -6   6   5         53.41         53.44         1.59 o                         
  -5   6   5        282.64        286.78         4.31 o                         
  -4   6   5         29.95         33.56         0.57 o                         
  -3   6   5        626.16        588.63         9.30 o                         
  -2   6   5         62.50         61.89         0.80 o                         
  -1   6   5          3.59          4.33         0.17 o                         
   0   6   5         64.29         75.63         1.09 o                         
   1   6   5          3.56          4.40         0.18 o                         
   2   6   5         62.45         61.99         1.09 o                         
   3   6   5        627.32        597.85         6.81 o                         
   4   6   5         29.85         31.21         0.49 o                         
   5   6   5        282.69        289.60         3.67 o                         
   6   6   5         53.38         51.21         0.81 o                         
   7   6   5         81.66         78.37         2.87 o                         
   8   6   5          6.02          5.99         0.38 o                         
   9   6   5         28.38         28.19         0.82 o                         
  10   6   5          2.92          3.09         0.42 o                         
  11   6   5         26.80         30.14         1.09 o                         
  12   6   5         10.35         11.19         0.86 o                         
 -11   7   5          5.90          6.85         0.76 o                         
 -10   7   5          7.05          7.50         0.95 o                         
  -9   7   5         27.24         30.67         0.91 o                         
  -8   7   5          1.90          2.47         0.31 o                         
  -7   7   5          3.21          3.58         0.32 o                         
  -6   7   5         25.76         21.94         0.59 o                         
  -5   7   5         55.02         48.16         1.00 o                         
  -4   7   5        824.56        811.69        18.00 o                         
  -3   7   5         98.55         89.50         1.31 o                         
  -2   7   5        298.50        283.58         3.79 o                         
  -1   7   5        885.68        833.35        15.00 o                         
   0   7   5         96.52         92.20         1.09 o                         
   1   7   5        884.52        839.51        13.11 o                         
   2   7   5        298.56        281.63         3.33 o                         
   3   7   5         98.37         89.14         1.09 o                         
   4   7   5        824.56        792.20        14.46 o                         
   5   7   5         54.91         49.61         0.81 o                         
   6   7   5         25.78         23.82         0.52 o                         
   7   7   5          3.23          2.81         0.34 o                         
   8   7   5          1.91          2.33         0.49 o                         
   9   7   5         27.08         29.11         1.39 o                         
  10   7   5          7.06          6.77         0.57 o                         
  11   7   5          5.92          5.85         0.50 o                         
 -11   8   5         18.45         19.77         2.09 o                         
 -10   8   5          4.38          3.68         0.49 o                         
  -9   8   5         14.42         15.26         1.00 o                         
  -8   8   5         56.84         60.08         1.58 o                         
  -7   8   5          1.90          2.26         0.40 o                         
  -6   8   5         22.90         20.36         0.74 o                         
  -5   8   5         97.78         88.65         1.69 o                         
  -4   8   5         26.16         24.66         0.70 o                         
  -3   8   5        413.21        397.87         6.48 o                         
  -2   8   5        247.85        241.51         3.31 o                         
  -1   8   5        111.38        102.26         1.67 o                         
   0   8   5        308.88        338.94         5.70 o                         
   1   8   5        111.20        103.37         1.48 o                         
   2   8   5        247.66        239.08         3.24 o                         
   3   8   5        412.47        394.65         6.49 o                         
   4   8   5         26.18         24.88         0.48 o                         
   5   8   5         97.83         85.05         2.18 o                         
   6   8   5         22.98         22.01         0.89 o                         
   7   8   5          1.90          2.78         0.33 o                         
   8   8   5         56.74         58.21         3.40 o                         
   9   8   5         14.40         14.77         0.66 o                         
  10   8   5          4.39          4.54         0.48 o                         
  11   8   5         18.43         19.61         1.27 o                         
 -10   9   5         23.67         24.55         1.65 o                         
  -9   9   5         21.67         20.59         0.81 o                         
  -8   9   5          4.73          4.88         0.56 o                         
  -7   9   5         18.23         19.32         0.93 o                         
  -6   9   5         48.49         50.59         1.21 o                         
  -5   9   5         58.81         62.47         1.94 o                         
  -4   9   5          4.28          4.13         0.85 o                         
  -3   9   5        107.14        111.26         1.79 o                         
  -2   9   5        122.11        118.23         2.36 o                         
  -1   9   5         63.88         52.15         0.80 o                         
   0   9   5         32.40         25.91         1.08 o                         
   1   9   5         63.83         51.71         0.92 o                         
   2   9   5        121.92        118.79         1.88 o                         
   3   9   5        106.91        108.17         1.76 o                         
   4   9   5          4.31          3.78         0.33 o                         
   5   9   5         58.75         60.66         1.52 o                         
   6   9   5         48.58         48.91         1.04 o                         
   7   9   5         18.33         19.48         0.87 o                         
   8   9   5          4.70          4.99         0.45 o                         
   9   9   5         21.60         19.23         1.22 o                         
  10   9   5         23.65         23.75         0.93 o                         
 -10  10   5          8.90          8.26         0.67 o                         
  -9  10   5         15.58         16.58         0.72 o                         
  -8  10   5         27.68         30.29         1.56 o                         
  -7  10   5         12.57         13.09         0.54 o                         
  -6  10   5          0.52          0.56         0.44 o                         
  -5  10   5         13.99         13.49         0.52 o                         
  -4  10   5        210.32        215.41         4.64 o                         
  -3  10   5         22.65         21.47         1.05 o                         
  -2  10   5        161.20        149.03         2.86 o                         
  -1  10   5         12.35         14.35         0.71 o                         
   0  10   5          5.02          3.01         0.51 o                         
   1  10   5         12.30         14.68         0.49 o                         
   2  10   5        161.31        156.67         5.20 o                         
   3  10   5         22.64         22.18         1.02 o                         
   4  10   5        210.12        213.51         3.99 o                         
   5  10   5         13.90         13.69         0.61 o                         
   6  10   5          0.51          0.61         0.44 o                         
   7  10   5         12.59         10.96         0.64 o                         
   8  10   5         27.63         29.45         0.99 o                         
   9  10   5         15.57         16.29         0.74 o                         
  10  10   5          8.90          8.51         0.59 o                         
  -9  11   5          5.76          4.71         0.58 o                         
  -8  11   5          0.59          0.22         0.57 o                         
  -7  11   5         11.57         10.27         0.55 o                         
  -6  11   5         35.07         37.59         1.70 o                         
  -5  11   5         49.99         49.25         1.23 o                         
  -4  11   5         42.89         45.62         1.43 o                         
  -3  11   5         16.85         15.24         0.68 o                         
  -2  11   5         29.78         29.20         0.87 o                         
  -1  11   5          2.69          2.66         0.36 o                         
   0  11   5         23.51         26.99         1.25 o                         
   1  11   5          2.72          2.65         0.75 o                         
   2  11   5         29.86         27.69         0.90 o                         
   3  11   5         16.88         14.92         0.53 o                         
   4  11   5         42.92         45.67         1.16 o                         
   5  11   5         50.02         47.52         1.08 o                         
   6  11   5         34.93         34.90         1.63 o                         
   7  11   5         11.53         10.70         0.60 o                         
   8  11   5          0.59          0.33         0.45 o                         
   9  11   5          5.76          7.22         0.65 o                         
  -8  12   5          9.69          9.28         0.67 o                         
  -7  12   5         15.05         14.58         1.01 o                         
  -6  12   5          9.14          7.85         1.12 o                         
  -5  12   5         14.81         15.03         0.61 o                         
  -4  12   5        110.76        123.72         2.81 o                         
  -3  12   5          6.32          6.45         0.49 o                         
  -2  12   5          7.93          7.42         0.50 o                         
  -1  12   5          7.56          8.47         0.75 o                         
   0  12   5          9.39          9.18         0.90 o                         
   1  12   5          7.53          7.85         0.49 o                         
   2  12   5          7.88          8.36         1.58 o                         
   3  12   5          6.31          5.99         0.42 o                         
   4  12   5        110.79        115.43         3.89 o                         
   5  12   5         14.83         15.28         0.64 o                         
   6  12   5          9.13          9.55         0.57 o                         
   7  12   5         15.09         16.47         1.11 o                         
   8  12   5          9.68          8.90         0.64 o                         
  -7  13   5          6.98          7.04         1.12 o                         
  -6  13   5          7.78          7.69         0.85 o                         
  -5  13   5         15.91         15.38         0.70 o                         
  -4  13   5         11.25         12.51         0.73 o                         
  -3  13   5         33.02         33.28         1.28 o                         
  -2  13   5          5.06          4.69         0.41 o                         
  -1  13   5         11.85         12.30         0.61 o                         
   0  13   5          2.23          1.27         0.74 o                         
   1  13   5         11.82         12.03         1.15 o                         
   2  13   5          5.05          4.56         0.50 o                         
   3  13   5         33.08         35.45         1.23 o                         
   4  13   5         11.22         11.92         0.88 o                         
   5  13   5         15.92         16.54         0.74 o                         
   6  13   5          7.77          7.23         0.59 o                         
   7  13   5          6.96          6.36         0.62 o                         
  -5  14   5         11.88          9.27         0.57 o                         
  -4  14   5          0.22         -0.45         0.77 o                         
  -3  14   5          4.25          4.48         0.62 o                         
  -2  14   5          4.46          4.49         0.50 o                         
  -1  14   5         17.60         18.83         0.93 o                         
   0  14   5         14.07         14.12         0.87 o                         
   1  14   5         17.53         16.10         0.93 o                         
   2  14   5          4.46          4.58         1.04 o                         
   3  14   5          4.26          4.46         0.53 o                         
   4  14   5          0.22          1.28         0.48 o                         
   5  14   5         11.88         11.16         0.65 o                         
  -3  15   5          5.93          6.84         0.61 o                         
  -2  15   5         11.88         11.64         0.97 o                         
  -1  15   5         12.76         12.26         0.79 o                         
   0  15   5         15.85         17.74         1.19 o                         
   1  15   5         12.74         11.62         0.79 o                         
   2  15   5         11.88         11.10         0.94 o                         
   3  15   5          5.91          6.73         0.62 o                         
   0   0   6         92.95         92.37         1.37 o                         
   1   0   6        681.54        657.78        11.13 o                         
   2   0   6        318.34        309.98         2.83 o                         
   3   0   6        293.56        317.18         2.91 o                         
   4   0   6        527.74        588.80         5.61 o                         
   5   0   6        471.34        470.74         4.61 o                         
   6   0   6        271.13        262.13         3.15 o                         
   7   0   6        114.20        111.35         1.98 o                         
   8   0   6        223.02        226.91         3.66 o                         
   9   0   6         23.82         22.95         0.91 o                         
  10   0   6         98.41        107.64         2.28 o                         
  11   0   6          8.05          8.02         0.64 o                         
  12   0   6         15.83         16.66         1.08 o                         
 -12   1   6         30.19         34.03         2.58 o                         
 -11   1   6          5.68          5.27         0.60 o                         
 -10   1   6         12.77         14.79         0.60 o                         
  -9   1   6         93.02         93.98         1.96 o                         
  -8   1   6         15.78         15.60         0.62 o                         
  -7   1   6         63.84         59.36         0.99 o                         
  -6   1   6        189.14        185.68         2.41 o                         
  -5   1   6         34.23         39.61         0.48 o                         
  -4   1   6        171.14        177.66         1.71 o                         
  -3   1   6        496.75        503.44         4.56 o                         
  -2   1   6         79.83         77.59         0.73 o                         
  -1   1   6        331.24        318.88         4.00 o                         
   0   1   6         39.71         47.72         0.54 o                         
   1   1   6        330.67        312.45         3.49 o                         
   2   1   6         79.63         78.46         1.52 o                         
   3   1   6        497.41        502.30         4.38 o                         
   4   1   6        171.25        176.79         1.71 o                         
   5   1   6         34.06         39.92         0.44 o                         
   6   1   6        189.65        187.79         2.01 o                         
   7   1   6         63.78         58.54         0.82 o                         
   8   1   6         15.76         15.85         0.87 o                         
   9   1   6         93.09         91.42         2.22 o                         
  10   1   6         12.73         12.67         1.22 o                         
  11   1   6          5.73          5.92         0.56 o                         
  12   1   6         30.22         33.99         1.53 o                         
 -12   2   6          6.95          6.38         0.92 o                         
 -11   2   6          1.07          0.80         0.67 o                         
 -10   2   6          2.85          2.81         0.60 o                         
  -9   2   6         33.31         34.77         0.91 o                         
  -8   2   6        131.76        118.23         3.42 o                         
  -7   2   6        222.75        204.39         2.99 o                         
  -6   2   6        509.64        500.89         8.07 o                         
  -5   2   6        258.74        257.29         3.13 o                         
  -4   2   6         19.61         20.23         0.60 o                         
  -3   2   6         40.41         40.66         0.46 o                         
  -2   2   6       1996.63       2006.80        62.09 o                         
  -1   2   6       1189.85       1189.43        18.71 o                         
   0   2   6       1962.25       1923.26        59.08 o                         
   1   2   6       1191.05       1206.56        33.45 o                         
   3   2   6         40.48         40.30         0.72 o                         
   4   2   6         19.63         20.03         1.09 o                         
   5   2   6        258.74        256.29         2.45 o                         
   6   2   6        509.63        511.63         6.78 o                         
   7   2   6        222.30        211.65         3.19 o                         
   8   2   6        131.73        123.39         2.84 o                         
   9   2   6         33.26         35.34         1.08 o                         
  10   2   6          2.85          2.53         0.67 o                         
  11   2   6          1.08          0.71         0.86 o                         
  12   2   6          6.97          5.86         0.72 o                         
 -12   3   6          7.99          8.25         0.74 o                         
 -11   3   6         14.12         11.38         0.53 o                         
 -10   3   6         16.58         17.16         0.62 o                         
  -9   3   6         62.56         57.36         1.48 o                         
  -8   3   6         91.02         90.51         1.66 o                         
  -7   3   6         76.96         60.27         1.83 o                         
  -6   3   6        120.51        124.76         1.56 o                         
  -5   3   6         25.95         31.45         1.06 o                         
  -4   3   6         36.92         38.53         0.82 o                         
  -3   3   6        189.43        205.28         1.92 o                         
  -2   3   6       1571.75       1542.16        23.81 o                         
   0   3   6         33.02         36.09         0.54 o                         
   2   3   6       1571.73       1552.47        33.99 o                         
   3   3   6        189.41        203.85         4.04 o                         
   4   3   6         36.84         37.80         0.51 o                         
   5   3   6         25.87         31.70         0.42 o                         
   6   3   6        120.49        122.49         1.55 o                         
   7   3   6         76.74         64.52         1.10 o                         
   8   3   6         90.78         89.56         1.78 o                         
   9   3   6         62.68         58.04         1.87 o                         
  10   3   6         16.55         16.21         0.65 o                         
  11   3   6         14.13         13.30         1.79 o                         
  12   3   6          7.96          7.34         0.70 o                         
 -12   4   6         13.56         13.72         1.13 o                         
 -11   4   6          0.34          0.27         0.51 o                         
 -10   4   6         30.66         28.98         0.87 o                         
  -9   4   6         19.26         16.95         0.59 o                         
  -8   4   6         63.00         57.77         1.15 o                         
  -7   4   6        138.26        130.44         2.22 o                         
  -6   4   6         41.71         35.74         0.94 o                         
  -5   4   6         60.61         62.04         1.05 o                         
  -4   4   6        105.19        111.24         1.24 o                         
  -3   4   6         90.94         83.03         1.30 o                         
  -2   4   6        187.09        177.52         1.75 o                         
  -1   4   6        158.71        157.24         1.55 o                         
   0   4   6        833.87        916.73        15.85 o                         
   1   4   6        158.93        155.87         2.19 o                         
   2   4   6        187.35        179.88         2.08 o                         
   3   4   6         91.05         84.58         1.03 o                         
   4   4   6        105.15        113.70         1.24 o                         
   5   4   6         60.54         64.48         0.92 o                         
   6   4   6         41.81         34.40         0.59 o                         
   7   4   6        138.30        128.37         2.66 o                         
   8   4   6         63.14         58.22         1.28 o                         
   9   4   6         19.22         17.09         1.37 o                         
  10   4   6         30.69         27.60         0.88 o                         
  11   4   6          0.34          0.76         0.42 o                         
  12   4   6         13.51         14.87         0.79 o                         
 -12   5   6         41.25         41.70         1.62 o                         
 -11   5   6          9.14          8.90         1.04 o                         
 -10   5   6         27.66         28.54         0.88 o                         
  -9   5   6         20.88         20.94         0.94 o                         
  -8   5   6         16.24         15.62         0.55 o                         
  -7   5   6         56.00         57.25         1.22 o                         
  -6   5   6         39.51         39.27         0.71 o                         
  -5   5   6         74.64         67.68         1.61 o                         
  -4   5   6        239.33        235.76         2.50 o                         
  -3   5   6         77.28         87.55         0.93 o                         
  -2   5   6         37.81         35.04         0.40 o                         
  -1   5   6         11.47         11.23         0.21 o                         
   0   5   6         43.04         50.18         0.58 o                         
   1   5   6         11.41         11.25         0.18 o                         
   2   5   6         37.79         34.70         0.45 o                         
   3   5   6         77.26         88.69         1.24 o                         
   4   5   6        238.85        234.50         2.47 o                         
   5   5   6         74.64         67.46         1.33 o                         
   6   5   6         39.50         37.87         0.63 o                         
   7   5   6         56.06         53.65         0.99 o                         
   8   5   6         16.18         15.54         0.61 o                         
   9   5   6         20.94         23.13         1.36 o                         
  10   5   6         27.64         29.88         0.93 o                         
  11   5   6          9.15          8.33         1.80 o                         
  12   5   6         41.18         42.98         1.59 o                         
 -11   6   6         63.48         68.47         1.95 o                         
 -10   6   6         19.28         21.23         1.19 o                         
  -9   6   6          4.01          4.80         0.58 o                         
  -8   6   6         36.07         40.13         1.00 o                         
  -7   6   6         23.77         23.26         0.68 o                         
  -6   6   6         46.62         46.79         1.00 o                         
  -5   6   6        401.02        393.71         5.73 o                         
  -4   6   6         71.92         67.87         0.85 o                         
  -3   6   6        235.44        221.46         2.78 o                         
  -2   6   6        401.37        418.75         4.55 o                         
  -1   6   6         44.92         41.75         0.52 o                         
   0   6   6         88.08         89.95         1.46 o                         
   1   6   6         45.16         41.64         1.14 o                         
   2   6   6        401.59        420.39         4.11 o                         
   3   6   6        235.62        221.02         2.60 o                         
   4   6   6         71.95         66.14         0.89 o                         
   5   6   6        400.84        389.63         4.87 o                         
   6   6   6         46.57         45.66         1.26 o                         
   7   6   6         23.73         23.37         0.60 o                         
   8   6   6         36.13         39.10         1.07 o                         
   9   6   6          4.00          5.67         0.58 o                         
  10   6   6         19.34         19.61         1.70 o                         
  11   6   6         63.42         67.45         2.61 o                         
 -11   7   6         14.74         15.21         1.15 o                         
 -10   7   6         16.05         16.33         1.09 o                         
  -9   7   6          8.05          8.36         0.90 o                         
  -8   7   6          7.53          8.49         0.42 o                         
  -7   7   6         17.34         16.45         0.77 o                         
  -6   7   6         45.16         44.90         1.18 o                         
  -5   7   6         60.61         60.54         1.37 o                         
  -4   7   6        489.54        490.16         7.85 o                         
  -3   7   6        121.67        121.55         2.01 o                         
  -2   7   6        301.23        294.41         3.64 o                         
  -1   7   6        234.83        225.83         2.72 o                         
   0   7   6        595.33        568.48         7.43 o                         
   1   7   6        234.80        228.25         3.11 o                         
   2   7   6        301.51        292.12         3.66 o                         
   3   7   6        121.41        119.85         1.57 o                         
   4   7   6        489.62        481.39         7.00 o                         
   5   7   6         60.70         57.91         1.12 o                         
   6   7   6         45.13         45.55         0.81 o                         
   7   7   6         17.39         16.94         0.64 o                         
   8   7   6          7.55          8.82         1.35 o                         
   9   7   6          8.03          8.82         0.50 o                         
  10   7   6         16.09         15.62         0.70 o                         
  11   7   6         14.74         16.21         0.72 o                         
 -11   8   6         35.09         39.10         1.56 o                         
 -10   8   6         57.66         61.50         1.83 o                         
  -9   8   6         35.19         36.10         1.39 o                         
  -8   8   6         41.71         38.95         1.09 o                         
  -7   8   6         14.95         16.16         0.77 o                         
  -6   8   6         43.34         41.65         1.00 o                         
  -5   8   6         24.03         24.70         1.82 o                         
  -4   8   6         24.45         22.27         0.66 o                         
  -3   8   6        172.70        162.09         3.48 o                         
  -2   8   6        675.45        696.84        11.05 o                         
  -1   8   6        442.77        409.85         5.49 o                         
   1   8   6        442.68        403.20         5.92 o                         
   2   8   6        675.60        691.88        10.95 o                         
   3   8   6        172.90        166.37         2.55 o                         
   4   8   6         24.45         22.01         0.63 o                         
   5   8   6         24.08         21.56         1.08 o                         
   6   8   6         43.35         40.11         0.86 o                         
   7   8   6         15.01         16.98         1.40 o                         
   8   8   6         41.75         38.62         1.09 o                         
   9   8   6         35.24         36.85         1.91 o                         
  10   8   6         57.73         65.65         2.28 o                         
  11   8   6         35.14         36.76         1.91 o                         
 -10   9   6          2.72          3.53         0.80 o                         
  -9   9   6         12.17         11.37         0.69 o                         
  -8   9   6         66.16         72.80         1.74 o                         
  -7   9   6         21.08         21.97         1.10 o                         
  -6   9   6          3.52          4.12         0.35 o                         
  -5   9   6          3.97          4.22         0.45 o                         
  -4   9   6          1.50          1.10         0.40 o                         
  -3   9   6         34.46         30.72         1.28 o                         
  -2   9   6          6.51          4.27         0.32 o                         
  -1   9   6         29.00         30.54         0.53 o                         
   0   9   6         29.16         22.80         0.46 o                         
   1   9   6         29.11         30.76         1.18 o                         
   2   9   6          6.48          4.14         0.34 o                         
   3   9   6         34.66         34.87         0.90 o                         
   4   9   6          1.51          2.00         0.32 o                         
   5   9   6          3.95          4.18         0.36 o                         
   6   9   6          3.49          3.48         0.87 o                         
   7   9   6         21.17         20.41         0.62 o                         
   8   9   6         66.05         66.45         1.68 o                         
   9   9   6         12.19         12.39         1.13 o                         
  10   9   6          2.74          2.92         1.35 o                         
  -9  10   6         11.67          9.71         0.57 o                         
  -8  10   6          1.86          1.31         0.57 o                         
  -7  10   6          1.49          0.77         0.35 o                         
  -6  10   6         49.71         48.75         1.19 o                         
  -5  10   6          6.70          7.34         0.47 o                         
  -4  10   6         22.50         24.66         1.18 o                         
  -3  10   6         12.56         14.76         0.48 o                         
  -2  10   6         23.84         21.02         0.60 o                         
  -1  10   6          0.44          0.15         0.12 o                         
   0  10   6         36.92         39.40         0.71 o                         
   1  10   6          0.42         -0.14         0.32 o                         
   2  10   6         23.71         23.92         1.15 o                         
   3  10   6         12.56         14.53         0.56 o                         
   4  10   6         22.44         23.33         1.04 o                         
   5  10   6          6.68          6.58         0.52 o                         
   6  10   6         49.76         50.53         1.44 o                         
   7  10   6          1.46          3.10         0.38 o                         
   8  10   6          1.88          0.77         0.36 o                         
   9  10   6         11.74         10.45         0.62 o                         
  -9  11   6          9.27         10.48         1.78 o                         
  -8  11   6          1.76          0.71         0.64 o                         
  -7  11   6          7.44          7.69         0.77 o                         
  -6  11   6         27.82         29.03         0.94 o                         
  -5  11   6         29.66         28.71         1.46 o                         
  -4  11   6         30.16         33.46         1.05 o                         
  -3  11   6        121.10        128.12         3.17 o                         
  -2  11   6         65.40         64.09         1.29 o                         
  -1  11   6         30.21         31.29         0.72 o                         
   0  11   6          0.05         -0.15         0.30 o                         
   1  11   6         30.27         32.60         0.86 o                         
   2  11   6         65.47         67.49         2.05 o                         
   3  11   6        120.77        120.56         3.89 o                         
   4  11   6         30.22         33.16         0.89 o                         
   5  11   6         29.61         30.89         1.42 o                         
   6  11   6         27.78         29.15         0.82 o                         
   7  11   6          7.42          7.35         0.63 o                         
   8  11   6          1.77          1.97         0.61 o                         
   9  11   6          9.28          9.81         1.32 o                         
  -8  12   6          9.53          9.75         0.67 o                         
  -7  12   6         16.17         15.88         0.88 o                         
  -6  12   6          5.93          4.93         0.48 o                         
  -5  12   6         66.88         68.50         1.75 o                         
  -4  12   6         50.28         53.71         3.48 o                         
  -3  12   6         73.31         78.55         2.05 o                         
  -2  12   6         21.53         22.75         1.38 o                         
  -1  12   6          9.36          8.83         0.76 o                         
   0  12   6          8.52          8.39         0.77 o                         
   1  12   6          9.32          9.67         0.47 o                         
   2  12   6         21.55         22.22         1.49 o                         
   3  12   6         73.31         79.08         4.18 o                         
   4  12   6         50.31         50.02         1.55 o                         
   5  12   6         66.92         70.26         1.88 o                         
   6  12   6          5.91          6.06         0.68 o                         
   7  12   6         16.22         17.03         1.26 o                         
   8  12   6          9.55          9.28         0.70 o                         
  -7  13   6          2.25          2.19         0.69 o                         
  -6  13   6         12.65         11.07         0.63 o                         
  -5  13   6          1.06          0.68         0.36 o                         
  -4  13   6          1.65          1.50         0.45 o                         
  -3  13   6          3.26          2.89         0.49 o                         
  -2  13   6          7.01          7.65         1.12 o                         
  -1  13   6         13.51         12.62         0.52 o                         
   0  13   6          0.54          0.69         0.28 o                         
   1  13   6         13.49         14.06         0.75 o                         
   2  13   6          7.01          7.72         0.74 o                         
   3  13   6          3.30          3.57         0.56 o                         
   4  13   6          1.64          2.82         0.54 o                         
   5  13   6          1.07          1.87         0.65 o                         
   6  13   6         12.65         13.17         0.68 o                         
   7  13   6          2.26          3.59         1.30 o                         
  -5  14   6          4.55          3.48         0.46 o                         
  -4  14   6          1.35          1.77         0.96 o                         
  -3  14   6          4.84          5.26         0.78 o                         
  -2  14   6         11.55          8.96         1.18 o                         
  -1  14   6          3.00          2.22         0.52 o                         
   0  14   6         14.61         17.69         1.30 o                         
   1  14   6          3.01          1.51         0.95 o                         
   2  14   6         11.53         12.28         1.80 o                         
   3  14   6          4.85          6.62         0.78 o                         
   4  14   6          1.35          1.57         0.56 o                         
   5  14   6          4.54          4.57         0.85 o                         
  -3  15   6          1.39          0.71         0.95 o                         
  -2  15   6          0.41          1.72         0.47 o                         
  -1  15   6         20.78         20.79         1.38 o                         
   0  15   6          6.61          5.20         0.86 o                         
   1  15   6         20.79         21.67         1.66 o                         
   2  15   6          0.42          1.45         0.75 o                         
   3  15   6          1.39          1.41         0.69 o                         
   1   0   7        325.87        331.55         4.00 o                         
   2   0   7        262.76        272.96         2.40 o                         
   3   0   7         20.52         28.84         0.32 o                         
   4   0   7        409.06        434.00         4.02 o                         
   5   0   7         14.80         14.36         0.23 o                         
   6   0   7         48.53         38.13         0.62 o                         
   7   0   7         10.39          9.79         0.75 o                         
   8   0   7          0.37          1.09         0.24 o                         
   9   0   7         89.71         88.85         1.99 o                         
  10   0   7         13.56         14.84         1.24 o                         
  11   0   7         19.42         20.49         2.13 o                         
  12   0   7          0.00          1.31         0.66 o                         
 -12   1   7          3.63          4.42         0.66 o                         
 -11   1   7         20.15         20.91         0.87 o                         
 -10   1   7          6.64          7.07         0.64 o                         
  -9   1   7          8.53          8.75         0.53 o                         
  -8   1   7         31.46         30.38         1.27 o                         
  -7   1   7        194.61        192.22         2.73 o                         
  -6   1   7         19.38         21.28         0.59 o                         
  -5   1   7        102.12        102.46         1.11 o                         
  -4   1   7         51.95         67.11         0.95 o                         
  -3   1   7        243.94        239.91         2.34 o                         
  -2   1   7         24.00         26.76         0.28 o                         
  -1   1   7        431.12        449.44         4.41 o                         
   0   1   7        421.93        389.61         4.38 o                         
   1   1   7        431.18        447.39         5.30 o                         
   2   1   7         24.09         26.72         0.53 o                         
   3   1   7        244.09        240.12         2.23 o                         
   4   1   7         51.78         66.63         0.64 o                         
   5   1   7        102.07        101.04         1.00 o                         
   6   1   7         19.32         20.74         0.33 o                         
   7   1   7        194.27        188.89         3.91 o                         
   8   1   7         31.63         31.92         1.58 o                         
   9   1   7          8.49         10.87         0.58 o                         
  10   1   7          6.65          7.27         0.99 o                         
  11   1   7         20.15         17.14         0.91 o                         
  12   1   7          3.61          3.22         1.11 o                         
 -12   2   7         15.13         15.53         1.25 o                         
 -11   2   7         38.35         39.43         1.32 o                         
 -10   2   7         82.45         83.08         1.90 o                         
  -9   2   7         89.14         93.00         2.20 o                         
  -8   2   7         22.54         19.27         0.64 o                         
  -7   2   7        184.45        178.17         2.63 o                         
  -6   2   7        471.77        465.99         6.84 o                         
  -5   2   7         26.88         27.81         0.57 o                         
  -4   2   7         98.76        106.79         1.13 o                         
  -3   2   7        210.82        246.40         2.21 o                         
  -2   2   7        578.84        590.46         8.79 o                         
  -1   2   7        964.03       1017.60        18.17 o                         
   0   2   7        301.00        319.20         3.84 o                         
   1   2   7        963.64       1002.77        15.59 o                         
   2   2   7        578.77        588.20         7.48 o                         
   3   2   7        210.78        246.06         3.77 o                         
   4   2   7         98.91        105.03         1.58 o                         
   5   2   7         26.82         27.20         0.44 o                         
   6   2   7        471.91        472.20         8.05 o                         
   7   2   7        184.39        175.23         2.50 o                         
   8   2   7         22.45         20.50         0.65 o                         
   9   2   7         89.07         93.03         1.95 o                         
  10   2   7         82.52         80.04         3.61 o                         
  11   2   7         38.40         36.95         1.33 o                         
  12   2   7         15.06         15.45         1.91 o                         
 -12   3   7          1.22          1.47         0.42 o                         
 -11   3   7         46.26         43.88         1.41 o                         
 -10   3   7          3.20          4.35         0.39 o                         
  -9   3   7        115.65        112.34         2.06 o                         
  -8   3   7        394.82        401.64         6.21 o                         
  -7   3   7         60.29         65.34         1.10 o                         
  -6   3   7        224.22        207.56         2.53 o                         
  -5   3   7          4.57          5.74         0.18 o                         
  -4   3   7        321.16        339.14         3.36 o                         
  -3   3   7         45.67         44.38         0.65 o                         
  -2   3   7        570.36        638.18         6.30 o                         
  -1   3   7        602.20        626.03         9.88 o                         
   1   3   7        602.50        626.66         8.78 o                         
   2   3   7        570.42        633.17         7.46 o                         
   3   3   7         45.53         43.95         0.69 o                         
   4   3   7        321.19        341.79         3.53 o                         
   5   3   7          4.51          6.09         0.18 o                         
   6   3   7        224.08        208.49         2.72 o                         
   7   3   7         60.28         65.56         1.34 o                         
   8   3   7        394.74        391.52        11.61 o                         
   9   3   7        115.73        115.31         3.59 o                         
  10   3   7          3.21          3.72         0.58 o                         
  11   3   7         46.26         46.06         1.67 o                         
  12   3   7          1.23          0.88         0.44 o                         
 -12   4   7          4.10          2.77         0.40 o                         
 -11   4   7         21.87         23.89         0.87 o                         
 -10   4   7         18.31         19.57         0.78 o                         
  -9   4   7         35.82         37.44         1.01 o                         
  -8   4   7         43.19         43.83         0.92 o                         
  -7   4   7        197.86        185.95         3.02 o                         
  -6   4   7          5.34          5.08         0.32 o                         
  -5   4   7         81.88         85.83         1.07 o                         
  -4   4   7        200.49        208.39         2.12 o                         
  -3   4   7        108.22        105.09         1.01 o                         
  -2   4   7        336.17        362.50         3.22 o                         
  -1   4   7        279.63        309.83         3.16 o                         
   0   4   7          4.77          3.89         0.52 o                         
   1   4   7        279.77        311.53         3.53 o                         
   2   4   7        335.91        361.20         4.34 o                         
   3   4   7        107.99        104.31         1.27 o                         
   4   4   7        199.67        209.27         2.32 o                         
   5   4   7         81.83         85.09         1.69 o                         
   6   4   7          5.36          4.74         0.32 o                         
   7   4   7        197.90        188.44         4.58 o                         
   8   4   7         43.31         42.03         1.27 o                         
   9   4   7         35.81         38.64         1.12 o                         
  10   4   7         18.29         20.14         1.06 o                         
  11   4   7         21.85         24.49         1.71 o                         
  12   4   7          4.11          4.71         0.78 o                         
 -12   5   7          0.98          1.12         0.59 o                         
 -11   5   7         28.37         30.61         1.90 o                         
 -10   5   7         10.97         10.66         0.66 o                         
  -9   5   7         11.97         11.23         0.49 o                         
  -8   5   7         68.76         70.86         2.08 o                         
  -7   5   7         22.77         20.61         0.55 o                         
  -6   5   7         18.04         15.85         0.61 o                         
  -5   5   7        190.88        193.65         2.68 o                         
  -4   5   7         92.57         89.76         1.04 o                         
  -3   5   7        330.70        325.40         3.08 o                         
  -2   5   7        245.32        246.89         2.44 o                         
  -1   5   7         91.47         96.01         1.33 o                         
   0   5   7        128.75        143.94         1.60 o                         
   1   5   7         91.19         95.13         1.09 o                         
   2   5   7        245.09        248.41         2.89 o                         
   3   5   7        330.72        326.89         4.53 o                         
   4   5   7         92.77         90.91         1.16 o                         
   5   5   7        191.06        189.08         2.48 o                         
   6   5   7         18.05         14.73         0.39 o                         
   7   5   7         22.73         20.64         0.57 o                         
   8   5   7         68.81         71.14         1.65 o                         
   9   5   7         11.92         10.79         0.89 o                         
  10   5   7         10.95          9.74         0.57 o                         
  11   5   7         28.34         31.06         1.06 o                         
  12   5   7          0.98          1.48         0.43 o                         
 -11   6   7          7.92          7.60         0.85 o                         
 -10   6   7         13.85         15.59         0.65 o                         
  -9   6   7          5.19          6.67         0.51 o                         
  -8   6   7          6.52          7.21         0.43 o                         
  -7   6   7         20.16         21.13         1.02 o                         
  -6   6   7         68.63         66.62         1.21 o                         
  -5   6   7         41.83         35.89         0.72 o                         
  -4   6   7        284.49        293.32         3.46 o                         
  -3   6   7        348.83        316.44         4.58 o                         
  -2   6   7        132.92        127.78         1.79 o                         
  -1   6   7         91.91         93.57         1.04 o                         
   0   6   7         59.52         55.65         1.25 o                         
   1   6   7         91.98         94.82         1.13 o                         
   2   6   7        132.57        126.00         1.44 o                         
   3   6   7        348.88        318.51         3.71 o                         
   4   6   7        284.65        289.36         4.01 o                         
   5   6   7         41.88         37.82         1.02 o                         
   6   6   7         68.76         66.91         1.21 o                         
   7   6   7         20.18         19.16         0.90 o                         
   8   6   7          6.53          6.84         0.42 o                         
   9   6   7          5.20          6.50         0.99 o                         
  10   6   7         13.87         13.44         0.66 o                         
  11   6   7          7.96          7.92         0.55 o                         
 -11   7   7         37.41         38.88         1.41 o                         
 -10   7   7         20.34         23.03         0.87 o                         
  -9   7   7          8.60          8.35         0.47 o                         
  -8   7   7         39.72         45.01         1.15 o                         
  -7   7   7         50.39         50.05         1.49 o                         
  -6   7   7         25.18         22.10         0.50 o                         
  -5   7   7          0.34          0.71         0.20 o                         
  -4   7   7          6.05          5.91         0.27 o                         
  -3   7   7         49.25         46.80         0.73 o                         
  -2   7   7        677.43        683.76         9.62 o                         
  -1   7   7        466.59        456.84         6.02 o                         
   0   7   7        195.90        197.33         2.48 o                         
   1   7   7        467.00        451.83         5.98 o                         
   2   7   7        677.39        664.53        10.55 o                         
   3   7   7         49.16         46.95         0.92 o                         
   4   7   7          6.08          6.34         0.27 o                         
   5   7   7          0.35          0.35         0.16 o                         
   6   7   7         25.26         22.43         0.75 o                         
   7   7   7         50.49         52.08         1.09 o                         
   8   7   7         39.56         43.30         1.11 o                         
   9   7   7          8.63         10.27         0.55 o                         
  10   7   7         20.29         22.43         2.02 o                         
  11   7   7         37.41         38.16         2.32 o                         
 -10   8   7         12.90         13.92         0.88 o                         
  -9   8   7         20.66         23.67         1.17 o                         
  -8   8   7          2.78          3.51         0.43 o                         
  -7   8   7          1.03          0.68         0.30 o                         
  -6   8   7         39.43         37.83         1.51 o                         
  -5   8   7          4.29          5.08         0.49 o                         
  -4   8   7         46.19         45.95         2.22 o                         
  -3   8   7         77.84         72.61         1.99 o                         
  -2   8   7        151.27        148.85         2.93 o                         
  -1   8   7         16.06         17.58         0.36 o                         
   0   8   7         84.72         92.51         1.50 o                         
   1   8   7         16.00         17.33         0.64 o                         
   2   8   7        151.21        146.98         2.34 o                         
   3   8   7         78.05         74.25         1.25 o                         
   4   8   7         46.19         43.83         0.75 o                         
   5   8   7          4.25          3.75         0.87 o                         
   6   8   7         39.40         41.37         0.89 o                         
   7   8   7          1.03          0.06         0.69 o                         
   8   8   7          2.78          3.99         0.87 o                         
   9   8   7         20.71         22.44         0.85 o                         
  10   8   7         12.87         14.24         1.00 o                         
 -10   9   7          6.93          6.05         0.55 o                         
  -9   9   7          3.11          2.34         0.47 o                         
  -8   9   7         14.93         16.55         1.08 o                         
  -7   9   7         28.86         30.32         1.16 o                         
  -6   9   7         26.09         27.15         0.78 o                         
  -5   9   7         33.07         32.48         0.84 o                         
  -4   9   7         21.44         23.08         1.26 o                         
  -3   9   7         28.52         28.72         1.16 o                         
  -2   9   7        112.57        115.73         1.74 o                         
  -1   9   7          9.39          8.75         0.29 o                         
   0   9   7        314.73        304.00         5.04 o                         
   1   9   7          9.43          9.92         0.38 o                         
   2   9   7        112.36        118.25         2.22 o                         
   3   9   7         28.52         30.85         0.76 o                         
   4   9   7         21.48         22.41         0.66 o                         
   5   9   7         33.02         33.06         0.95 o                         
   6   9   7         26.08         26.91         0.95 o                         
   7   9   7         28.74         30.86         0.85 o                         
   8   9   7         14.94         14.76         0.64 o                         
   9   9   7          3.11          3.90         1.22 o                         
  10   9   7          6.90          6.09         0.62 o                         
  -9  10   7         15.97         15.23         0.76 o                         
  -8  10   7          6.65          6.46         0.79 o                         
  -7  10   7          4.06          2.86         0.35 o                         
  -6  10   7          7.08          8.15         0.58 o                         
  -5  10   7          5.89          6.15         0.43 o                         
  -4  10   7          3.67          3.31         0.40 o                         
  -3  10   7         83.68         87.39         2.05 o                         
  -2  10   7         13.66         13.65         0.94 o                         
  -1  10   7         35.11         34.25         0.93 o                         
   0  10   7          9.94          8.67         0.99 o                         
   1  10   7         35.05         36.17         1.52 o                         
   2  10   7         13.70         12.63         0.52 o                         
   3  10   7         83.89         87.19         1.77 o                         
   4  10   7          3.68          4.66         0.86 o                         
   5  10   7          5.84          6.26         0.41 o                         
   6  10   7          7.12          8.46         0.99 o                         
   7  10   7          4.05          3.64         0.37 o                         
   8  10   7          6.65          5.76         0.56 o                         
   9  10   7         16.02         17.72         0.89 o                         
  -8  11   7          6.14          5.53         0.50 o                         
  -7  11   7          2.20          1.92         0.86 o                         
  -6  11   7         63.79         69.39         1.78 o                         
  -5  11   7         44.59         44.82         1.30 o                         
  -4  11   7         28.85         31.41         1.05 o                         
  -3  11   7         26.84         27.67         0.96 o                         
  -2  11   7         80.15         90.66         1.68 o                         
  -1  11   7          3.66          4.56         0.43 o                         
   0  11   7          0.03         -0.41         0.27 o                         
   1  11   7          3.68          3.69         0.39 o                         
   2  11   7         80.01         88.54         2.19 o                         
   3  11   7         26.88         27.30         0.80 o                         
   4  11   7         28.89         30.23         1.17 o                         
   5  11   7         44.48         45.79         1.69 o                         
   6  11   7         63.84         69.84         1.54 o                         
   7  11   7          2.19          1.36         0.62 o                         
   8  11   7          6.16          6.03         0.84 o                         
  -7  12   7          5.53          4.13         0.65 o                         
  -6  12   7          9.29          7.89         0.53 o                         
  -5  12   7         35.47         36.10         1.18 o                         
  -4  12   7          9.05         10.01         0.70 o                         
  -3  12   7         25.67         30.29         2.49 o                         
  -2  12   7          8.53          8.18         0.64 o                         
  -1  12   7          4.23          4.30         0.41 o                         
   0  12   7         10.37         12.89         0.48 o                         
   1  12   7          4.27          4.17         0.48 o                         
   2  12   7          8.55          8.44         0.55 o                         
   3  12   7         25.58         29.55         0.92 o                         
   4  12   7          9.04         10.15         0.54 o                         
   5  12   7         35.54         33.38         1.09 o                         
   6  12   7          9.29         10.30         1.11 o                         
   7  12   7          5.52          5.08         0.49 o                         
  -6  13   7         13.31         13.15         0.67 o                         
  -5  13   7         12.33         11.77         1.14 o                         
  -4  13   7          3.55          3.78         0.47 o                         
  -3  13   7          2.80          2.50         0.39 o                         
  -2  13   7         17.32         18.14         0.71 o                         
  -1  13   7          5.38          5.40         0.50 o                         
   0  13   7          0.00         -0.16         0.36 o                         
   1  13   7          5.34          4.74         0.52 o                         
   2  13   7         17.35         15.09         1.28 o                         
   3  13   7          2.78          2.87         0.51 o                         
   4  13   7          3.56          1.89         0.44 o                         
   5  13   7         12.33         11.92         0.76 o                         
   6  13   7         13.31         12.01         0.67 o                         
  -5  14   7         16.16         14.95         1.50 o                         
  -4  14   7          6.69          6.52         0.62 o                         
  -3  14   7          9.74         10.40         1.21 o                         
  -2  14   7         27.17         25.03         1.12 o                         
  -1  14   7          9.46          9.41         0.72 o                         
   0  14   7         14.92         14.51         0.82 o                         
   1  14   7          9.46         10.15         0.73 o                         
   2  14   7         27.17         23.78         1.11 o                         
   3  14   7          9.73         10.18         0.73 o                         
   4  14   7          6.70          7.08         0.67 o                         
   5  14   7         16.17         13.72         1.32 o                         
  -2  15   7          4.67          5.08         0.65 o                         
  -1  15   7         14.78         15.21         0.88 o                         
   0  15   7          5.21          6.21         0.94 o                         
   1  15   7         14.77         15.05         0.88 o                         
   2  15   7          4.68          4.07         0.59 o                         
   0   0   8        338.19        301.26         4.83 o                         
   1   0   8         33.11         32.75         0.44 o                         
   2   0   8        189.57        198.94         1.84 o                         
   3   0   8         57.38         65.36         0.66 o                         
   4   0   8          8.04          6.71         0.13 o                         
   5   0   8         65.31         90.02         1.04 o                         
   6   0   8        174.68        183.05         3.78 o                         
   7   0   8          4.05          3.69         0.36 o                         
   8   0   8         29.27         29.87         0.82 o                         
   9   0   8          0.47          0.48         0.35 o                         
  10   0   8          0.23         -0.50         0.37 o                         
  11   0   8          3.67          4.32         2.06 o                         
  12   0   8          1.96          2.13         0.48 o                         
 -12   1   8         10.05          9.98         0.74 o                         
 -11   1   8         14.03         16.53         0.85 o                         
 -10   1   8         12.04         12.46         0.71 o                         
  -9   1   8          3.90          4.24         0.41 o                         
  -8   1   8         46.99         44.78         1.08 o                         
  -7   1   8        157.26        149.30         2.22 o                         
  -6   1   8         94.29         83.01         1.20 o                         
  -5   1   8         42.38         41.69         1.06 o                         
  -4   1   8        661.40        666.99         9.35 o                         
  -3   1   8         25.30         24.96         0.52 o                         
  -2   1   8        329.90        353.95         3.41 o                         
  -1   1   8         54.60         62.94         0.69 o                         
   0   1   8        474.81        457.45         4.85 o                         
   1   1   8         54.50         63.45         0.81 o                         
   2   1   8        329.84        351.84         3.72 o                         
   3   1   8         25.28         25.70         0.40 o                         
   4   1   8        661.56        658.31         9.25 o                         
   5   1   8         42.41         40.68         0.63 o                         
   6   1   8         94.37         84.52         1.36 o                         
   7   1   8        157.29        153.10         5.77 o                         
   8   1   8         46.85         43.62         1.32 o                         
   9   1   8          3.89          4.17         0.42 o                         
  10   1   8         12.04         14.37         1.07 o                         
  11   1   8         14.02         14.71         0.80 o                         
  12   1   8          9.99          8.76         2.18 o                         
 -12   2   8          2.47          1.45         0.49 o                         
 -11   2   8         10.50         10.80         0.67 o                         
 -10   2   8         13.22         15.72         0.67 o                         
  -9   2   8        136.35        130.69         2.75 o                         
  -8   2   8         21.59         20.69         0.64 o                         
  -7   2   8         53.39         42.54         0.92 o                         
  -6   2   8         61.33         59.05         0.91 o                         
  -5   2   8         49.03         44.87         0.61 o                         
  -4   2   8        159.92        154.92         1.53 o                         
  -3   2   8         64.26         73.18         0.71 o                         
  -2   2   8         68.14         75.71         0.82 o                         
  -1   2   8        164.41        173.36         1.70 o                         
   0   2   8          0.92          0.91         0.05 o                         
   1   2   8        164.11        169.16         2.06 o                         
   2   2   8         68.13         77.32         1.60 o                         
   3   2   8         64.30         73.15         1.28 o                         
   4   2   8        159.90        154.67         1.67 o                         
   5   2   8         49.08         44.87         0.60 o                         
   6   2   8         61.30         60.18         0.86 o                         
   7   2   8         53.39         42.81         0.81 o                         
   8   2   8         21.43         21.98         0.81 o                         
   9   2   8        136.16        131.57         3.24 o                         
  10   2   8         13.30         14.65         1.15 o                         
  11   2   8         10.48         10.83         1.21 o                         
  12   2   8          2.44          2.67         0.50 o                         
 -12   3   8         11.17         10.22         0.59 o                         
 -11   3   8         16.42         17.15         1.31 o                         
 -10   3   8         16.35         16.34         0.96 o                         
  -9   3   8         46.75         45.28         1.06 o                         
  -8   3   8        229.54        227.62         3.68 o                         
  -7   3   8         37.82         41.51         1.60 o                         
  -6   3   8        128.11        115.29         1.48 o                         
  -5   3   8         62.97         59.79         0.76 o                         
  -4   3   8        119.41        112.60         1.54 o                         
  -3   3   8        348.87        371.65         3.32 o                         
  -2   3   8        143.20        156.96         1.43 o                         
  -1   3   8        186.02        193.87         1.95 o                         
   0   3   8        294.35        346.47         5.57 o                         
   1   3   8        186.03        191.28         2.20 o                         
   2   3   8        142.92        158.94         1.83 o                         
   3   3   8        349.12        373.20         4.23 o                         
   4   3   8        119.46        112.16         1.24 o                         
   5   3   8         62.82         57.76         0.81 o                         
   6   3   8        128.11        115.10         1.72 o                         
   7   3   8         37.73         43.83         0.99 o                         
   8   3   8        230.02        223.51         4.09 o                         
   9   3   8         46.78         44.38         2.05 o                         
  10   3   8         16.32         14.06         1.47 o                         
  11   3   8         16.44         17.62         0.89 o                         
  12   3   8         11.20         12.07         0.76 o                         
 -12   4   8         17.85         18.45         1.43 o                         
 -11   4   8          6.46          6.44         0.50 o                         
 -10   4   8          4.80          5.89         0.45 o                         
  -9   4   8         75.73         78.47         1.62 o                         
  -8   4   8         14.66         15.05         0.50 o                         
  -7   4   8          5.23          4.23         0.43 o                         
  -6   4   8         95.11         89.93         1.42 o                         
  -5   4   8         74.42         71.43         0.92 o                         
  -4   4   8        217.73        213.85         2.44 o                         
  -3   4   8         85.64         99.82         0.98 o                         
  -2   4   8        137.50        149.43         1.38 o                         
  -1   4   8        113.42        110.23         1.19 o                         
   0   4   8        109.87        115.96         1.39 o                         
   1   4   8        113.72        112.46         1.51 o                         
   2   4   8        137.43        150.03         1.85 o                         
   3   4   8         85.61         97.64         1.55 o                         
   4   4   8        217.50        212.91         2.50 o                         
   5   4   8         74.39         71.41         1.36 o                         
   6   4   8         95.00         90.74         2.45 o                         
   7   4   8          5.22          4.22         0.33 o                         
   8   4   8         14.63         16.35         0.60 o                         
   9   4   8         75.90         81.41         1.79 o                         
  10   4   8          4.80          6.32         0.55 o                         
  11   4   8          6.43          5.68         0.70 o                         
  12   4   8         17.82         17.94         0.98 o                         
 -11   5   8          5.05          5.50         0.48 o                         
 -10   5   8          1.13          1.72         0.72 o                         
  -9   5   8          6.83          7.58         0.68 o                         
  -8   5   8          8.31          6.74         0.64 o                         
  -7   5   8         27.80         32.47         0.89 o                         
  -6   5   8        110.71        107.41         1.92 o                         
  -5   5   8        369.63        363.63         5.33 o                         
  -4   5   8        397.68        384.18         4.38 o                         
  -3   5   8        184.64        192.17         1.89 o                         
  -2   5   8         41.93         45.76         0.62 o                         
  -1   5   8          1.25          1.04         0.09 o                         
   0   5   8        267.28        291.84         3.19 o                         
   1   5   8          1.25          0.99         0.19 o                         
   2   5   8         42.04         44.67         0.57 o                         
   3   5   8        185.47        194.84         2.31 o                         
   4   5   8        397.68        377.49         5.06 o                         
   5   5   8        369.12        363.85         4.93 o                         
   6   5   8        110.59        108.11         2.65 o                         
   7   5   8         27.82         29.98         1.20 o                         
   8   5   8          8.26          7.47         0.61 o                         
   9   5   8          6.81          6.56         0.77 o                         
  10   5   8          1.12          1.22         0.35 o                         
  11   5   8          5.10          4.77         1.18 o                         
 -11   6   8         35.24         37.45         2.22 o                         
 -10   6   8         16.10         17.03         0.72 o                         
  -9   6   8          7.99          9.46         0.59 o                         
  -8   6   8         10.48         10.04         0.77 o                         
  -7   6   8          7.05          8.99         0.38 o                         
  -6   6   8         10.90          9.55         0.49 o                         
  -5   6   8         14.67         16.43         0.60 o                         
  -4   6   8        248.23        225.98         2.89 o                         
  -3   6   8         58.96         54.16         0.79 o                         
  -2   6   8        139.91        136.26         1.59 o                         
  -1   6   8         79.89         81.92         2.02 o                         
   0   6   8          7.53          7.23         0.21 o                         
   1   6   8         79.60         80.77         1.49 o                         
   2   6   8        140.18        137.20         2.27 o                         
   3   6   8         58.93         55.06         0.86 o                         
   4   6   8        248.22        224.20         3.25 o                         
   5   6   8         14.65         15.26         0.35 o                         
   6   6   8         10.87         10.39         0.98 o                         
   7   6   8          7.12          8.56         0.60 o                         
   8   6   8         10.47         10.79         0.58 o                         
   9   6   8          7.96          8.37         0.52 o                         
  10   6   8         16.13         18.33         1.67 o                         
  11   6   8         35.26         36.27         1.21 o                         
 -11   7   8         19.38         19.02         0.80 o                         
 -10   7   8         39.44         41.13         1.31 o                         
  -9   7   8         13.67         15.53         0.65 o                         
  -8   7   8          2.10          2.66         0.49 o                         
  -7   7   8         26.38         30.41         1.01 o                         
  -6   7   8         11.78         13.15         0.39 o                         
  -5   7   8         62.33         63.62         1.06 o                         
  -4   7   8         14.74         12.72         0.56 o                         
  -3   7   8        182.24        175.08         2.51 o                         
  -2   7   8        221.50        212.69         2.54 o                         
  -1   7   8        446.20        424.33         4.85 o                         
   0   7   8         49.58         51.56         0.75 o                         
   1   7   8        446.36        424.43         5.51 o                         
   2   7   8        221.11        210.20         2.51 o                         
   3   7   8        181.96        174.79         2.15 o                         
   4   7   8         14.75         12.15         0.34 o                         
   5   7   8         62.57         63.87         1.07 o                         
   6   7   8         11.85         13.32         0.72 o                         
   7   7   8         26.38         30.55         1.65 o                         
   8   7   8          2.10          2.67         0.77 o                         
   9   7   8         13.69         14.14         0.61 o                         
  10   7   8         39.47         43.61         1.36 o                         
  11   7   8         19.35         19.14         2.90 o                         
 -10   8   8          9.01          9.70         0.67 o                         
  -9   8   8         31.01         32.35         1.12 o                         
  -8   8   8         26.28         27.87         0.89 o                         
  -7   8   8         27.66         28.65         0.85 o                         
  -6   8   8         28.60         31.45         0.83 o                         
  -5   8   8          7.43          7.50         0.56 o                         
  -4   8   8          1.96          2.24         0.32 o                         
  -3   8   8         63.50         63.93         2.31 o                         
  -2   8   8         34.21         33.36         1.30 o                         
  -1   8   8         83.36         85.42         1.13 o                         
   0   8   8        197.06        165.45         2.36 o                         
   1   8   8         83.30         82.90         2.45 o                         
   2   8   8         34.13         34.19         1.28 o                         
   3   8   8         63.56         62.59         1.16 o                         
   4   8   8          1.95          1.84         0.33 o                         
   5   8   8          7.47          7.00         0.36 o                         
   6   8   8         28.63         31.26         1.13 o                         
   7   8   8         27.76         26.43         0.75 o                         
   8   8   8         26.25         27.66         0.98 o                         
   9   8   8         31.04         32.47         3.16 o                         
  10   8   8          8.97          9.24         0.61 o                         
 -10   9   8          2.71          2.65         0.41 o                         
  -9   9   8          9.03         10.56         0.68 o                         
  -8   9   8         26.49         27.46         0.98 o                         
  -7   9   8          7.24          7.42         0.47 o                         
  -6   9   8          7.21          9.02         0.46 o                         
  -5   9   8          3.33          3.23         0.50 o                         
  -4   9   8         24.63         25.78         0.69 o                         
  -3   9   8         25.12         24.01         1.60 o                         
  -2   9   8        117.71        118.95         2.67 o                         
  -1   9   8         12.60         10.47         0.61 o                         
   0   9   8          6.35          5.44         0.27 o                         
   1   9   8         12.66         10.67         0.42 o                         
   2   9   8        117.86        116.90         2.17 o                         
   3   9   8         25.10         23.56         0.71 o                         
   4   9   8         24.60         23.45         0.80 o                         
   5   9   8          3.34          3.36         0.34 o                         
   6   9   8          7.25          8.20         0.41 o                         
   7   9   8          7.22          7.30         0.45 o                         
   8   9   8         26.51         28.42         1.85 o                         
   9   9   8          9.02          8.77         1.12 o                         
  10   9   8          2.72          1.97         0.44 o                         
  -9  10   8          5.88          7.07         0.69 o                         
  -8  10   8          2.76          2.91         0.41 o                         
  -7  10   8         17.15         18.56         0.85 o                         
  -6  10   8         23.97         22.93         1.23 o                         
  -5  10   8         11.66         14.01         0.61 o                         
  -4  10   8         15.23         15.30         0.57 o                         
  -3  10   8          6.81          8.15         0.69 o                         
  -2  10   8         33.74         33.58         0.89 o                         
  -1  10   8          9.46          9.15         0.40 o                         
   0  10   8         19.40         19.77         0.77 o                         
   1  10   8          9.43          8.14         0.45 o                         
   2  10   8         33.78         35.97         1.06 o                         
   3  10   8          6.86          6.90         0.49 o                         
   4  10   8         15.21         17.96         0.60 o                         
   5  10   8         11.67         12.41         1.11 o                         
   6  10   8         24.00         24.06         1.27 o                         
   7  10   8         17.08         15.81         0.64 o                         
   8  10   8          2.77          2.19         0.34 o                         
   9  10   8          5.87          5.74         0.59 o                         
  -8  11   8          3.93          3.00         0.47 o                         
  -7  11   8         12.85         11.32         0.71 o                         
  -6  11   8         53.68         54.31         1.65 o                         
  -5  11   8          2.10          2.42         0.95 o                         
  -4  11   8          0.29          0.57         0.45 o                         
  -3  11   8         12.13         11.97         0.62 o                         
  -2  11   8         67.66         78.74         2.49 o                         
  -1  11   8         18.15         18.53         0.55 o                         
   0  11   8         14.57         15.17         0.57 o                         
   1  11   8         18.20         17.85         0.59 o                         
   2  11   8         67.69         77.77         1.77 o                         
   3  11   8         12.15         11.96         1.92 o                         
   4  11   8          0.28          0.33         0.41 o                         
   5  11   8          2.09          1.92         0.41 o                         
   6  11   8         53.73         55.98         2.31 o                         
   7  11   8         12.86         12.81         0.57 o                         
   8  11   8          3.92          3.79         0.89 o                         
  -7  12   8         11.05         10.21         0.99 o                         
  -6  12   8         38.20         40.51         1.33 o                         
  -5  12   8         15.39         13.27         1.21 o                         
  -4  12   8         72.16         77.40         2.41 o                         
  -3  12   8         12.23         11.06         0.54 o                         
  -2  12   8         55.68         57.75         1.26 o                         
  -1  12   8          9.84          9.83         0.42 o                         
   0  12   8          1.11          2.06         0.63 o                         
   1  12   8          9.86          9.74         0.51 o                         
   2  12   8         55.65         61.15         2.58 o                         
   3  12   8         12.27         11.58         0.54 o                         
   4  12   8         72.22         72.53         1.81 o                         
   5  12   8         15.36         12.54         0.57 o                         
   6  12   8         38.20         39.66         1.15 o                         
   7  12   8         11.09          9.75         0.55 o                         
  -6  13   8         26.62         29.73         1.61 o                         
  -5  13   8          8.56          9.40         1.36 o                         
  -4  13   8         14.73         15.30         0.70 o                         
  -3  13   8          5.32          5.35         1.15 o                         
  -2  13   8         14.22         13.37         0.89 o                         
  -1  13   8          1.05          1.25         0.83 o                         
   0  13   8         19.64         20.50         0.65 o                         
   1  13   8          1.05          0.55         1.05 o                         
   2  13   8         14.25         13.55         0.94 o                         
   3  13   8          5.31          5.46         1.02 o                         
   4  13   8         14.75         13.34         1.21 o                         
   5  13   8          8.59          8.82         0.63 o                         
   6  13   8         26.67         28.95         1.87 o                         
  -4  14   8          2.13          3.65         0.56 o                         
  -3  14   8          2.21          2.43         0.59 o                         
  -2  14   8          2.02          0.87         0.49 o                         
  -1  14   8         35.30         37.19         1.52 o                         
   0  14   8         32.42         35.45         1.43 o                         
   1  14   8         35.20         38.02         1.61 o                         
   2  14   8          2.00          1.43         0.89 o                         
   3  14   8          2.20          3.68         1.20 o                         
   4  14   8          2.13          3.62         1.29 o                         
   1   0   9        107.40        104.63         1.63 o                         
   2   0   9        700.21        682.36         8.04 o                         
   3   0   9          3.34          3.15         0.09 o                         
   4   0   9        430.54        424.57         4.54 o                         
   5   0   9          1.37          1.75         0.12 o                         
   6   0   9         87.36         80.85         1.32 o                         
   7   0   9         18.42         15.31         0.63 o                         
   8   0   9          9.15          9.96         0.65 o                         
   9   0   9          0.25          1.36         0.45 o                         
  10   0   9          9.25         10.28         0.56 o                         
  11   0   9          1.60          2.37         1.56 o                         
  12   0   9          1.73          1.34         0.40 o                         
 -12   1   9          7.03          5.75         0.59 o                         
 -11   1   9         22.24         21.95         0.86 o                         
 -10   1   9          2.90          2.64         0.34 o                         
  -9   1   9         14.75         13.26         0.59 o                         
  -8   1   9          7.08          6.90         0.84 o                         
  -7   1   9          9.92         10.59         0.31 o                         
  -6   1   9         41.62         37.21         1.20 o                         
  -5   1   9         24.90         24.39         0.40 o                         
  -4   1   9        142.94        146.70         2.09 o                         
  -3   1   9        448.50        456.58         4.05 o                         
  -2   1   9        116.90        132.17         1.39 o                         
  -1   1   9         11.68         12.11         0.32 o                         
   0   1   9          4.36          3.57         0.12 o                         
   1   1   9         11.63         11.12         0.33 o                         
   2   1   9        117.05        131.94         1.44 o                         
   3   1   9        447.88        459.26         4.64 o                         
   4   1   9        142.97        145.38         1.63 o                         
   5   1   9         25.00         24.49         0.36 o                         
   6   1   9         41.65         37.56         0.57 o                         
   7   1   9          9.92          9.72         0.27 o                         
   8   1   9          7.10          5.01         0.64 o                         
   9   1   9         14.71         13.26         0.63 o                         
  10   1   9          2.91          3.23         0.68 o                         
  11   1   9         22.19         22.24         1.01 o                         
  12   1   9          7.05          7.01         0.60 o                         
 -12   2   9          1.15          1.22         0.47 o                         
 -11   2   9          8.13          8.28         1.15 o                         
 -10   2   9         14.64         17.37         1.71 o                         
  -9   2   9         51.94         49.88         1.89 o                         
  -8   2   9         78.89         81.64         3.34 o                         
  -7   2   9        129.37        128.01         2.16 o                         
  -6   2   9         93.29         84.62         1.15 o                         
  -5   2   9        123.49        112.86         1.37 o                         
  -4   2   9         20.49         17.72         0.51 o                         
  -3   2   9         39.11         39.27         0.42 o                         
  -2   2   9        169.71        160.01         1.63 o                         
  -1   2   9          0.27          0.69         0.22 o                         
   0   2   9        113.41        126.89         1.48 o                         
   1   2   9          0.27          0.72         0.29 o                         
   2   2   9        169.54        159.81         2.14 o                         
   3   2   9         39.18         38.67         0.52 o                         
   4   2   9         20.49         17.05         0.29 o                         
   5   2   9        123.51        112.72         1.52 o                         
   6   2   9         93.38         83.31         1.39 o                         
   7   2   9        129.37        135.70         2.19 o                         
   8   2   9         78.89         86.03         2.54 o                         
   9   2   9         51.89         49.47         2.45 o                         
  10   2   9         14.61         15.83         1.22 o                         
  11   2   9          8.12          8.14         0.58 o                         
  12   2   9          1.16          0.89         0.77 o                         
 -12   3   9          8.32          8.36         1.12 o                         
 -11   3   9         20.66         19.56         0.81 o                         
 -10   3   9          7.08          6.66         0.71 o                         
  -9   3   9          6.52          6.62         0.51 o                         
  -8   3   9         90.54         95.76         2.07 o                         
  -7   3   9        294.27        280.67         4.51 o                         
  -6   3   9        523.38        538.21         7.86 o                         
  -5   3   9         31.45         30.64         0.48 o                         
  -4   3   9         24.73         26.60         0.41 o                         
  -3   3   9         62.39         60.04         0.63 o                         
  -2   3   9        412.90        458.48         4.64 o                         
  -1   3   9        781.97        826.93        12.97 o                         
   0   3   9         55.17         50.12         0.71 o                         
   1   3   9        782.22        831.95        12.98 o                         
   2   3   9        412.53        456.64         5.10 o                         
   3   3   9         62.42         59.45         0.76 o                         
   4   3   9         24.57         26.90         0.40 o                         
   5   3   9         31.59         29.49         0.51 o                         
   6   3   9        523.67        535.81         7.79 o                         
   7   3   9        294.22        283.82         4.52 o                         
   8   3   9         90.47         93.00         1.92 o                         
   9   3   9          6.55          6.29         0.50 o                         
  10   3   9          7.05          7.07         0.54 o                         
  11   3   9         20.72         21.39         0.97 o                         
  12   3   9          8.30          8.37         0.72 o                         
 -11   4   9          9.90          9.62         0.54 o                         
 -10   4   9         14.37         14.02         1.05 o                         
  -9   4   9         50.28         48.35         1.58 o                         
  -8   4   9         10.33         10.96         0.77 o                         
  -7   4   9         62.74         61.30         1.43 o                         
  -6   4   9        113.76        108.64         1.74 o                         
  -5   4   9        309.39        301.48         3.85 o                         
  -4   4   9         63.81         56.23         0.73 o                         
  -3   4   9        436.31        418.16         4.29 o                         
  -2   4   9        200.29        221.40         2.04 o                         
  -1   4   9        109.58        128.84         1.31 o                         
   0   4   9          4.58          7.88         0.28 o                         
   1   4   9        109.58        131.10         1.56 o                         
   2   4   9        199.64        220.05         2.57 o                         
   3   4   9        436.78        426.76         5.16 o                         
   4   4   9         63.84         56.28         0.87 o                         
   5   4   9        308.77        295.87         3.88 o                         
   6   4   9        113.75        108.31         2.25 o                         
   7   4   9         62.66         61.42         1.95 o                         
   8   4   9         10.37         13.09         0.53 o                         
   9   4   9         50.26         53.34         2.71 o                         
  10   4   9         14.28         14.67         0.72 o                         
  11   4   9          9.92          9.88         1.14 o                         
 -11   5   9          3.88          4.38         0.48 o                         
 -10   5   9         88.69         89.44         2.45 o                         
  -9   5   9         14.10         11.52         0.48 o                         
  -8   5   9          1.56          1.62         0.31 o                         
  -7   5   9         55.93         53.44         1.11 o                         
  -6   5   9          2.92          2.36         0.26 o                         
  -5   5   9        184.17        178.42         4.29 o                         
  -4   5   9        611.65        625.47         9.17 o                         
  -3   5   9         83.91         75.79         0.95 o                         
  -2   5   9        397.25        382.05         3.74 o                         
  -1   5   9         21.73         27.13         0.37 o                         
   0   5   9         29.93         35.44         0.54 o                         
   1   5   9         21.86         26.69         0.43 o                         
   2   5   9        397.64        384.26         4.40 o                         
   3   5   9         84.04         76.94         1.02 o                         
   4   5   9        611.54        639.95         9.07 o                         
   5   5   9        184.11        176.88         2.55 o                         
   6   5   9          2.86          2.99         0.33 o                         
   7   5   9         55.78         53.76         1.43 o                         
   8   5   9          1.56          1.38         0.48 o                         
   9   5   9         14.13         11.97         0.55 o                         
  10   5   9         88.80         93.43         2.48 o                         
  11   5   9          3.86          2.97         0.48 o                         
 -11   6   9         13.63         13.52         0.62 o                         
 -10   6   9         51.82         54.48         1.77 o                         
  -9   6   9         21.08         22.25         0.75 o                         
  -8   6   9         34.68         39.44         1.00 o                         
  -7   6   9         18.75         20.68         1.31 o                         
  -6   6   9         61.83         65.90         1.13 o                         
  -5   6   9         85.81         81.66         1.19 o                         
  -4   6   9         13.83         15.63         0.33 o                         
  -3   6   9        154.14        141.14         1.60 o                         
  -2   6   9        355.78        353.08         5.31 o                         
  -1   6   9         85.57         83.16         1.01 o                         
   0   6   9         35.28         31.58         0.47 o                         
   1   6   9         85.43         84.26         1.07 o                         
   2   6   9        355.79        349.83         4.69 o                         
   3   6   9        153.83        143.01         1.88 o                         
   4   6   9         13.86         15.82         0.69 o                         
   5   6   9         85.71         81.53         1.29 o                         
   6   6   9         61.76         67.27         1.27 o                         
   7   6   9         18.75         20.57         0.71 o                         
   8   6   9         34.69         38.00         1.51 o                         
   9   6   9         21.11         21.69         1.89 o                         
  10   6   9         51.83         54.34         2.19 o                         
  11   6   9         13.61         12.58         0.63 o                         
 -10   7   9         52.00         56.60         1.70 o                         
  -9   7   9          1.97          1.62         0.34 o                         
  -8   7   9          7.73         10.32         0.94 o                         
  -7   7   9         17.91         19.30         0.60 o                         
  -6   7   9         23.78         23.53         1.06 o                         
  -5   7   9         13.09         11.33         0.30 o                         
  -4   7   9          9.79          8.91         0.26 o                         
  -3   7   9          4.01          4.06         0.32 o                         
  -2   7   9        153.72        149.33         1.87 o                         
  -1   7   9          5.43          2.84         0.15 o                         
   0   7   9         61.11         55.30         1.14 o                         
   1   7   9          5.38          3.44         0.22 o                         
   2   7   9        153.51        148.33         2.11 o                         
   3   7   9          3.98          4.67         0.41 o                         
   4   7   9          9.81          9.01         0.26 o                         
   5   7   9         13.08         13.09         1.01 o                         
   6   7   9         23.72         23.73         0.62 o                         
   7   7   9         17.98         19.94         1.14 o                         
   8   7   9          7.72          8.37         0.81 o                         
   9   7   9          1.96          1.46         0.39 o                         
  10   7   9         52.01         56.41         1.75 o                         
 -10   8   9          4.85          3.68         0.45 o                         
  -9   8   9         27.51         27.63         1.02 o                         
  -8   8   9         19.20         20.44         0.84 o                         
  -7   8   9         15.92         16.55         0.60 o                         
  -6   8   9         25.02         26.36         1.22 o                         
  -5   8   9         20.50         20.92         0.75 o                         
  -4   8   9         55.33         56.08         1.08 o                         
  -3   8   9         21.84         21.15         1.02 o                         
  -2   8   9         19.24         16.63         0.36 o                         
  -1   8   9          7.51          6.40         0.74 o                         
   0   8   9        122.90        107.10         2.52 o                         
   1   8   9          7.45          5.51         0.49 o                         
   2   8   9         19.24         16.15         0.64 o                         
   3   8   9         21.91         19.80         0.66 o                         
   4   8   9         55.37         56.48         0.98 o                         
   5   8   9         20.48         20.07         0.55 o                         
   6   8   9         25.06         25.28         1.13 o                         
   7   8   9         15.86         15.89         1.24 o                         
   8   8   9         19.20         18.55         0.66 o                         
   9   8   9         27.48         27.78         1.89 o                         
  10   8   9          4.82          4.66         0.70 o                         
  -9   9   9          1.83          3.13         0.47 o                         
  -8   9   9          1.45          1.24         0.58 o                         
  -7   9   9          3.64          3.95         0.63 o                         
  -6   9   9         25.13         24.50         0.79 o                         
  -5   9   9         27.08         27.99         0.89 o                         
  -4   9   9         16.71         16.04         0.47 o                         
  -3   9   9         14.18         14.93         0.52 o                         
  -2   9   9         52.81         53.74         1.18 o                         
  -1   9   9          0.06         -0.08         0.16 o                         
   0   9   9         64.42         57.13         2.13 o                         
   1   9   9          0.06          0.57         0.52 o                         
   2   9   9         52.94         54.14         1.18 o                         
   3   9   9         14.25         14.23         0.66 o                         
   4   9   9         16.71         16.42         0.50 o                         
   5   9   9         27.10         26.19         0.69 o                         
   6   9   9         25.15         24.89         0.84 o                         
   7   9   9          3.66          3.93         0.37 o                         
   8   9   9          1.45          1.73         0.79 o                         
   9   9   9          1.83          1.81         0.55 o                         
  -8  10   9         18.60         18.67         1.28 o                         
  -7  10   9          9.00          9.46         0.94 o                         
  -6  10   9         29.74         33.80         0.93 o                         
  -5  10   9         30.59         33.75         1.68 o                         
  -4  10   9         40.00         44.72         1.24 o                         
  -3  10   9          4.61          4.53         0.45 o                         
  -2  10   9         93.80        101.47         2.38 o                         
  -1  10   9          9.43          9.06         0.36 o                         
   0  10   9         32.11         35.84         0.79 o                         
   1  10   9          9.43          9.80         1.02 o                         
   2  10   9         93.85        100.38         2.11 o                         
   3  10   9          4.62          5.01         0.53 o                         
   4  10   9         40.01         41.05         0.96 o                         
   5  10   9         30.55         34.94         1.47 o                         
   6  10   9         29.75         30.62         0.83 o                         
   7  10   9          9.02         10.33         0.54 o                         
   8  10   9         18.62         18.68         1.75 o                         
  -8  11   9          0.45         -0.18         0.39 o                         
  -7  11   9          7.79          8.19         0.80 o                         
  -6  11   9          2.65          2.11         0.41 o                         
  -5  11   9         99.20        105.58         2.48 o                         
  -4  11   9          2.79          2.93         0.54 o                         
  -3  11   9         36.52         37.30         1.67 o                         
  -2  11   9          6.37          6.54         0.45 o                         
  -1  11   9         10.88         12.59         1.40 o                         
   0  11   9          0.64          0.11         0.56 o                         
   1  11   9         10.92         10.63         0.47 o                         
   2  11   9          6.36          6.48         0.42 o                         
   3  11   9         36.55         39.48         1.70 o                         
   4  11   9          2.77          2.84         0.36 o                         
   5  11   9         99.28        109.79         4.54 o                         
   6  11   9          2.65          3.27         0.99 o                         
   7  11   9          7.80          8.48         0.54 o                         
   8  11   9          0.45          0.62         0.40 o                         
  -7  12   9          3.21          4.52         0.58 o                         
  -6  12   9         12.23         12.99         0.65 o                         
  -5  12   9         35.67         35.13         1.20 o                         
  -4  12   9         16.47         16.88         0.86 o                         
  -3  12   9         24.56         24.01         0.87 o                         
  -2  12   9         11.70         12.54         0.66 o                         
  -1  12   9         16.25         16.00         0.55 o                         
   0  12   9          0.00         -0.12         0.30 o                         
   1  12   9         16.30         15.73         0.69 o                         
   2  12   9         11.68         12.11         0.55 o                         
   3  12   9         24.61         25.48         0.84 o                         
   4  12   9         16.48         16.95         1.25 o                         
   5  12   9         35.60         35.02         1.59 o                         
   6  12   9         12.26         11.43         0.88 o                         
   7  12   9          3.19          4.44         1.26 o                         
  -5  13   9          3.16          2.84         0.79 o                         
  -4  13   9          6.07          6.21         0.93 o                         
  -3  13   9         23.66         26.35         1.34 o                         
  -2  13   9         26.54         24.54         0.91 o                         
  -1  13   9         10.67          9.18         1.11 o                         
   0  13   9         24.50         28.18         2.11 o                         
   1  13   9         10.66          9.34         1.01 o                         
   2  13   9         26.53         24.84         1.00 o                         
   3  13   9         23.72         27.55         1.13 o                         
   4  13   9          6.10          5.79         0.54 o                         
   5  13   9          3.18          3.51         0.47 o                         
  -3  14   9          0.39         -0.49         0.44 o                         
  -2  14   9          4.52          5.00         0.86 o                         
  -1  14   9          8.80          9.65         1.13 o                         
   0  14   9         25.30         26.01         1.47 o                         
   1  14   9          8.75          8.89         0.71 o                         
   2  14   9          4.54          3.77         1.49 o                         
   3  14   9          0.40          0.11         0.65 o                         
   0   0  10        194.44        190.12         3.66 o                         
   1   0  10        409.19        373.53         4.31 o                         
   2   0  10        184.96        166.82         2.73 o                         
   3   0  10          2.60          1.71         0.08 o                         
   4   0  10        190.71        203.72         2.28 o                         
   5   0  10        292.44        279.94         3.02 o                         
   6   0  10          3.24          2.55         0.13 o                         
   7   0  10         16.48         15.38         0.90 o                         
   8   0  10          0.36          0.62         0.50 o                         
   9   0  10         15.89         12.99         0.57 o                         
  10   0  10         34.72         33.78         2.13 o                         
  11   0  10         13.53         12.37         1.23 o                         
 -11   1  10          7.86          6.77         1.03 o                         
 -10   1  10         20.76         20.93         1.80 o                         
  -9   1  10         26.22         28.68         0.86 o                         
  -8   1  10         16.92         17.92         0.64 o                         
  -7   1  10         64.42         60.79         1.56 o                         
  -6   1  10         59.17         53.97         1.53 o                         
  -5   1  10        145.94        133.80         1.71 o                         
  -4   1  10        172.06        161.38         1.74 o                         
  -3   1  10         89.31         95.77         1.04 o                         
  -2   1  10         47.31         48.85         1.10 o                         
  -1   1  10         30.98         31.80         0.38 o                         
   0   1  10         61.71         53.45         0.67 o                         
   1   1  10         31.10         31.08         0.62 o                         
   2   1  10         47.26         50.02         0.68 o                         
   3   1  10         89.21         96.09         1.18 o                         
   4   1  10        171.47        159.58         2.02 o                         
   5   1  10        146.09        135.39         1.58 o                         
   6   1  10         59.14         55.34         0.93 o                         
   7   1  10         64.53         64.94         5.78 o                         
   8   1  10         16.94         16.82         0.70 o                         
   9   1  10         26.14         28.45         1.01 o                         
  10   1  10         20.75         20.06         1.52 o                         
  11   1  10          7.85          6.89         0.55 o                         
 -11   2  10          7.29          7.06         0.46 o                         
 -10   2  10         41.22         43.96         1.76 o                         
  -9   2  10         21.72         21.17         1.18 o                         
  -8   2  10         18.43         15.81         0.61 o                         
  -7   2  10         96.17         94.02         1.70 o                         
  -6   2  10         92.01         78.40         1.58 o                         
  -5   2  10         15.64         15.89         0.37 o                         
  -4   2  10         19.22         21.51         0.67 o                         
  -3   2  10         81.08         74.79         0.84 o                         
  -2   2  10          0.64          0.74         0.10 o                         
  -1   2  10        176.27        185.69         1.95 o                         
   0   2  10        361.81        382.92         4.28 o                         
   1   2  10        176.16        183.37         2.28 o                         
   2   2  10          0.64          0.66         0.11 o                         
   3   2  10         80.86         74.56         1.12 o                         
   4   2  10         19.21         22.04         1.12 o                         
   5   2  10         15.61         15.11         0.68 o                         
   6   2  10         92.09         79.70         1.73 o                         
   7   2  10         96.07         92.91         1.85 o                         
   8   2  10         18.48         15.35         0.65 o                         
   9   2  10         21.81         20.65         0.84 o                         
  10   2  10         41.26         44.40         1.44 o                         
  11   2  10          7.35          8.45         1.12 o                         
 -11   3  10          4.19          3.95         0.41 o                         
 -10   3  10         12.60         11.33         0.51 o                         
  -9   3  10         34.20         33.49         1.11 o                         
  -8   3  10          5.65          5.61         0.70 o                         
  -7   3  10          7.67          6.79         0.34 o                         
  -6   3  10          1.67          1.77         0.31 o                         
  -5   3  10         30.93         28.55         0.86 o                         
  -4   3  10         89.16         88.64         1.01 o                         
  -3   3  10          8.08          9.38         0.20 o                         
  -2   3  10        139.87        142.30         1.46 o                         
  -1   3  10        408.04        440.42         4.47 o                         
   0   3  10         54.02         60.27         0.77 o                         
   1   3  10        407.74        440.68         5.73 o                         
   2   3  10        140.24        144.87         2.03 o                         
   3   3  10          8.06          9.44         0.24 o                         
   4   3  10         89.07         88.32         1.12 o                         
   5   3  10         30.89         28.70         0.76 o                         
   6   3  10          1.65          2.16         0.38 o                         
   7   3  10          7.61          7.76         0.37 o                         
   8   3  10          5.66          6.33         0.63 o                         
   9   3  10         34.22         31.68         1.09 o                         
  10   3  10         12.66         12.69         0.90 o                         
  11   3  10          4.19          5.20         2.26 o                         
 -11   4  10         10.88         10.32         0.66 o                         
 -10   4  10          2.51          2.31         0.35 o                         
  -9   4  10         91.33         93.90         1.95 o                         
  -8   4  10         32.51         30.47         0.76 o                         
  -7   4  10         19.74         17.52         0.50 o                         
  -6   4  10        121.29        126.53         2.12 o                         
  -5   4  10         17.56         18.12         0.84 o                         
  -4   4  10        130.23        129.61         1.51 o                         
  -3   4  10         23.00         22.02         0.37 o                         
  -2   4  10        220.20        243.32         2.26 o                         
  -1   4  10        232.47        237.59         2.17 o                         
   0   4  10          4.63          3.49         0.18 o                         
   1   4  10        232.97        239.79         2.94 o                         
   2   4  10        220.27        244.04         2.85 o                         
   3   4  10         22.90         21.67         0.42 o                         
   4   4  10        130.17        123.68         1.70 o                         
   5   4  10         17.48         17.96         0.71 o                         
   6   4  10        121.06        126.48         2.66 o                         
   7   4  10         19.80         17.92         0.58 o                         
   8   4  10         32.50         31.00         1.20 o                         
   9   4  10         91.39         90.87         2.04 o                         
  10   4  10          2.53          2.59         0.50 o                         
  11   4  10         10.87         12.25         1.23 o                         
 -11   5  10         18.64         18.79         1.01 o                         
 -10   5  10         27.58         27.69         0.99 o                         
  -9   5  10         84.64         89.00         2.22 o                         
  -8   5  10          5.22          4.74         0.81 o                         
  -7   5  10         47.15         50.71         1.17 o                         
  -6   5  10        175.88        186.18         3.00 o                         
  -5   5  10         45.64         44.83         0.75 o                         
  -4   5  10         26.63         22.14         0.70 o                         
  -3   5  10        154.11        126.09         1.42 o                         
  -2   5  10        510.92        514.74         5.83 o                         
  -1   5  10         53.76         67.30         0.97 o                         
   0   5  10        364.92        337.72         3.91 o                         
   1   5  10         53.83         67.43         0.94 o                         
   2   5  10        510.99        512.46         7.35 o                         
   3   5  10        153.67        125.78         1.69 o                         
   4   5  10         26.55         22.70         0.90 o                         
   5   5  10         45.70         45.23         0.88 o                         
   6   5  10        176.04        180.07         3.01 o                         
   7   5  10         47.20         52.13         1.73 o                         
   8   5  10          5.24          5.68         0.57 o                         
   9   5  10         84.71         88.36         3.83 o                         
  10   5  10         27.71         31.33         1.28 o                         
  11   5  10         18.61         17.29         0.96 o                         
 -10   6  10         13.32         14.60         1.26 o                         
  -9   6  10          9.18         10.40         0.55 o                         
  -8   6  10         15.08         13.44         0.50 o                         
  -7   6  10         15.23         15.45         0.44 o                         
  -6   6  10          1.83          2.97         0.51 o                         
  -5   6  10        123.17        118.26         1.83 o                         
  -4   6  10          2.69          3.41         0.25 o                         
  -3   6  10          7.20          8.27         0.20 o                         
  -2   6  10         44.08         42.08         1.21 o                         
  -1   6  10         76.43         63.17         0.77 o                         
   0   6  10         73.23         59.74         0.81 o                         
   1   6  10         76.48         62.98         1.09 o                         
   2   6  10         43.92         41.38         0.70 o                         
   3   6  10          7.19          7.91         0.34 o                         
   4   6  10          2.71          3.97         0.56 o                         
   5   6  10        123.14        116.14         1.83 o                         
   6   6  10          1.89          3.05         0.76 o                         
   7   6  10         15.23         15.40         0.56 o                         
   8   6  10         15.04         14.10         0.77 o                         
   9   6  10          9.18          9.59         1.06 o                         
  10   6  10         13.33         13.84         1.64 o                         
 -10   7  10         15.55         16.13         0.86 o                         
  -9   7  10          3.72          3.37         0.41 o                         
  -8   7  10          8.70          8.38         0.67 o                         
  -7   7  10          0.07          0.83         0.31 o                         
  -6   7  10         72.64         83.16         1.73 o                         
  -5   7  10          6.67          5.06         0.22 o                         
  -4   7  10         25.09         23.83         0.75 o                         
  -3   7  10          5.20          4.26         0.44 o                         
  -2   7  10        132.38        121.74         1.70 o                         
  -1   7  10          3.88          4.54         0.16 o                         
   0   7  10          0.55         -0.08         0.18 o                         
   1   7  10          3.85          4.99         0.27 o                         
   2   7  10        132.31        124.50         2.96 o                         
   3   7  10          5.19          4.37         0.27 o                         
   4   7  10         25.14         25.17         0.59 o                         
   5   7  10          6.59          4.77         0.30 o                         
   6   7  10         72.75         79.10         1.55 o                         
   7   7  10          0.07          0.05         0.48 o                         
   8   7  10          8.71          8.64         0.47 o                         
   9   7  10          3.71          3.88         0.49 o                         
  10   7  10         15.51         16.27         0.84 o                         
  -9   8  10          9.32         10.45         0.70 o                         
  -8   8  10          4.75          5.08         0.51 o                         
  -7   8  10          0.13          0.30         0.61 o                         
  -6   8  10         29.50         30.92         0.89 o                         
  -5   8  10         37.66         39.21         0.97 o                         
  -4   8  10          6.82          6.65         0.57 o                         
  -3   8  10         15.35         13.44         0.58 o                         
  -2   8  10          1.04          0.93         0.14 o                         
  -1   8  10          6.78          5.29         0.26 o                         
   0   8  10        190.56        175.80         2.38 o                         
   1   8  10          6.73          6.49         0.33 o                         
   2   8  10          1.03          0.78         0.22 o                         
   3   8  10         15.34         14.01         0.38 o                         
   4   8  10          6.80          5.56         0.32 o                         
   5   8  10         37.74         38.13         0.87 o                         
   6   8  10         29.48         31.38         0.78 o                         
   7   8  10          0.14          0.43         0.28 o                         
   8   8  10          4.76          4.72         0.43 o                         
   9   8  10          9.28          8.46         1.30 o                         
  -9   9  10          9.95          9.35         1.72 o                         
  -8   9  10         12.96         12.08         0.72 o                         
  -7   9  10          0.88          0.83         0.34 o                         
  -6   9  10         48.67         52.78         1.28 o                         
  -5   9  10          3.29          4.03         0.42 o                         
  -4   9  10         29.74         30.44         0.74 o                         
  -3   9  10         54.11         61.12         2.46 o                         
  -2   9  10         10.87         11.21         1.12 o                         
  -1   9  10          6.82          6.28         0.36 o                         
   0   9  10          0.22          0.17         0.39 o                         
   1   9  10          6.88          6.91         0.92 o                         
   2   9  10         10.85          9.70         0.43 o                         
   3   9  10         54.22         61.38         1.70 o                         
   4   9  10         29.78         31.53         0.89 o                         
   5   9  10          3.26          3.44         0.47 o                         
   6   9  10         48.62         52.26         1.35 o                         
   7   9  10          0.87          1.79         0.36 o                         
   8   9  10         12.92         12.60         0.69 o                         
   9   9  10          9.93          9.88         1.71 o                         
  -8  10  10          9.21          9.46         0.67 o                         
  -7  10  10         29.16         31.75         1.24 o                         
  -6  10  10          4.54          3.29         0.33 o                         
  -5  10  10         31.99         32.53         0.94 o                         
  -4  10  10         39.67         43.00         1.25 o                         
  -3  10  10         15.27         15.29         0.57 o                         
  -2  10  10         52.92         54.21         1.16 o                         
  -1  10  10         20.92         21.43         1.22 o                         
   0  10  10         25.23         27.66         0.85 o                         
   1  10  10         20.88         19.47         0.64 o                         
   2  10  10         53.02         54.55         1.29 o                         
   3  10  10         15.26         14.64         0.62 o                         
   4  10  10         39.65         41.28         1.37 o                         
   5  10  10         31.94         33.79         0.99 o                         
   6  10  10          4.52          4.09         0.40 o                         
   7  10  10         29.23         27.83         1.25 o                         
   8  10  10          9.17         10.49         1.37 o                         
  -7  11  10          3.07          3.38         0.51 o                         
  -6  11  10         23.73         25.45         1.55 o                         
  -5  11  10          9.66          9.07         0.65 o                         
  -4  11  10          0.82          0.56         0.30 o                         
  -3  11  10         15.95         15.58         0.54 o                         
  -2  11  10         10.99         10.94         0.77 o                         
  -1  11  10         25.39         26.34         0.86 o                         
   0  11  10          8.52          8.78         0.44 o                         
   1  11  10         25.36         26.52         0.93 o                         
   2  11  10         11.01         10.83         0.89 o                         
   3  11  10         16.01         15.91         0.80 o                         
   4  11  10          0.80          0.87         0.36 o                         
   5  11  10          9.71          7.77         0.45 o                         
   6  11  10         23.71         22.18         1.19 o                         
   7  11  10          3.07          2.25         0.45 o                         
  -6  12  10         12.50         10.63         0.71 o                         
  -5  12  10         30.46         30.94         1.27 o                         
  -4  12  10          2.58          2.32         0.61 o                         
  -3  12  10         24.14         25.45         0.80 o                         
  -2  12  10         47.48         51.32         1.48 o                         
  -1  12  10          2.42          1.86         0.41 o                         
   0  12  10         17.67         18.34         0.61 o                         
   1  12  10          2.42          1.77         0.32 o                         
   2  12  10         47.43         45.79         1.32 o                         
   3  12  10         24.12         25.11         0.91 o                         
   4  12  10          2.58          3.12         0.40 o                         
   5  12  10         30.49         29.76         1.08 o                         
   6  12  10         12.50         11.55         0.86 o                         
  -5  13  10         14.83         12.18         0.74 o                         
  -4  13  10          0.77          1.57         0.40 o                         
  -3  13  10         27.90         29.61         1.60 o                         
  -2  13  10          2.81          2.93         0.40 o                         
  -1  13  10         10.47         10.83         1.38 o                         
   0  13  10          2.56          3.62         0.36 o                         
   1  13  10         10.42         12.33         0.77 o                         
   2  13  10          2.80          3.82         1.03 o                         
   3  13  10         27.87         25.14         0.95 o                         
   4  13  10          0.77          0.37         0.69 o                         
   5  13  10         14.89         14.77         1.02 o                         
  -2  14  10          0.40          0.58         0.51 o                         
  -1  14  10         17.80         19.57         1.22 o                         
   0  14  10          8.68         10.73         1.56 o                         
   1  14  10         17.78         15.54         0.92 o                         
   2  14  10          0.40          2.10         1.10 o                         
   1   0  11         81.43         80.88         1.43 o                         
   3   0  11        191.45        188.85         2.62 o                         
   4   0  11        454.35        461.96         6.79 o                         
   5   0  11         35.94         31.33         0.53 o                         
   6   0  11         44.24         42.32         0.99 o                         
   7   0  11          0.04          0.44         0.30 o                         
   8   0  11          5.68          5.91         0.62 o                         
   9   0  11          3.24          2.49         0.33 o                         
  10   0  11          1.43          2.10         0.55 o                         
  11   0  11          1.88          0.75         0.53 o                         
 -11   1  11          0.91          0.22         0.76 o                         
 -10   1  11          2.60          2.68         0.55 o                         
  -9   1  11         81.60         81.99         1.93 o                         
  -8   1  11          5.92          7.59         0.41 o                         
  -7   1  11         25.72         25.51         0.74 o                         
  -6   1  11         82.42         79.98         1.95 o                         
  -5   1  11          1.65          1.65         0.19 o                         
  -4   1  11         78.99         78.70         0.93 o                         
  -3   1  11        247.48        247.38         2.72 o                         
  -2   1  11        127.59        137.59         1.53 o                         
  -1   1  11        870.94        873.89        11.24 o                         
   0   1  11        228.54        231.79         2.51 o                         
   1   1  11        870.18        881.09        11.35 o                         
   2   1  11        127.41        136.80         1.60 o                         
   3   1  11        247.61        248.63         3.30 o                         
   4   1  11         79.14         79.57         1.20 o                         
   5   1  11          1.66          1.66         0.34 o                         
   6   1  11         82.50         79.63         2.62 o                         
   7   1  11         25.67         26.65         0.68 o                         
   8   1  11          5.84          6.45         0.45 o                         
   9   1  11         81.59         81.89         2.20 o                         
  10   1  11          2.60          3.10         0.50 o                         
  11   1  11          0.92          0.15         0.35 o                         
 -11   2  11         20.23         20.25         0.95 o                         
 -10   2  11          0.84          1.79         0.37 o                         
  -9   2  11          4.72          4.27         0.37 o                         
  -8   2  11         11.21         11.57         0.43 o                         
  -7   2  11         35.51         34.93         0.81 o                         
  -6   2  11        119.38        116.67         2.35 o                         
  -5   2  11         90.27         85.61         1.05 o                         
  -4   2  11        144.29        151.88         1.67 o                         
  -3   2  11         27.35         28.04         0.40 o                         
  -2   2  11        185.33        190.08         2.01 o                         
  -1   2  11        165.30        175.87         1.92 o                         
   0   2  11         25.04         27.77         0.39 o                         
   1   2  11        165.13        172.79         2.02 o                         
   2   2  11        185.12        189.85         3.40 o                         
   3   2  11         27.29         27.21         0.42 o                         
   4   2  11        143.99        149.13         2.71 o                         
   5   2  11         90.16         85.79         3.67 o                         
   6   2  11        119.36        120.71         2.44 o                         
   7   2  11         35.49         35.18         0.98 o                         
   8   2  11         11.17         10.41         0.86 o                         
   9   2  11          4.72          5.43         0.53 o                         
  10   2  11          0.84          1.35         0.79 o                         
  11   2  11         20.22         19.24         0.96 o                         
 -11   3  11          0.56          1.11         1.15 o                         
 -10   3  11         24.68         26.67         0.99 o                         
  -9   3  11          2.05          1.78         0.77 o                         
  -8   3  11         33.93         33.97         0.84 o                         
  -7   3  11         28.62         27.34         0.86 o                         
  -6   3  11         78.59         72.30         1.32 o                         
  -5   3  11        139.93        140.53         1.83 o                         
  -4   3  11         64.24         64.44         0.78 o                         
  -3   3  11          8.91          8.23         0.37 o                         
  -2   3  11         31.16         32.10         0.53 o                         
  -1   3  11        129.03        128.64         1.39 o                         
   0   3  11          5.64          6.38         0.41 o                         
   1   3  11        128.89        124.85         1.61 o                         
   2   3  11         31.16         32.81         0.57 o                         
   3   3  11          8.87          7.78         0.21 o                         
   4   3  11         64.20         63.66         0.96 o                         
   5   3  11        140.06        140.44         4.73 o                         
   6   3  11         78.41         73.99         1.48 o                         
   7   3  11         28.64         27.59         0.75 o                         
   8   3  11         33.93         33.71         1.66 o                         
   9   3  11          2.05          1.23         0.47 o                         
  10   3  11         24.62         22.63         1.01 o                         
  11   3  11          0.57          0.59         0.43 o                         
 -11   4  11          7.48          5.77         0.63 o                         
 -10   4  11         60.79         62.47         3.07 o                         
  -9   4  11         22.54         22.78         0.97 o                         
  -8   4  11          2.44          2.13         0.31 o                         
  -7   4  11          6.58          5.65         0.42 o                         
  -6   4  11         37.50         33.57         0.77 o                         
  -5   4  11         89.70         91.17         2.24 o                         
  -4   4  11        432.65        441.27         5.94 o                         
  -3   4  11        342.93        361.85         4.47 o                         
  -2   4  11          6.76         10.70         0.61 o                         
  -1   4  11        104.04        114.36         1.25 o                         
   0   4  11         42.53         36.92         0.45 o                         
   1   4  11        104.18        115.66         1.62 o                         
   2   4  11          6.80         11.44         0.27 o                         
   3   4  11        342.75        351.43         4.78 o                         
   4   4  11        432.68        437.32         6.48 o                         
   5   4  11         89.80         89.07         2.01 o                         
   6   4  11         37.34         33.44         1.00 o                         
   7   4  11          6.57          6.27         0.32 o                         
   8   4  11          2.44          2.78         0.33 o                         
   9   4  11         22.50         20.30         0.90 o                         
  10   4  11         60.86         60.75         2.05 o                         
  11   4  11          7.49          6.73         0.72 o                         
 -10   5  11          8.20          7.65         0.58 o                         
  -9   5  11         43.25         43.92         1.94 o                         
  -8   5  11         51.44         52.18         1.14 o                         
  -7   5  11          7.67          8.79         0.35 o                         
  -6   5  11         68.97         68.81         1.22 o                         
  -5   5  11        147.33        149.82         2.26 o                         
  -4   5  11         58.49         49.82         0.66 o                         
  -3   5  11         42.88         57.22         0.70 o                         
  -2   5  11        135.24        125.26         1.70 o                         
  -1   5  11         83.89         68.49         0.72 o                         
   0   5  11        249.50        278.83         3.05 o                         
   1   5  11         83.77         68.24         0.95 o                         
   2   5  11        135.26        122.14         1.52 o                         
   3   5  11         42.97         58.52         1.12 o                         
   4   5  11         58.49         49.90         1.38 o                         
   5   5  11        147.06        149.03         2.50 o                         
   6   5  11         68.86         67.89         1.25 o                         
   7   5  11          7.71          8.79         0.44 o                         
   8   5  11         51.38         54.62         2.42 o                         
   9   5  11         43.30         41.99         2.19 o                         
  10   5  11          8.19          7.88         1.20 o                         
 -10   6  11         48.89         48.28         1.79 o                         
  -9   6  11         14.12         15.49         0.75 o                         
  -8   6  11         15.13         16.40         1.29 o                         
  -7   6  11         52.56         55.35         1.70 o                         
  -6   6  11          0.40          0.58         0.24 o                         
  -5   6  11         18.23         14.77         0.65 o                         
  -4   6  11         21.16         18.93         0.53 o                         
  -3   6  11         29.38         25.30         0.40 o                         
  -2   6  11         34.36         41.51         0.94 o                         
  -1   6  11          2.12          1.47         0.10 o                         
   0   6  11         35.57         30.98         0.52 o                         
   1   6  11          2.15          1.54         0.20 o                         
   2   6  11         34.35         41.75         0.73 o                         
   3   6  11         29.46         25.05         0.97 o                         
   4   6  11         21.13         16.93         0.44 o                         
   5   6  11         18.21         15.54         0.45 o                         
   6   6  11          0.40          0.14         0.41 o                         
   7   6  11         52.55         58.00         1.22 o                         
   8   6  11         15.15         15.28         0.55 o                         
   9   6  11         14.07         14.29         1.80 o                         
  10   6  11         48.85         50.71         1.84 o                         
 -10   7  11          3.78          3.33         0.51 o                         
  -9   7  11         11.97         11.57         2.22 o                         
  -8   7  11         16.52         17.39         1.07 o                         
  -7   7  11         30.62         30.61         0.96 o                         
  -6   7  11         12.55         11.99         0.42 o                         
  -5   7  11         36.64         37.09         0.72 o                         
  -4   7  11          4.85          5.58         0.31 o                         
  -3   7  11         97.72        100.97         1.59 o                         
  -2   7  11         15.36         14.36         0.59 o                         
  -1   7  11         27.11         31.71         0.52 o                         
   0   7  11         78.54         69.55         0.95 o                         
   1   7  11         27.11         30.24         0.85 o                         
   2   7  11         15.35         15.58         0.78 o                         
   3   7  11         97.82        103.48         1.69 o                         
   4   7  11          4.88          5.58         0.34 o                         
   5   7  11         36.67         37.57         0.95 o                         
   6   7  11         12.57         12.99         0.48 o                         
   7   7  11         30.54         31.15         0.80 o                         
   8   7  11         16.54         15.77         0.71 o                         
   9   7  11         11.94         11.83         0.73 o                         
  10   7  11          3.78          3.04         0.58 o                         
  -9   8  11          1.75          1.79         0.45 o                         
  -8   8  11          5.01          4.93         0.53 o                         
  -7   8  11          0.46          1.90         0.52 o                         
  -6   8  11          2.90          3.18         0.52 o                         
  -5   8  11         24.01         23.50         0.62 o                         
  -4   8  11         25.62         26.17         0.65 o                         
  -3   8  11         10.57         11.12         0.34 o                         
  -2   8  11         21.04         19.07         1.04 o                         
  -1   8  11          3.18          3.46         0.21 o                         
   0   8  11         32.20         32.82         0.79 o                         
   1   8  11          3.24          3.43         0.46 o                         
   2   8  11         21.06         19.20         0.66 o                         
   3   8  11         10.59         11.41         0.32 o                         
   4   8  11         25.64         25.26         1.23 o                         
   5   8  11         24.02         25.25         0.69 o                         
   6   8  11          2.89          2.15         0.26 o                         
   7   8  11          0.47          0.36         0.67 o                         
   8   8  11          5.04          3.69         0.43 o                         
   9   8  11          1.74          0.03         0.43 o                         
  -8   9  11          3.12          3.83         1.34 o                         
  -7   9  11         15.69         16.71         0.86 o                         
  -6   9  11         17.03         17.73         1.20 o                         
  -5   9  11         11.09          9.48         0.46 o                         
  -4   9  11          6.84          6.81         0.50 o                         
  -3   9  11          2.60          3.49         0.29 o                         
  -2   9  11         27.83         31.38         1.68 o                         
  -1   9  11         29.46         30.75         0.75 o                         
   0   9  11          2.42          2.82         0.28 o                         
   1   9  11         29.48         30.11         0.86 o                         
   2   9  11         27.86         29.10         0.80 o                         
   3   9  11          2.58          2.96         0.28 o                         
   4   9  11          6.90          6.57         0.62 o                         
   5   9  11         11.12         11.20         0.63 o                         
   6   9  11         17.07         15.90         0.57 o                         
   7   9  11         15.68         15.80         1.03 o                         
   8   9  11          3.13          2.59         0.42 o                         
  -8  10  11          7.02          5.18         1.13 o                         
  -7  10  11          4.56          4.45         0.55 o                         
  -6  10  11         24.40         25.07         1.10 o                         
  -5  10  11          2.85          2.92         0.56 o                         
  -4  10  11         43.20         49.23         1.88 o                         
  -3  10  11         28.45         32.59         1.24 o                         
  -2  10  11        124.86        136.36         2.55 o                         
  -1  10  11          7.28          7.47         0.66 o                         
   0  10  11         31.52         33.04         0.82 o                         
   1  10  11          7.28          8.40         0.79 o                         
   2  10  11        124.81        137.89         2.79 o                         
   3  10  11         28.54         30.93         2.00 o                         
   4  10  11         43.18         47.46         1.11 o                         
   5  10  11          2.85          3.80         0.51 o                         
   6  10  11         24.42         26.49         1.96 o                         
   7  10  11          4.53          4.44         1.77 o                         
   8  10  11          6.99          5.76         1.55 o                         
  -7  11  11         10.41         10.71         1.01 o                         
  -6  11  11          4.44          4.41         0.47 o                         
  -5  11  11          5.74          6.51         0.58 o                         
  -4  11  11         31.63         32.44         1.30 o                         
  -3  11  11         20.09         21.07         0.91 o                         
  -2  11  11          0.80          0.66         0.26 o                         
  -1  11  11          2.08          0.77         0.67 o                         
   0  11  11         63.69         65.62         2.10 o                         
   1  11  11          2.09          1.09         0.28 o                         
   2  11  11          0.80          0.96         0.32 o                         
   3  11  11         20.04         22.33         0.73 o                         
   4  11  11         31.64         31.74         2.99 o                         
   5  11  11          5.78          6.30         0.51 o                         
   6  11  11          4.47          4.42         0.52 o                         
   7  11  11         10.40          7.98         0.70 o                         
  -5  12  11          7.02          7.77         0.64 o                         
  -4  12  11          3.68          3.07         0.38 o                         
  -3  12  11          4.99          4.48         0.38 o                         
  -2  12  11         24.17         25.43         0.86 o                         
  -1  12  11         23.02         23.41         0.78 o                         
   0  12  11         34.14         36.23         1.02 o                         
   1  12  11         23.00         23.33         0.86 o                         
   2  12  11         24.23         22.68         1.72 o                         
   3  12  11          5.01          5.67         0.54 o                         
   4  12  11          3.67          4.21         0.45 o                         
   5  12  11          7.04          7.28         0.58 o                         
  -4  13  11          1.04          0.81         0.35 o                         
  -3  13  11          5.20          4.47         0.55 o                         
  -2  13  11          5.60          5.27         0.43 o                         
  -1  13  11         35.21         36.78         1.20 o                         
   0  13  11          1.95          1.49         0.42 o                         
   1  13  11         35.15         36.21         2.85 o                         
   2  13  11          5.59          5.73         0.54 o                         
   3  13  11          5.17          4.71         1.50 o                         
   4  13  11          1.05          0.83         0.49 o                         
   0   0  12        709.69        710.76        13.12 o                         
   1   0  12        269.64        253.08         2.89 o                         
   2   0  12        517.18        526.29         7.52 o                         
   3   0  12         63.77         65.40         1.33 o                         
   4   0  12          0.65          0.33         0.27 o                         
   5   0  12        141.45        137.13         1.70 o                         
   6   0  12          1.20          0.94         0.22 o                         
   7   0  12          0.09         -0.24         0.27 o                         
   8   0  12          0.69          0.32         0.37 o                         
   9   0  12          3.14          2.03         0.40 o                         
  10   0  12         57.13         56.63         2.58 o                         
  11   0  12          7.63          9.17         0.96 o                         
 -11   1  12          1.32          1.79         0.71 o                         
 -10   1  12         27.46         26.66         1.50 o                         
  -9   1  12         24.82         24.72         1.30 o                         
  -8   1  12          7.71          7.77         0.37 o                         
  -7   1  12         33.52         35.05         0.80 o                         
  -6   1  12         87.90         87.16         1.97 o                         
  -5   1  12         11.07          9.14         0.39 o                         
  -4   1  12        129.14        128.57         1.61 o                         
  -3   1  12         48.56         46.20         0.61 o                         
  -2   1  12        307.64        310.49         3.59 o                         
  -1   1  12        193.42        191.97         2.48 o                         
   0   1  12        327.43        297.98         3.20 o                         
   1   1  12        193.53        190.62         2.23 o                         
   2   1  12        307.65        308.17         4.16 o                         
   3   1  12         48.76         46.25         0.67 o                         
   4   1  12        129.26        128.10         1.88 o                         
   5   1  12         10.94          9.12         0.82 o                         
   6   1  12         88.02         84.98         1.74 o                         
   7   1  12         33.49         33.98         1.03 o                         
   8   1  12          7.76          7.93         0.47 o                         
   9   1  12         24.86         22.86         0.89 o                         
  10   1  12         27.46         25.26         1.40 o                         
  11   1  12          1.34          2.89         0.72 o                         
 -11   2  12         14.22         11.88         0.66 o                         
 -10   2  12          6.05          6.88         1.52 o                         
  -9   2  12          6.10          6.00         0.60 o                         
  -8   2  12         49.16         49.00         1.58 o                         
  -7   2  12         29.68         29.00         0.74 o                         
  -6   2  12         28.57         29.30         0.82 o                         
  -5   2  12         45.37         42.33         0.74 o                         
  -4   2  12         38.82         39.29         0.58 o                         
  -3   2  12         69.79         72.66         1.75 o                         
  -2   2  12          7.46          5.34         0.20 o                         
  -1   2  12         13.92         15.24         0.44 o                         
   0   2  12          3.46          3.01         0.12 o                         
   1   2  12         13.89         15.30         0.28 o                         
   2   2  12          7.42          5.78         0.17 o                         
   3   2  12         69.71         72.40         1.01 o                         
   4   2  12         38.86         39.24         0.84 o                         
   5   2  12         45.35         41.36         1.71 o                         
   6   2  12         28.55         29.11         0.73 o                         
   7   2  12         29.69         29.39         0.79 o                         
   8   2  12         49.19         48.25         1.42 o                         
   9   2  12          6.14          5.54         0.54 o                         
  10   2  12          6.03          4.55         0.66 o                         
  11   2  12         14.20         13.51         1.07 o                         
 -10   3  12         11.67         11.86         0.79 o                         
  -9   3  12         13.80         14.12         1.45 o                         
  -8   3  12          3.43          2.05         0.35 o                         
  -7   3  12          0.49          0.52         0.42 o                         
  -6   3  12        140.56        137.71         2.42 o                         
  -5   3  12        239.66        250.35         3.92 o                         
  -4   3  12         40.01         39.42         0.59 o                         
  -3   3  12          3.58          3.59         0.24 o                         
  -2   3  12         49.91         48.63         0.64 o                         
  -1   3  12          7.25          7.37         0.13 o                         
   0   3  12         43.46         41.04         0.55 o                         
   1   3  12          7.24          7.81         0.21 o                         
   2   3  12         50.03         49.52         0.71 o                         
   3   3  12          3.54          3.28         0.20 o                         
   4   3  12         40.01         38.41         0.65 o                         
   5   3  12        239.60        255.23         6.68 o                         
   6   3  12        140.38        140.14         3.12 o                         
   7   3  12          0.49         -0.38         0.74 o                         
   8   3  12          3.44          3.91         0.50 o                         
   9   3  12         13.80         11.76         1.32 o                         
  10   3  12         11.67         11.21         1.51 o                         
 -10   4  12         28.61         28.65         1.06 o                         
  -9   4  12         71.66         72.24         2.07 o                         
  -8   4  12         26.34         25.54         1.03 o                         
  -7   4  12          7.15          7.48         0.37 o                         
  -6   4  12         82.57         83.66         1.55 o                         
  -5   4  12        154.19        148.49         2.24 o                         
  -4   4  12        100.34        100.09         1.21 o                         
  -3   4  12         69.41         59.22         1.49 o                         
  -2   4  12        103.22        103.26         1.24 o                         
  -1   4  12        325.44        312.88         3.26 o                         
   0   4  12          2.46          2.22         0.17 o                         
   1   4  12        325.25        315.61         4.27 o                         
   2   4  12        103.24        106.54         1.43 o                         
   3   4  12         69.47         58.27         0.99 o                         
   4   4  12        100.36         97.23         1.52 o                         
   5   4  12        154.10        148.92         2.71 o                         
   6   4  12         82.63         82.06         1.72 o                         
   7   4  12          7.14          7.23         0.40 o                         
   8   4  12         26.36         27.08         3.29 o                         
   9   4  12         71.69         74.79         2.92 o                         
  10   4  12         28.65         29.64         1.25 o                         
 -10   5  12         36.70         40.27         1.63 o                         
  -9   5  12         41.41         42.94         1.36 o                         
  -8   5  12         42.09         44.10         1.54 o                         
  -7   5  12         17.11         16.01         0.70 o                         
  -6   5  12         35.48         30.90         0.66 o                         
  -5   5  12         75.37         81.63         1.34 o                         
  -4   5  12         24.35         18.94         0.51 o                         
  -3   5  12         23.02         24.82         0.32 o                         
  -2   5  12        119.34        116.65         1.52 o                         
  -1   5  12        248.28        221.62         2.42 o                         
   0   5  12         67.53         59.47         0.75 o                         
   1   5  12        248.44        221.68         3.06 o                         
   2   5  12        119.13        114.54         2.27 o                         
   3   5  12         22.99         24.67         0.44 o                         
   4   5  12         24.30         19.72         0.62 o                         
   5   5  12         75.33         78.59         1.46 o                         
   6   5  12         35.55         32.48         1.73 o                         
   7   5  12         17.11         15.95         0.89 o                         
   8   5  12         42.13         40.58         3.78 o                         
   9   5  12         41.43         40.85         1.55 o                         
  10   5  12         36.66         36.54         1.49 o                         
 -10   6  12          2.23          1.72         0.80 o                         
  -9   6  12         35.73         36.98         1.23 o                         
  -8   6  12         16.27         17.58         0.74 o                         
  -7   6  12         51.57         53.48         1.88 o                         
  -6   6  12         19.41         19.53         2.14 o                         
  -5   6  12          0.11          0.09         0.38 o                         
  -4   6  12         22.22         24.31         0.48 o                         
  -3   6  12         81.49         84.28         1.26 o                         
  -2   6  12          8.52          9.57         0.19 o                         
  -1   6  12          1.00          0.48         0.16 o                         
   0   6  12        132.96        104.89         1.29 o                         
   1   6  12          1.01          0.58         0.14 o                         
   2   6  12          8.47          9.87         0.29 o                         
   3   6  12         81.55         81.97         1.31 o                         
   4   6  12         22.15         22.43         1.04 o                         
   5   6  12          0.11          0.12         0.26 o                         
   6   6  12         19.45         18.72         0.80 o                         
   7   6  12         51.61         52.83         2.12 o                         
   8   6  12         16.29         15.92         0.72 o                         
   9   6  12         35.69         36.33         1.88 o                         
  10   6  12          2.23          0.84         0.41 o                         
  -9   7  12          2.63          2.64         0.42 o                         
  -8   7  12         16.83         16.73         0.73 o                         
  -7   7  12          5.26          4.21         1.07 o                         
  -6   7  12          2.88          2.28         0.38 o                         
  -5   7  12         15.23         13.23         0.91 o                         
  -4   7  12          5.71          5.39         0.25 o                         
  -3   7  12          4.92          5.95         0.31 o                         
  -2   7  12         14.68         12.49         0.40 o                         
  -1   7  12         34.26         34.79         0.74 o                         
   0   7  12         81.86         83.88         1.36 o                         
   1   7  12         34.16         34.03         1.51 o                         
   2   7  12         14.71         12.48         0.45 o                         
   3   7  12          4.94          6.16         0.38 o                         
   4   7  12          5.69          4.81         0.28 o                         
   5   7  12         15.23         14.78         0.56 o                         
   6   7  12          2.86          3.21         0.38 o                         
   7   7  12          5.28          4.87         0.53 o                         
   8   7  12         16.79         15.74         0.74 o                         
   9   7  12          2.62          1.38         0.46 o                         
  -9   8  12          1.23          1.18         0.56 o                         
  -8   8  12         23.30         29.03         1.17 o                         
  -7   8  12          0.67          0.43         0.33 o                         
  -6   8  12         22.77         22.25         0.72 o                         
  -5   8  12         14.74         14.93         1.13 o                         
  -4   8  12         33.82         35.41         0.77 o                         
  -3   8  12          8.65          7.85         0.45 o                         
  -2   8  12         48.56         48.46         0.75 o                         
  -1   8  12          2.87          2.67         0.31 o                         
   0   8  12          5.38          6.45         0.47 o                         
   1   8  12          2.85          2.24         0.29 o                         
   2   8  12         48.53         47.95         1.29 o                         
   3   8  12          8.63          7.77         0.32 o                         
   4   8  12         33.79         36.33         0.82 o                         
   5   8  12         14.69         16.50         1.60 o                         
   6   8  12         22.78         21.05         0.77 o                         
   7   8  12          0.66          0.52         0.40 o                         
   8   8  12         23.31         23.51         0.93 o                         
   9   8  12          1.23          0.85         0.53 o                         
  -8   9  12          1.90          1.56         0.66 o                         
  -7   9  12          1.42          1.13         1.04 o                         
  -6   9  12         25.10         27.98         1.14 o                         
  -5   9  12          6.18          6.77         0.50 o                         
  -4   9  12         15.25         16.64         1.28 o                         
  -3   9  12          1.85          2.38         0.40 o                         
  -2   9  12         77.71         82.25         1.93 o                         
  -1   9  12          0.21          0.27         0.24 o                         
   0   9  12         48.49         51.47         1.08 o                         
   1   9  12          0.21         -0.12         0.37 o                         
   2   9  12         77.78         80.21         1.66 o                         
   3   9  12          1.86          1.89         0.29 o                         
   4   9  12         15.22         15.55         0.61 o                         
   5   9  12          6.20          5.39         0.46 o                         
   6   9  12         25.14         25.65         0.92 o                         
   7   9  12          1.42          1.90         0.41 o                         
   8   9  12          1.89          1.17         0.43 o                         
  -7  10  12          0.86          0.84         0.39 o                         
  -6  10  12          2.92          3.08         1.00 o                         
  -5  10  12         41.30         44.43         1.68 o                         
  -4  10  12         46.54         50.18         1.54 o                         
  -3  10  12         41.84         46.33         1.27 o                         
  -2  10  12         89.33         97.75         1.96 o                         
  -1  10  12          8.37          7.95         0.77 o                         
   0  10  12         37.75         40.10         1.09 o                         
   1  10  12          8.44          8.69         0.56 o                         
   2  10  12         89.42         94.94         2.10 o                         
   3  10  12         41.91         46.14         1.66 o                         
   4  10  12         46.57         52.30         1.90 o                         
   5  10  12         41.35         43.38         1.39 o                         
   6  10  12          2.91          2.50         1.57 o                         
   7  10  12          0.85          2.76         1.08 o                         
  -6  11  12          1.40          0.75         0.52 o                         
  -5  11  12          3.61          4.87         0.50 o                         
  -4  11  12          2.01          1.27         0.56 o                         
  -3  11  12         87.83         95.20         4.12 o                         
  -2  11  12         17.23         16.94         0.83 o                         
  -1  11  12         54.61         55.45         1.91 o                         
   0  11  12          7.23          6.60         0.80 o                         
   1  11  12         54.74         52.51         2.91 o                         
   2  11  12         17.23         16.50         0.82 o                         
   3  11  12         87.81         95.96         3.00 o                         
   4  11  12          2.02          2.28         0.47 o                         
   5  11  12          3.63          2.40         0.46 o                         
   6  11  12          1.40          1.47         0.75 o                         
  -5  12  12         12.73         13.50         0.98 o                         
  -4  12  12          3.39          3.18         0.87 o                         
  -3  12  12          1.02          1.32         0.33 o                         
  -2  12  12         28.52         32.90         2.26 o                         
  -1  12  12         14.81         14.88         0.94 o                         
   0  12  12         22.97         26.47         0.95 o                         
   1  12  12         14.75         16.49         0.73 o                         
   2  12  12         28.51         30.04         1.18 o                         
   3  12  12          1.02          1.55         0.71 o                         
   4  12  12          3.39          2.25         0.45 o                         
   5  12  12         12.76         14.16         1.14 o                         
  -2  13  12          0.82          1.92         0.58 o                         
  -1  13  12         20.56         21.12         1.69 o                         
   0  13  12         31.10         31.60         1.06 o                         
   1  13  12         20.52         22.74         2.03 o                         
   2  13  12          0.82          0.93         0.36 o                         
   1   0  13        359.53        369.80         5.02 o                         
   2   0  13        280.73        274.31         3.46 o                         
   3   0  13         94.67         90.23         1.36 o                         
   4   0  13         41.47         41.08         0.73 o                         
   5   0  13         26.00         23.38         0.58 o                         
   6   0  13          0.01         -0.26         0.33 o                         
   7   0  13         23.43         22.65         0.66 o                         
   8   0  13          0.22         -0.06         0.44 o                         
   9   0  13          9.79          8.16         0.80 o                         
  10   0  13          3.37          1.67         0.58 o                         
 -10   1  13          6.30          7.17         0.74 o                         
  -9   1  13          1.35          1.90         0.49 o                         
  -8   1  13         17.29         16.45         0.69 o                         
  -7   1  13         24.37         21.06         0.84 o                         
  -6   1  13         71.05         70.60         1.22 o                         
  -5   1  13          4.81          4.46         0.17 o                         
  -4   1  13         12.37         10.92         0.89 o                         
  -3   1  13         77.63         77.40         1.52 o                         
  -2   1  13        356.18        374.29         4.69 o                         
  -1   1  13         14.67         11.58         0.27 o                         
   0   1  13        276.69        276.86         3.77 o                         
   1   1  13         14.70         11.75         0.54 o                         
   2   1  13        355.85        369.65         4.63 o                         
   3   1  13         77.58         77.40         1.36 o                         
   4   1  13         12.35         11.50         0.37 o                         
   5   1  13          4.81          4.31         0.25 o                         
   6   1  13         71.07         71.47         1.50 o                         
   7   1  13         24.44         21.53         0.76 o                         
   8   1  13         17.29         19.71         1.03 o                         
   9   1  13          1.35          2.58         0.74 o                         
  10   1  13          6.29          4.85         0.67 o                         
 -10   2  13          6.06          7.15         0.95 o                         
  -9   2  13         12.27         12.91         0.61 o                         
  -8   2  13          6.20          6.51         0.59 o                         
  -7   2  13          4.83          4.55         0.57 o                         
  -6   2  13         81.58         79.19         3.79 o                         
  -5   2  13         43.92         41.10         0.85 o                         
  -4   2  13         24.89         26.50         0.48 o                         
  -3   2  13        106.69        103.88         1.29 o                         
  -2   2  13         11.92         11.44         0.30 o                         
  -1   2  13          5.95          6.11         0.36 o                         
   0   2  13         28.19         27.26         0.39 o                         
   1   2  13          5.95          6.17         0.39 o                         
   2   2  13         12.06         11.96         0.23 o                         
   3   2  13        106.85        102.95         1.56 o                         
   4   2  13         24.91         25.49         1.26 o                         
   5   2  13         44.01         44.60         1.26 o                         
   6   2  13         81.45         79.76         1.66 o                         
   7   2  13          4.81          4.58         0.71 o                         
   8   2  13          6.21          6.23         0.44 o                         
   9   2  13         12.24         12.53         0.96 o                         
  10   2  13          6.03          5.08         0.76 o                         
 -10   3  13         29.11         29.02         1.06 o                         
  -9   3  13          5.19          4.91         0.64 o                         
  -8   3  13         10.44         10.17         0.75 o                         
  -7   3  13          0.52          0.91         0.32 o                         
  -6   3  13         10.14         11.17         0.52 o                         
  -5   3  13         23.14         23.76         0.98 o                         
  -4   3  13         76.86         72.13         1.01 o                         
  -3   3  13        143.84        146.91         1.75 o                         
  -2   3  13        200.48        197.98         2.93 o                         
  -1   3  13          4.12          4.12         0.17 o                         
   0   3  13          4.62          4.37         0.24 o                         
   1   3  13          4.12          4.09         0.23 o                         
   2   3  13        200.75        197.82         4.17 o                         
   3   3  13        143.59        145.63         1.96 o                         
   4   3  13         76.90         72.82         1.52 o                         
   5   3  13         23.21         22.71         0.61 o                         
   6   3  13         10.17         10.76         0.44 o                         
   7   3  13          0.52          0.94         0.58 o                         
   8   3  13         10.48         11.04         0.50 o                         
   9   3  13          5.20          8.21         0.78 o                         
  10   3  13         29.22         29.77         1.59 o                         
 -10   4  13          1.26          2.33         0.62 o                         
  -9   4  13         29.06         30.75         1.75 o                         
  -8   4  13         19.27         18.79         0.75 o                         
  -7   4  13         75.37         79.60         2.84 o                         
  -6   4  13          2.64          3.94         0.35 o                         
  -5   4  13         69.58         69.24         1.32 o                         
  -4   4  13         28.88         27.42         0.64 o                         
  -3   4  13         41.11         40.86         1.19 o                         
  -2   4  13        136.73        134.38         1.64 o                         
  -1   4  13        137.47        134.83         2.47 o                         
   0   4  13         49.22         45.78         0.68 o                         
   1   4  13        137.45        134.78         2.11 o                         
   2   4  13        137.02        138.09         2.18 o                         
   3   4  13         41.18         40.84         1.47 o                         
   4   4  13         28.89         27.09         1.79 o                         
   5   4  13         69.54         70.15         1.46 o                         
   6   4  13          2.65          2.84         0.40 o                         
   7   4  13         75.43         80.67         2.25 o                         
   8   4  13         19.28         21.46         0.73 o                         
   9   4  13         29.12         30.09         1.60 o                         
  10   4  13          1.27          0.96         0.62 o                         
  -9   5  13          4.46          5.25         0.92 o                         
  -8   5  13         35.57         36.79         1.21 o                         
  -7   5  13         13.73         15.95         0.53 o                         
  -6   5  13         58.12         61.32         1.82 o                         
  -5   5  13         68.46         74.32         1.58 o                         
  -4   5  13          3.67          2.76         0.93 o                         
  -3   5  13        105.36        106.46         4.35 o                         
  -2   5  13         67.61         73.48         0.96 o                         
  -1   5  13         67.56         61.91         0.77 o                         
   0   5  13         15.07         16.02         0.41 o                         
   1   5  13         67.72         62.38         1.51 o                         
   2   5  13         67.58         78.72         1.70 o                         
   3   5  13        105.40        111.32         2.44 o                         
   4   5  13          3.65          2.44         0.31 o                         
   5   5  13         68.44         72.74         2.14 o                         
   6   5  13         58.12         60.16         1.46 o                         
   7   5  13         13.74         16.56         0.65 o                         
   8   5  13         35.61         38.96         1.47 o                         
   9   5  13          4.47          5.01         0.78 o                         
  -9   6  13         53.32         53.43         1.62 o                         
  -8   6  13          3.87          4.58         0.59 o                         
  -7   6  13          4.91          3.53         0.37 o                         
  -6   6  13         52.71         56.39         1.15 o                         
  -5   6  13        111.39        118.08         2.22 o                         
  -4   6  13         11.31         10.74         0.37 o                         
  -3   6  13         62.09         67.37         1.19 o                         
  -2   6  13         47.52         47.33         1.49 o                         
  -1   6  13          0.30          0.44         0.14 o                         
   0   6  13         14.13         13.30         0.35 o                         
   1   6  13          0.29         -0.29         0.28 o                         
   2   6  13         47.42         47.03         0.94 o                         
   3   6  13         62.10         66.55         2.06 o                         
   4   6  13         11.32         12.73         0.78 o                         
   5   6  13        111.25        118.00         3.49 o                         
   6   6  13         52.74         54.82         1.59 o                         
   7   6  13          4.91          4.62         0.40 o                         
   8   6  13          3.85          3.94         0.43 o                         
   9   6  13         53.36         61.66         2.39 o                         
  -9   7  13          2.27          2.09         0.55 o                         
  -8   7  13          5.90          5.38         1.15 o                         
  -7   7  13          1.90          1.74         0.41 o                         
  -6   7  13          1.45          1.10         0.33 o                         
  -5   7  13          6.39          6.93         0.39 o                         
  -4   7  13         54.39         58.67         1.25 o                         
  -3   7  13          8.53         10.00         0.44 o                         
  -2   7  13         56.28         54.10         1.99 o                         
  -1   7  13         21.33         22.60         0.81 o                         
   0   7  13          8.58          7.06         0.33 o                         
   1   7  13         21.39         23.05         1.26 o                         
   2   7  13         56.30         55.24         1.18 o                         
   3   7  13          8.54          9.13         0.73 o                         
   4   7  13         54.35         57.45         1.18 o                         
   5   7  13          6.37          6.68         0.35 o                         
   6   7  13          1.45          1.04         0.37 o                         
   7   7  13          1.89          2.30         0.45 o                         
   8   7  13          5.93          5.12         0.47 o                         
   9   7  13          2.27          2.60         0.47 o                         
  -8   8  13          5.38          4.28         1.11 o                         
  -7   8  13         14.24         13.37         0.62 o                         
  -6   8  13         13.96         14.91         0.86 o                         
  -5   8  13         15.39         16.00         0.62 o                         
  -4   8  13          0.31          0.11         0.22 o                         
  -3   8  13         11.41         11.11         0.66 o                         
  -2   8  13          4.47          4.49         0.27 o                         
  -1   8  13          6.18          5.55         0.32 o                         
   0   8  13         20.86         20.65         0.56 o                         
   1   8  13          6.20          6.51         0.29 o                         
   2   8  13          4.47          4.48         0.44 o                         
   3   8  13         11.40         12.37         0.52 o                         
   4   8  13          0.31          0.23         0.48 o                         
   5   8  13         15.39         16.29         0.61 o                         
   6   8  13         13.93         14.72         0.69 o                         
   7   8  13         14.23         14.42         0.92 o                         
   8   8  13          5.34          5.69         0.54 o                         
  -7   9  13          5.74          5.75         0.53 o                         
  -6   9  13         28.18         29.98         1.22 o                         
  -5   9  13         15.29         15.76         1.06 o                         
  -4   9  13          2.10          1.47         0.36 o                         
  -3   9  13         29.66         29.44         0.76 o                         
  -2   9  13          3.81          3.00         0.44 o                         
  -1   9  13         21.88         21.84         0.67 o                         
   0   9  13          0.57          0.86         0.49 o                         
   1   9  13         21.78         23.96         0.76 o                         
   2   9  13          3.81          4.03         0.42 o                         
   3   9  13         29.76         30.36         1.98 o                         
   4   9  13          2.12          2.69         0.46 o                         
   5   9  13         15.24         14.09         0.64 o                         
   6   9  13         28.14         26.69         3.07 o                         
   7   9  13          5.72          6.02         0.55 o                         
  -6  10  13          9.35          9.49         1.43 o                         
  -5  10  13         10.35         11.72         0.77 o                         
  -4  10  13          0.57          0.67         0.37 o                         
  -3  10  13          4.52          5.63         0.58 o                         
  -2  10  13          1.48          0.90         0.84 o                         
  -1  10  13          1.12          0.88         1.05 o                         
   0  10  13         72.05         76.42         1.89 o                         
   1  10  13          1.13          1.38         0.48 o                         
   2  10  13          1.50          0.87         0.55 o                         
   3  10  13          4.50          4.45         0.43 o                         
   4  10  13          0.58          0.77         0.40 o                         
   5  10  13         10.39         14.83         3.35 o                         
   6  10  13          9.32          9.85         1.69 o                         
  -5  11  13          0.21          0.78         0.64 o                         
  -4  11  13          3.90          4.02         0.50 o                         
  -3  11  13          7.85         11.40         1.21 o                         
  -2  11  13         11.60         12.01         0.65 o                         
  -1  11  13          5.62          5.28         0.89 o                         
   0  11  13        156.76        172.80         4.30 o                         
   1  11  13          5.59          5.05         1.09 o                         
   2  11  13         11.61         12.52         0.75 o                         
   3  11  13          7.87          7.45         0.53 o                         
   4  11  13          3.91          3.72         1.54 o                         
   5  11  13          0.20          1.05         0.49 o                         
  -4  12  13          1.09         -0.04         0.45 o                         
  -3  12  13          2.23          3.23         0.54 o                         
  -2  12  13         18.31         18.37         0.91 o                         
  -1  12  13         26.98         31.39         1.08 o                         
   0  12  13         21.26         22.60         1.39 o                         
   1  12  13         26.95         29.10         1.00 o                         
   2  12  13         18.26         20.63         0.83 o                         
   3  12  13          2.24          2.49         0.48 o                         
   4  12  13          1.08          1.06         0.41 o                         
   0   0  14         14.23         12.64         0.51 o                         
   1   0  14         22.54         20.91         0.47 o                         
   2   0  14         19.10         19.33         0.36 o                         
   3   0  14          0.51          1.13         0.79 o                         
   4   0  14         14.55         13.47         1.53 o                         
   5   0  14          6.19          5.54         0.58 o                         
   6   0  14         17.83         17.89         1.10 o                         
   7   0  14          0.23          0.09         0.38 o                         
   8   0  14          0.00          0.29         0.35 o                         
   9   0  14         95.16         96.41         5.28 o                         
  10   0  14         48.81         48.70         1.84 o                         
 -10   1  14         20.99         20.94         4.28 o                         
  -9   1  14         25.62         25.83         0.96 o                         
  -8   1  14          2.59          2.95         0.48 o                         
  -7   1  14         17.07         16.09         0.61 o                         
  -6   1  14         32.93         31.42         1.98 o                         
  -5   1  14          4.63          4.40         0.68 o                         
  -4   1  14         26.49         25.35         0.65 o                         
  -3   1  14         62.14         60.30         0.88 o                         
  -2   1  14          7.53          7.21         0.75 o                         
  -1   1  14         44.02         42.73         0.75 o                         
   0   1  14         80.06         77.89         1.21 o                         
   1   1  14         44.06         43.53         0.84 o                         
   2   1  14          7.49          7.53         0.22 o                         
   3   1  14         62.16         58.02         1.27 o                         
   4   1  14         26.50         25.40         0.68 o                         
   5   1  14          4.63          3.91         0.28 o                         
   6   1  14         32.88         32.74         1.00 o                         
   7   1  14         17.08         15.38         0.66 o                         
   8   1  14          2.60          3.01         0.62 o                         
   9   1  14         25.62         26.94         1.41 o                         
  10   1  14         21.08         17.64         1.22 o                         
 -10   2  14         14.93         13.68         0.93 o                         
  -9   2  14         20.33         20.23         1.04 o                         
  -8   2  14          4.31          3.99         0.96 o                         
  -7   2  14          8.25          7.39         0.51 o                         
  -6   2  14         53.62         53.03         1.29 o                         
  -5   2  14         13.05         13.02         1.05 o                         
  -4   2  14          8.26          8.79         0.29 o                         
  -3   2  14         45.08         44.92         0.63 o                         
  -2   2  14         51.65         50.50         0.93 o                         
  -1   2  14         73.47         74.11         1.10 o                         
   0   2  14          6.07          5.39         0.14 o                         
   1   2  14         73.41         75.09         1.02 o                         
   2   2  14         51.77         52.57         0.81 o                         
   3   2  14         44.92         44.38         0.77 o                         
   4   2  14          8.29          9.33         0.32 o                         
   5   2  14         12.97         12.92         1.74 o                         
   6   2  14         53.65         52.61         1.50 o                         
   7   2  14          8.25          8.72         0.52 o                         
   8   2  14          4.31          3.42         0.54 o                         
   9   2  14         20.33         19.82         1.15 o                         
  10   2  14         14.91         13.34         0.99 o                         
 -10   3  14         14.37         14.25         1.58 o                         
  -9   3  14         15.01         13.96         0.90 o                         
  -8   3  14         20.42         21.60         0.95 o                         
  -7   3  14         18.83         16.20         1.69 o                         
  -6   3  14         45.10         48.83         1.19 o                         
  -5   3  14         11.28         10.97         0.41 o                         
  -4   3  14          7.90          8.34         0.34 o                         
  -3   3  14         55.17         52.61         1.30 o                         
  -2   3  14        176.38        181.32         1.99 o                         
  -1   3  14         79.05         83.47         1.09 o                         
   0   3  14         44.11         41.62         0.60 o                         
   1   3  14         79.15         82.05         1.10 o                         
   2   3  14        176.34        181.05         4.42 o                         
   3   3  14         55.08         55.56         1.34 o                         
   4   3  14          7.95          8.24         0.86 o                         
   5   3  14         11.22          9.54         0.41 o                         
   6   3  14         45.22         45.56         2.20 o                         
   7   3  14         18.88         16.20         0.70 o                         
   8   3  14         20.43         20.49         0.91 o                         
   9   3  14         15.04         14.55         0.94 o                         
  10   3  14         14.38         13.48         1.05 o                         
  -9   4  14         28.41         28.67         1.07 o                         
  -8   4  14         36.45         37.56         1.22 o                         
  -7   4  14         22.75         22.37         0.91 o                         
  -6   4  14         60.37         59.19         1.29 o                         
  -5   4  14         66.27         70.36         1.38 o                         
  -4   4  14         26.03         24.30         0.58 o                         
  -3   4  14         27.25         27.41         0.52 o                         
  -2   4  14        141.93        142.16         3.32 o                         
  -1   4  14          8.33          8.65         0.30 o                         
   0   4  14        183.16        183.02         2.20 o                         
   1   4  14          8.30          8.86         0.25 o                         
   2   4  14        141.86        144.85         2.42 o                         
   3   4  14         27.13         27.57         0.63 o                         
   4   4  14         26.02         25.40         0.71 o                         
   5   4  14         66.43         69.09         1.58 o                         
   6   4  14         60.41         60.84         2.46 o                         
   7   4  14         22.69         24.35         0.89 o                         
   8   4  14         36.42         38.01         1.44 o                         
   9   4  14         28.38         27.62         1.46 o                         
  -9   5  14         50.31         48.11         2.02 o                         
  -8   5  14         19.05         21.35         1.64 o                         
  -7   5  14          8.20          8.71         0.40 o                         
  -6   5  14          4.26          4.24         0.31 o                         
  -5   5  14         23.85         23.86         0.63 o                         
  -4   5  14         14.97         14.18         0.40 o                         
  -3   5  14          6.99          7.12         0.29 o                         
  -2   5  14          8.69          8.52         0.50 o                         
  -1   5  14         54.25         53.64         0.90 o                         
   0   5  14         53.84         53.83         0.96 o                         
   1   5  14         54.14         53.46         0.93 o                         
   2   5  14          8.70          8.44         0.49 o                         
   3   5  14          7.04          7.55         0.31 o                         
   4   5  14         15.01         14.00         0.62 o                         
   5   5  14         23.88         21.74         0.70 o                         
   6   5  14          4.25          3.73         0.40 o                         
   7   5  14          8.20          9.68         0.58 o                         
   8   5  14         19.04         19.05         0.93 o                         
   9   5  14         50.21         48.65         2.26 o                         
  -9   6  14         14.79         14.57         0.73 o                         
  -8   6  14         31.21         29.06         1.06 o                         
  -7   6  14         45.09         44.03         1.36 o                         
  -6   6  14          6.44          5.12         0.78 o                         
  -5   6  14          1.56          0.98         0.47 o                         
  -4   6  14          7.36          8.00         0.82 o                         
  -3   6  14         40.71         41.08         0.99 o                         
  -2   6  14          9.57          9.17         0.29 o                         
  -1   6  14         47.35         43.95         0.98 o                         
   0   6  14        119.66        128.90         2.05 o                         
   1   6  14         47.40         45.62         0.86 o                         
   2   6  14          9.60         10.18         0.68 o                         
   3   6  14         40.67         42.48         0.89 o                         
   4   6  14          7.39          8.40         0.34 o                         
   5   6  14          1.56          1.00         0.38 o                         
   6   6  14          6.48          6.14         0.46 o                         
   7   6  14         45.12         46.42         1.68 o                         
   8   6  14         31.17         31.53         1.31 o                         
   9   6  14         14.83         12.48         0.96 o                         
  -8   7  14          3.04          2.46         0.44 o                         
  -7   7  14         27.65         25.82         1.67 o                         
  -6   7  14         47.00         47.22         1.50 o                         
  -5   7  14         14.79         15.10         1.33 o                         
  -4   7  14          3.87          3.60         0.33 o                         
  -3   7  14          2.16          3.43         0.77 o                         
  -2   7  14         27.66         29.92         0.65 o                         
  -1   7  14          0.15          0.40         0.22 o                         
   0   7  14          1.17          1.36         0.72 o                         
   1   7  14          0.14          0.59         0.30 o                         
   2   7  14         27.61         27.62         0.72 o                         
   3   7  14          2.14          3.76         0.29 o                         
   4   7  14          3.89          4.29         0.40 o                         
   5   7  14         14.83         16.88         0.64 o                         
   6   7  14         47.02         47.55         2.03 o                         
   7   7  14         27.66         24.00         1.11 o                         
   8   7  14          3.03          3.24         0.58 o                         
  -7   8  14          2.30          1.85         0.59 o                         
  -6   8  14          8.42          7.19         0.56 o                         
  -5   8  14          6.67          6.18         0.41 o                         
  -4   8  14         21.06         20.39         1.57 o                         
  -3   8  14          9.14          8.40         0.84 o                         
  -2   8  14         14.17         14.84         0.80 o                         
  -1   8  14          2.01          3.48         0.36 o                         
   0   8  14          0.53          0.94         0.32 o                         
   1   8  14          2.02          2.67         0.34 o                         
   2   8  14         14.15         13.87         0.67 o                         
   3   8  14          9.08          8.91         1.59 o                         
   4   8  14         21.05         20.93         0.74 o                         
   5   8  14          6.69          7.13         0.50 o                         
   6   8  14          8.44          7.83         0.51 o                         
   7   8  14          2.31          1.55         0.50 o                         
  -7   9  14          9.08          9.86         0.85 o                         
  -6   9  14         14.20         12.25         0.97 o                         
  -5   9  14         21.35         21.68         1.19 o                         
  -4   9  14          4.56          4.86         0.50 o                         
  -3   9  14         11.07         12.95         0.75 o                         
  -2   9  14         14.51         16.69         0.64 o                         
  -1   9  14          1.42          0.60         0.47 o                         
   0   9  14         22.09         23.74         0.85 o                         
   1   9  14          1.43          3.32         1.13 o                         
   2   9  14         14.56         16.37         0.64 o                         
   3   9  14         11.11         12.39         0.62 o                         
   4   9  14          4.55          5.39         0.51 o                         
   5   9  14         21.41         20.65         0.87 o                         
   6   9  14         14.22         11.68         1.32 o                         
   7   9  14          9.10          8.95         0.74 o                         
  -6  10  14          4.05          5.16         1.12 o                         
  -5  10  14         11.82         10.63         0.84 o                         
  -4  10  14          4.49          4.40         0.59 o                         
  -3  10  14         39.58         42.07         1.34 o                         
  -2  10  14          0.94          0.90         0.36 o                         
  -1  10  14          2.08          2.88         1.02 o                         
   0  10  14          1.35          0.82         0.59 o                         
   1  10  14          2.08          1.55         0.36 o                         
   2  10  14          0.94          1.01         0.48 o                         
   3  10  14         39.57         44.40         1.43 o                         
   4  10  14          4.50          4.24         1.36 o                         
   5  10  14         11.83         11.92         1.51 o                         
   6  10  14          4.05          3.52         0.48 o                         
  -4  11  14          6.36          7.04         0.59 o                         
  -3  11  14          2.02          2.56         0.41 o                         
  -2  11  14         14.89         14.27         0.67 o                         
  -1  11  14         25.83         28.75         1.74 o                         
   0  11  14         29.97         33.65         1.12 o                         
   1  11  14         25.81         29.61         1.91 o                         
   2  11  14         14.83         14.76         0.69 o                         
   3  11  14          2.03          2.38         1.21 o                         
   4  11  14          6.35          6.86         0.49 o                         
  -2  12  14         12.72         10.32         0.92 o                         
  -1  12  14          6.60          7.25         0.53 o                         
   0  12  14         31.76         34.48         1.15 o                         
   1  12  14          6.61          5.64         0.54 o                         
   2  12  14         12.68         13.00         0.79 o                         
   1   0  15          1.78          2.34         0.28 o                         
   2   0  15        115.66        122.54         1.72 o                         
   3   0  15          0.21          0.24         0.18 o                         
   4   0  15         44.60         45.47         1.08 o                         
   5   0  15         29.36         25.78         0.70 o                         
   6   0  15          2.57          2.40         0.32 o                         
   7   0  15          0.81          1.40         0.80 o                         
   8   0  15          0.33          0.28         0.69 o                         
   9   0  15          1.33          0.45         0.41 o                         
  -9   1  15         12.16         13.16         3.33 o                         
  -8   1  15          1.91          2.22         0.64 o                         
  -7   1  15          3.17          4.57         0.40 o                         
  -6   1  15         25.57         25.89         1.34 o                         
  -5   1  15          4.11          4.22         0.41 o                         
  -4   1  15          8.05          8.30         0.51 o                         
  -3   1  15          7.75          9.31         0.25 o                         
  -2   1  15         13.34         12.99         0.39 o                         
  -1   1  15         46.07         47.54         2.26 o                         
   0   1  15         12.18         12.01         0.91 o                         
   1   1  15         46.12         51.15         0.90 o                         
   2   1  15         13.35         12.73         0.32 o                         
   3   1  15          7.70          8.83         0.30 o                         
   4   1  15          8.04          8.85         0.51 o                         
   5   1  15          4.13          4.17         0.50 o                         
   6   1  15         25.53         23.16         0.70 o                         
   7   1  15          3.18          3.30         1.34 o                         
   8   1  15          1.92          2.79         0.55 o                         
   9   1  15         12.16         13.73         0.81 o                         
  -9   2  15          3.20          4.02         0.58 o                         
  -8   2  15          1.14          0.65         0.43 o                         
  -7   2  15         15.99         16.65         0.94 o                         
  -6   2  15         75.40         77.96         1.72 o                         
  -5   2  15         32.67         31.08         0.76 o                         
  -4   2  15         88.42         97.09         1.63 o                         
  -3   2  15         13.26         12.94         0.92 o                         
  -2   2  15        231.10        246.19         3.36 o                         
  -1   2  15         95.27        101.46         1.76 o                         
   0   2  15          9.22         11.29         0.34 o                         
   1   2  15         95.43        101.82         1.49 o                         
   2   2  15        231.25        247.37         3.60 o                         
   3   2  15         13.26         12.44         0.40 o                         
   4   2  15         88.42         96.82         3.03 o                         
   5   2  15         32.59         34.84         1.01 o                         
   6   2  15         75.34         78.90         2.01 o                         
   7   2  15         15.97         14.97         0.70 o                         
   8   2  15          1.13          1.37         0.43 o                         
   9   2  15          3.22          2.35         0.60 o                         
  -9   3  15         16.11         14.18         0.93 o                         
  -8   3  15          2.97          3.58         0.42 o                         
  -7   3  15         27.45         25.63         0.82 o                         
  -6   3  15          6.51          5.96         0.45 o                         
  -5   3  15        134.46        138.23         2.54 o                         
  -4   3  15         69.18         70.88         1.41 o                         
  -3   3  15        110.68        115.23         1.68 o                         
  -2   3  15         67.07         66.57         0.97 o                         
  -1   3  15         18.08         16.75         0.57 o                         
   0   3  15         84.11         89.78         2.36 o                         
   1   3  15         18.13         17.97         0.38 o                         
   2   3  15         67.07         67.80         1.06 o                         
   3   3  15        110.81        116.77         2.08 o                         
   4   3  15         69.28         74.75         1.79 o                         
   5   3  15        134.29        140.54         3.30 o                         
   6   3  15          6.51          6.03         0.48 o                         
   7   3  15         27.49         26.01         0.99 o                         
   8   3  15          2.99          3.08         0.72 o                         
   9   3  15         16.16         16.91         1.22 o                         
  -9   4  15          7.23          7.53         0.68 o                         
  -8   4  15         16.65         16.33         1.09 o                         
  -7   4  15         27.80         28.17         1.03 o                         
  -6   4  15          8.25          9.56         0.42 o                         
  -5   4  15         32.43         31.69         0.88 o                         
  -4   4  15          7.41          6.90         0.33 o                         
  -3   4  15         38.92         41.47         0.73 o                         
  -2   4  15         23.63         23.39         1.20 o                         
  -1   4  15          0.67          0.76         0.28 o                         
   0   4  15         12.22         12.37         0.72 o                         
   1   4  15          0.65          0.56         0.35 o                         
   2   4  15         23.64         22.85         0.55 o                         
   3   4  15         38.93         42.93         1.41 o                         
   4   4  15          7.32          8.00         0.42 o                         
   5   4  15         32.41         32.30         1.03 o                         
   6   4  15          8.24          9.74         0.53 o                         
   7   4  15         27.79         30.45         1.22 o                         
   8   4  15         16.71         15.30         1.04 o                         
   9   4  15          7.22          5.77         0.73 o                         
  -8   5  15         56.22         56.90         2.03 o                         
  -7   5  15         15.58         14.29         1.10 o                         
  -6   5  15         32.43         32.97         0.87 o                         
  -5   5  15         66.78         71.13         1.45 o                         
  -4   5  15         26.44         26.78         0.69 o                         
  -3   5  15         43.81         46.65         1.67 o                         
  -2   5  15         32.60         31.73         0.61 o                         
  -1   5  15         13.61         13.49         0.40 o                         
   0   5  15          6.18          4.83         0.50 o                         
   1   5  15         13.59         14.53         0.43 o                         
   2   5  15         32.64         30.06         1.03 o                         
   3   5  15         43.84         46.33         1.50 o                         
   4   5  15         26.48         28.56         1.62 o                         
   5   5  15         66.80         72.53         1.87 o                         
   6   5  15         32.39         36.75         1.18 o                         
   7   5  15         15.61         15.81         0.85 o                         
   8   5  15         56.21         52.38         1.97 o                         
  -8   6  15          7.20          6.52         0.62 o                         
  -7   6  15         40.06         37.59         1.42 o                         
  -6   6  15         26.98         25.09         1.02 o                         
  -5   6  15         30.90         28.54         0.91 o                         
  -4   6  15         75.76         79.78         1.65 o                         
  -3   6  15         48.41         52.60         1.11 o                         
  -2   6  15         54.24         55.23         1.13 o                         
  -1   6  15         13.60         12.84         0.39 o                         
   0   6  15          0.89          1.53         0.21 o                         
   1   6  15         13.58         11.58         0.50 o                         
   2   6  15         54.32         54.57         1.48 o                         
   3   6  15         48.48         51.66         1.05 o                         
   4   6  15         75.87         80.38         3.63 o                         
   5   6  15         30.87         30.10         0.91 o                         
   6   6  15         26.94         27.32         1.12 o                         
   7   6  15         40.05         42.15         1.56 o                         
   8   6  15          7.23          8.40         0.68 o                         
  -7   7  15          2.18          2.64         0.48 o                         
  -6   7  15         11.62         11.55         1.06 o                         
  -5   7  15         18.23         16.42         1.45 o                         
  -4   7  15         33.79         32.60         1.29 o                         
  -3   7  15          6.87          5.32         0.55 o                         
  -2   7  15          7.24          7.01         0.38 o                         
  -1   7  15         17.48         17.04         0.78 o                         
   0   7  15          0.37          0.28         0.55 o                         
   1   7  15         17.56         17.73         0.53 o                         
   2   7  15          7.27          7.29         0.48 o                         
   3   7  15          6.86          4.60         0.44 o                         
   4   7  15         33.75         32.31         3.75 o                         
   5   7  15         18.25         17.31         0.84 o                         
   6   7  15         11.59         10.76         0.76 o                         
   7   7  15          2.18          1.82         0.46 o                         
  -7   8  15          3.22          1.97         0.58 o                         
  -6   8  15         57.95         61.76         5.52 o                         
  -5   8  15          0.94          2.30         1.78 o                         
  -4   8  15         61.84         64.44         2.27 o                         
  -3   8  15         18.43         20.49         1.08 o                         
  -2   8  15         24.75         26.63         0.83 o                         
  -1   8  15          3.91          4.22         0.86 o                         
   0   8  15          4.51          4.74         0.46 o                         
   1   8  15          3.89          4.23         0.55 o                         
   2   8  15         24.78         24.75         1.13 o                         
   3   8  15         18.49         21.05         1.04 o                         
   4   8  15         61.79         62.80         3.57 o                         
   5   8  15          0.94          0.85         0.47 o                         
   6   8  15         57.88         62.79         2.15 o                         
   7   8  15          3.23          3.22         0.59 o                         
  -6   9  15          2.14          2.90         0.62 o                         
  -5   9  15         15.93         15.89         1.14 o                         
  -4   9  15          6.76          9.03         0.74 o                         
  -3   9  15         10.73          9.33         0.74 o                         
  -2   9  15         36.03         35.41         1.16 o                         
  -1   9  15          5.21          5.92         0.46 o                         
   0   9  15         16.48         17.49         0.66 o                         
   1   9  15          5.19          4.90         0.73 o                         
   2   9  15         36.13         36.82         1.05 o                         
   3   9  15         10.71          8.01         0.54 o                         
   4   9  15          6.76          7.07         0.50 o                         
   5   9  15         15.95         17.94         0.93 o                         
   6   9  15          2.13          1.82         0.47 o                         
  -5  10  15          1.62         -0.04         0.56 o                         
  -4  10  15          0.28          0.98         0.42 o                         
  -3  10  15          7.62          7.85         0.76 o                         
  -2  10  15          0.91          0.64         0.37 o                         
  -1  10  15         11.66         10.82         0.59 o                         
   0  10  15         21.24         23.40         0.86 o                         
   1  10  15         11.65         11.65         0.65 o                         
   2  10  15          0.91          0.90         0.72 o                         
   3  10  15          7.59          6.90         1.08 o                         
   4  10  15          0.29         -0.25         0.47 o                         
   5  10  15          1.62          1.54         0.44 o                         
  -3  11  15          3.31          3.35         0.92 o                         
  -2  11  15         18.25         19.11         1.12 o                         
  -1  11  15         21.09         23.43         1.05 o                         
   0  11  15          0.79          1.62         0.40 o                         
   1  11  15         21.08         23.90         0.90 o                         
   2  11  15         18.19         17.54         1.10 o                         
   3  11  15          3.31          2.23         0.42 o                         
   0   0  16        120.88        128.09         2.86 o                         
   1   0  16          6.30          6.59         1.47 o                         
   2   0  16         93.69         97.08         2.39 o                         
   3   0  16          6.73          7.30         0.78 o                         
   4   0  16          0.00         -0.13         0.19 o                         
   5   0  16         17.00         16.75         0.58 o                         
   6   0  16          4.14          4.53         0.44 o                         
   7   0  16          6.65          6.21         0.50 o                         
   8   0  16          0.25          1.24         0.60 o                         
   9   0  16          4.72          2.70         0.67 o                         
  -9   1  16          4.14          3.39         0.79 o                         
  -8   1  16          9.37         10.58         1.06 o                         
  -7   1  16          0.15          0.09         0.30 o                         
  -6   1  16         17.24         16.17         0.69 o                         
  -5   1  16          5.05          5.23         1.22 o                         
  -4   1  16         57.51         59.34         1.22 o                         
  -3   1  16         50.45         52.29         1.09 o                         
  -2   1  16          5.37          4.90         1.01 o                         
  -1   1  16         23.42         25.33         0.59 o                         
   0   1  16         17.09         16.99         0.46 o                         
   1   1  16         23.49         25.69         1.05 o                         
   2   1  16          5.42          5.55         0.33 o                         
   3   1  16         50.46         53.24         0.97 o                         
   4   1  16         57.53         59.27         1.20 o                         
   5   1  16          5.06          4.80         0.34 o                         
   6   1  16         17.21         15.13         0.67 o                         
   7   1  16          0.15          1.52         1.81 o                         
   8   1  16          9.38          7.52         0.54 o                         
   9   1  16          4.13          2.49         0.94 o                         
  -9   2  16          4.51          3.74         1.46 o                         
  -8   2  16         24.28         24.23         1.05 o                         
  -7   2  16          5.74          6.14         0.51 o                         
  -6   2  16         19.16         19.06         0.61 o                         
  -5   2  16         34.17         34.96         1.95 o                         
  -4   2  16         73.06         76.27         1.51 o                         
  -3   2  16          9.59         10.11         0.32 o                         
  -2   2  16          5.40          4.69         0.37 o                         
  -1   2  16          8.14          7.96         0.33 o                         
   0   2  16          5.89          6.59         0.73 o                         
   1   2  16          8.16          7.63         0.35 o                         
   2   2  16          5.39          4.90         0.23 o                         
   3   2  16          9.64         10.28         0.74 o                         
   4   2  16         73.16         76.38         1.71 o                         
   5   2  16         34.25         39.59         1.25 o                         
   6   2  16         19.21         19.95         1.07 o                         
   7   2  16          5.73          6.03         0.48 o                         
   8   2  16         24.27         22.71         1.06 o                         
   9   2  16          4.52          3.05         0.51 o                         
  -8   3  16         16.35         15.25         1.01 o                         
  -7   3  16         11.34         11.60         0.59 o                         
  -6   3  16          2.02          1.13         0.59 o                         
  -5   3  16         54.00         55.58         1.37 o                         
  -4   3  16          8.67          8.20         0.71 o                         
  -3   3  16         28.52         29.14         0.82 o                         
  -2   3  16         39.00         40.50         1.54 o                         
  -1   3  16         16.77         15.76         0.45 o                         
   0   3  16          0.03         -0.01         0.58 o                         
   1   3  16         16.75         16.16         0.81 o                         
   2   3  16         39.02         41.16         1.08 o                         
   3   3  16         28.60         31.06         0.74 o                         
   4   3  16          8.71          9.76         0.44 o                         
   5   3  16         54.11         57.37         1.62 o                         
   6   3  16          2.03          2.31         0.33 o                         
   7   3  16         11.38         11.58         0.66 o                         
   8   3  16         16.30         14.80         1.00 o                         
  -8   4  16          0.67          1.40         0.47 o                         
  -7   4  16          0.34          1.17         0.40 o                         
  -6   4  16         28.26         27.06         0.94 o                         
  -5   4  16         20.71         22.44         1.44 o                         
  -4   4  16         67.97         72.71         1.79 o                         
  -3   4  16         35.28         35.37         0.77 o                         
  -2   4  16          1.15          1.66         0.20 o                         
  -1   4  16          7.09          7.38         0.28 o                         
   0   4  16          4.25          3.65         0.23 o                         
   1   4  16          7.08          6.79         0.29 o                         
   2   4  16          1.14          1.62         0.53 o                         
   3   4  16         35.31         35.84         1.52 o                         
   4   4  16         67.90         69.66         1.68 o                         
   5   4  16         20.70         20.97         0.83 o                         
   6   4  16         28.23         25.72         1.05 o                         
   7   4  16          0.33         -0.18         0.34 o                         
   8   4  16          0.67          0.42         0.59 o                         
  -8   5  16          8.47          7.75         1.59 o                         
  -7   5  16          6.74          5.19         0.81 o                         
  -6   5  16          0.17          0.75         0.45 o                         
  -5   5  16         16.05         15.53         1.87 o                         
  -4   5  16          6.10          6.91         0.46 o                         
  -3   5  16         15.19         13.47         0.44 o                         
  -2   5  16          0.67          0.85         0.44 o                         
  -1   5  16         54.64         51.88         1.34 o                         
   0   5  16          1.02          0.80         0.17 o                         
   1   5  16         54.68         53.55         0.99 o                         
   2   5  16          0.68          0.67         0.19 o                         
   3   5  16         15.11         13.46         0.49 o                         
   4   5  16          6.13          5.82         0.36 o                         
   5   5  16         16.04         15.34         0.61 o                         
   6   5  16          0.17          0.53         0.39 o                         
   7   5  16          6.75          5.26         0.50 o                         
   8   5  16          8.46          7.85         0.76 o                         
  -7   6  16         18.44         19.54         0.97 o                         
  -6   6  16         39.25         39.08         2.33 o                         
  -5   6  16         45.19         45.79         1.63 o                         
  -4   6  16          7.82          7.03         0.43 o                         
  -3   6  16          0.94          0.88         0.29 o                         
  -2   6  16         17.69         17.36         0.56 o                         
  -1   6  16          1.22          1.46         0.24 o                         
   0   6  16          0.90          0.52         0.26 o                         
   1   6  16          1.24          1.44         0.19 o                         
   2   6  16         17.70         18.54         1.58 o                         
   3   6  16          0.95          0.65         0.59 o                         
   4   6  16          7.78          7.09         0.43 o                         
   5   6  16         45.22         48.07         1.66 o                         
   6   6  16         39.25         39.91         1.47 o                         
   7   6  16         18.43         15.61         0.82 o                         
  -7   7  16          4.49          3.97         1.03 o                         
  -6   7  16         14.58         12.68         0.95 o                         
  -5   7  16         52.19         55.53         1.83 o                         
  -4   7  16         30.29         29.44         1.57 o                         
  -3   7  16         29.64         29.80         0.81 o                         
  -2   7  16         40.02         41.66         1.71 o                         
  -1   7  16         12.18         11.25         0.44 o                         
   0   7  16         24.24         26.26         0.97 o                         
   1   7  16         12.20         12.37         0.52 o                         
   2   7  16         39.98         41.56         2.72 o                         
   3   7  16         29.68         32.11         1.06 o                         
   4   7  16         30.28         30.77         1.19 o                         
   5   7  16         52.12         56.73         1.95 o                         
   6   7  16         14.63         13.41         0.76 o                         
   7   7  16          4.47          4.11         0.50 o                         
  -6   8  16          0.18         -0.35         0.56 o                         
  -5   8  16         49.08         48.56         2.09 o                         
  -4   8  16         18.30         20.44         0.93 o                         
  -3   8  16          4.97          5.37         1.05 o                         
  -2   8  16         44.95         46.60         1.40 o                         
  -1   8  16         49.38         51.37         1.30 o                         
   0   8  16          1.08          0.51         0.37 o                         
   1   8  16         49.42         49.66         2.41 o                         
   2   8  16         44.95         45.67         1.40 o                         
   3   8  16          4.97          4.33         0.49 o                         
   4   8  16         18.30         17.07         0.83 o                         
   5   8  16         49.05         46.02         1.80 o                         
   6   8  16          0.18          1.04         0.48 o                         
  -5   9  16         10.53         11.01         3.94 o                         
  -4   9  16         11.80         13.46         0.83 o                         
  -3   9  16          7.03          7.37         0.63 o                         
  -2   9  16          9.27          6.94         0.53 o                         
  -1   9  16          4.95          4.72         0.53 o                         
   0   9  16          3.61          2.52         0.72 o                         
   1   9  16          4.96          4.35         0.51 o                         
   2   9  16          9.29          9.51         0.58 o                         
   3   9  16          7.02          6.17         0.53 o                         
   4   9  16         11.79         10.51         0.69 o                         
   5   9  16         10.51          7.68         0.65 o                         
  -3  10  16          7.15          6.39         0.87 o                         
  -2  10  16         11.66         11.32         1.16 o                         
  -1  10  16         10.74         11.06         0.63 o                         
   0  10  16         21.66         24.39         2.18 o                         
   1  10  16         10.74         11.80         0.78 o                         
   2  10  16         11.65         11.14         0.60 o                         
   3  10  16          7.15          7.19         0.73 o                         
   0  11  16         20.00         17.76         1.30 o                         
   1   0  17          7.77          7.26         0.51 o                         
   2   0  17         15.34         16.25         0.90 o                         
   3   0  17          8.14          8.62         0.39 o                         
   4   0  17          2.56          3.58         0.34 o                         
   5   0  17          5.29          5.83         0.52 o                         
   6   0  17          0.07          0.11         0.68 o                         
   7   0  17         11.11         10.90         1.33 o                         
   8   0  17          5.01          3.24         1.17 o                         
  -8   1  17          3.64          1.97         0.72 o                         
  -7   1  17         53.97         50.43         2.30 o                         
  -6   1  17         25.76         24.88         1.03 o                         
  -5   1  17         16.95         17.75         1.30 o                         
  -4   1  17          1.80          1.52         0.26 o                         
  -3   1  17          5.55          5.57         0.50 o                         
  -2   1  17         97.99        104.78         1.78 o                         
  -1   1  17         15.87         16.72         0.48 o                         
   0   1  17         34.74         36.71         0.75 o                         
   1   1  17         15.91         17.28         0.89 o                         
   2   1  17         98.02        104.92         5.43 o                         
   3   1  17          5.57          5.99         0.39 o                         
   4   1  17          1.79          2.35         0.33 o                         
   5   1  17         16.89         16.95         1.22 o                         
   6   1  17         25.78         24.40         1.35 o                         
   7   1  17         54.03         51.20         2.39 o                         
   8   1  17          3.65          3.24         1.36 o                         
  -8   2  17         23.25         23.53         3.24 o                         
  -7   2  17          8.13          6.08         0.78 o                         
  -6   2  17         27.46         27.58         1.18 o                         
  -5   2  17         28.20         26.93         1.02 o                         
  -4   2  17         23.41         25.85         1.22 o                         
  -3   2  17         34.51         33.96         0.75 o                         
  -2   2  17        118.36        128.45         2.42 o                         
  -1   2  17          2.85          2.92         0.83 o                         
   0   2  17         57.71         59.17         1.13 o                         
   1   2  17          2.83          2.65         0.27 o                         
   2   2  17        118.49        125.70         2.35 o                         
   3   2  17         34.57         35.29         0.87 o                         
   4   2  17         23.41         24.48         0.71 o                         
   5   2  17         28.15         26.88         0.99 o                         
   6   2  17         27.44         25.40         3.17 o                         
   7   2  17          8.11          7.50         0.87 o                         
   8   2  17         23.26         21.25         2.17 o                         
  -8   3  17          3.34          3.49         0.71 o                         
  -7   3  17          4.49          4.16         0.94 o                         
  -6   3  17         26.39         26.43         1.12 o                         
  -5   3  17          0.90          0.88         0.42 o                         
  -4   3  17          2.63          4.11         0.54 o                         
  -3   3  17         24.04         26.95         0.73 o                         
  -2   3  17         23.34         24.58         2.24 o                         
  -1   3  17         26.63         28.97         0.69 o                         
   0   3  17         84.72         87.94         2.34 o                         
   1   3  17         26.64         28.26         0.74 o                         
   2   3  17         23.31         24.42         0.67 o                         
   3   3  17         24.00         28.50         1.53 o                         
   4   3  17          2.64          2.59         0.57 o                         
   5   3  17          0.90          1.34         0.71 o                         
   6   3  17         26.42         25.72         1.96 o                         
   7   3  17          4.50          2.72         0.61 o                         
   8   3  17          3.35          3.32         1.73 o                         
  -7   4  17          6.63          6.98         0.82 o                         
  -6   4  17          4.77          5.57         0.99 o                         
  -5   4  17         18.70         18.75         0.89 o                         
  -4   4  17          2.91          2.98         0.55 o                         
  -3   4  17          2.50          2.08         0.46 o                         
  -2   4  17         19.27         19.52         0.61 o                         
  -1   4  17          1.18          1.11         0.37 o                         
   0   4  17        124.63        136.61         3.70 o                         
   1   4  17          1.18          1.32         0.27 o                         
   2   4  17         19.25         21.91         1.13 o                         
   3   4  17          2.51          2.44         0.62 o                         
   4   4  17          2.92          2.62         0.42 o                         
   5   4  17         18.70         17.73         0.74 o                         
   6   4  17          4.76          4.12         0.61 o                         
   7   4  17          6.65          9.31         1.64 o                         
  -7   5  17         13.09         11.35         0.92 o                         
  -6   5  17          0.27         -0.21         1.23 o                         
  -5   5  17          2.03          1.15         0.44 o                         
  -4   5  17         23.59         24.61         1.83 o                         
  -3   5  17         14.00         13.53         0.81 o                         
  -2   5  17          5.18          5.85         0.59 o                         
  -1   5  17         24.60         26.21         0.67 o                         
   0   5  17          1.90          2.00         0.26 o                         
   1   5  17         24.63         26.93         2.57 o                         
   2   5  17          5.20          5.26         0.51 o                         
   3   5  17         14.02         13.56         0.92 o                         
   4   5  17         23.57         24.28         0.93 o                         
   5   5  17          2.02          1.92         0.93 o                         
   6   5  17          0.27          0.33         0.58 o                         
   7   5  17         13.12         10.46         0.88 o                         
  -6   6  17          7.38          6.16         1.17 o                         
  -5   6  17         26.39         25.82         3.62 o                         
  -4   6  17         19.82         17.76         1.76 o                         
  -3   6  17         58.02         60.56         1.78 o                         
  -2   6  17         58.48         61.96         1.55 o                         
  -1   6  17          1.07          0.85         0.38 o                         
   0   6  17         16.39         17.48         2.00 o                         
   1   6  17          1.06          1.00         0.30 o                         
   2   6  17         58.58         63.56         1.34 o                         
   3   6  17         57.94         59.36         2.00 o                         
   4   6  17         19.83         18.08         1.16 o                         
   5   6  17         26.42         23.31         1.34 o                         
   6   6  17          7.39          6.22         0.79 o                         
  -6   7  17          8.74         10.07         1.17 o                         
  -5   7  17          1.68          2.47         0.92 o                         
  -4   7  17          9.06         10.68         0.99 o                         
  -3   7  17         57.62         61.25         2.44 o                         
  -2   7  17         10.39         10.53         1.40 o                         
  -1   7  17         54.85         59.63         4.51 o                         
   0   7  17          5.53          5.39         0.56 o                         
   1   7  17         54.83         59.40         1.69 o                         
   2   7  17         10.37         10.12         0.96 o                         
   3   7  17         57.57         62.78         4.93 o                         
   4   7  17          9.07         11.28         0.94 o                         
   5   7  17          1.67          3.54         0.74 o                         
   6   7  17          8.70          6.58         0.78 o                         
  -5   8  17         24.41         26.84         2.18 o                         
  -4   8  17          5.75          6.03         0.72 o                         
  -3   8  17          5.36          5.19         0.59 o                         
  -2   8  17         61.05         61.11         2.18 o                         
  -1   8  17          4.04          4.84         1.63 o                         
   0   8  17          1.83          1.96         1.00 o                         
   1   8  17          4.03          4.43         0.60 o                         
   2   8  17         60.94         59.27         1.78 o                         
   3   8  17          5.35          7.69         1.90 o                         
   4   8  17          5.75          5.88         0.96 o                         
   5   8  17         24.44         21.96         1.40 o                         
  -3   9  17          0.14         -0.64         0.43 o                         
  -2   9  17          1.92          1.99         0.58 o                         
  -1   9  17         15.69         17.61         1.75 o                         
   0   9  17         23.44         24.72         1.77 o                         
   1   9  17         15.67         16.86         0.86 o                         
   2   9  17          1.90          1.86         0.60 o                         
   3   9  17          0.14          0.80         0.74 o                         
  -1  10  17          5.69          4.28         0.54 o                         
   0  10  17          4.27          6.72         1.75 o                         
   1  10  17          5.70          5.22         0.57 o                         
   0   0  18         29.79         28.31         0.96 o                         
   1   0  18          0.61          1.46         0.44 o                         
   2   0  18          3.50          3.61         0.29 o                         
   3   0  18          0.34          0.19         0.25 o                         
   4   0  18          0.16          0.02         0.49 o                         
   5   0  18          0.15          1.40         1.84 o                         
   6   0  18         50.98         48.33         1.77 o                         
   7   0  18         15.79         18.21         1.15 o                         
  -7   1  18          7.22          7.53         0.84 o                         
  -6   1  18          2.96          2.76         0.83 o                         
  -5   1  18          0.55          0.43         1.16 o                         
  -4   1  18         44.12         42.49         1.20 o                         
  -3   1  18         25.82         26.02         0.68 o                         
  -2   1  18         16.83         18.66         0.52 o                         
  -1   1  18          2.37          2.10         0.47 o                         
   0   1  18          7.49          7.47         1.24 o                         
   1   1  18          2.39          2.63         0.29 o                         
   2   1  18         16.81         18.81         0.65 o                         
   3   1  18         25.76         26.93         2.14 o                         
   4   1  18         44.13         45.77         1.12 o                         
   5   1  18          0.55          1.08         0.39 o                         
   6   1  18          2.95          2.03         1.93 o                         
   7   1  18          7.22          5.00         1.03 o                         
  -7   2  18          2.71          3.40         1.65 o                         
  -6   2  18         10.06          9.14         0.69 o                         
  -5   2  18         10.47         10.65         1.43 o                         
  -4   2  18          0.20          0.89         0.37 o                         
  -3   2  18         51.40         53.88         1.33 o                         
  -2   2  18         46.45         46.68         1.03 o                         
  -1   2  18         19.92         20.78         0.57 o                         
   0   2  18          1.99          2.53         0.28 o                         
   1   2  18         19.88         20.15         0.62 o                         
   2   2  18         46.51         49.34         1.60 o                         
   3   2  18         51.50         52.63         1.49 o                         
   4   2  18          0.19         -0.36         0.31 o                         
   5   2  18         10.45          9.42         0.46 o                         
   6   2  18         10.05          8.15         1.37 o                         
   7   2  18          2.70          1.47         1.60 o                         
  -7   3  18          3.53          3.43         1.97 o                         
  -6   3  18         11.24         10.11         0.67 o                         
  -5   3  18          8.49          8.56         0.81 o                         
  -4   3  18         22.98         26.84         2.28 o                         
  -3   3  18         44.39         48.17         1.12 o                         
  -2   3  18          8.72          8.63         0.53 o                         
  -1   3  18         20.62         20.67         0.59 o                         
   0   3  18         96.88        101.50         1.87 o                         
   1   3  18         20.64         20.10         0.63 o                         
   2   3  18          8.71          8.67         0.42 o                         
   3   3  18         44.36         44.97         1.12 o                         
   4   3  18         22.99         23.64         1.00 o                         
   5   3  18          8.50          9.70         0.92 o                         
   6   3  18         11.25          9.38         0.98 o                         
   7   3  18          3.55          3.82         0.76 o                         
  -6   4  18          7.61          6.19         2.23 o                         
  -5   4  18          9.75          7.85         0.57 o                         
  -4   4  18         11.73         12.79         0.62 o                         
  -3   4  18         25.98         30.32         0.83 o                         
  -2   4  18         24.81         26.78         0.77 o                         
  -1   4  18        124.67        133.37         2.35 o                         
   0   4  18          0.00         -0.40         0.29 o                         
   1   4  18        124.72        136.06         2.54 o                         
   2   4  18         24.82         23.61         0.70 o                         
   3   4  18         25.99         26.29         1.00 o                         
   4   4  18         11.76         11.76         0.55 o                         
   5   4  18          9.74          9.88         0.77 o                         
   6   4  18          7.62          6.78         0.47 o                         
  -6   5  18         15.39         15.81         1.07 o                         
  -5   5  18          2.28          1.16         0.85 o                         
  -4   5  18          6.68          6.93         0.49 o                         
  -3   5  18          5.70          4.87         0.40 o                         
  -2   5  18         29.02         29.08         0.91 o                         
  -1   5  18          4.43          3.38         0.54 o                         
   0   5  18          4.02          3.20         0.29 o                         
   1   5  18          4.43          4.35         0.31 o                         
   2   5  18         29.03         29.79         1.34 o                         
   3   5  18          5.69          4.73         0.47 o                         
   4   5  18          6.66          6.01         0.91 o                         
   5   5  18          2.30          2.01         0.51 o                         
   6   5  18         15.39         11.00         0.97 o                         
  -5   6  18         11.93         11.89         1.02 o                         
  -4   6  18          2.73          3.01         0.49 o                         
  -3   6  18         11.94         12.26         1.07 o                         
  -2   6  18          1.00          0.41         0.37 o                         
  -1   6  18         15.82         17.14         1.55 o                         
   0   6  18          4.33          5.96         0.44 o                         
   1   6  18         15.85         16.65         0.74 o                         
   2   6  18          1.01          1.43         0.39 o                         
   3   6  18         11.94         11.39         0.63 o                         
   4   6  18          2.73          2.94         0.46 o                         
   5   6  18         11.92          9.87         0.87 o                         
  -4   7  18         24.07         26.24         1.53 o                         
  -3   7  18         30.96         33.67         3.44 o                         
  -2   7  18         65.38         70.58         2.43 o                         
  -1   7  18         16.79         18.41         0.91 o                         
   0   7  18         60.22         68.59         4.65 o                         
   1   7  18         16.81         20.77         2.45 o                         
   2   7  18         65.51         67.02         1.88 o                         
   3   7  18         30.97         29.97         1.05 o                         
   4   7  18         24.08         25.40         1.55 o                         
  -3   8  18          2.46          2.36         0.67 o                         
  -2   8  18         53.24         53.19         1.92 o                         
  -1   8  18          3.46          6.12         0.94 o                         
   0   8  18         17.55         17.33         0.91 o                         
   1   8  18          3.46          3.25         0.56 o                         
   2   8  18         53.32         58.86         1.95 o                         
   3   8  18          2.45          2.00         0.90 o                         
  -1   9  18         29.03         30.67         1.28 o                         
   0   9  18          3.33          2.61         0.60 o                         
   1   9  18         29.04         30.87         1.34 o                         
   1   0  19         10.04         10.33         0.42 o                         
   2   0  19         33.58         34.62         3.20 o                         
   3   0  19          0.57          1.03         0.29 o                         
   4   0  19         29.96         34.07         1.37 o                         
   5   0  19         22.07         20.22         0.84 o                         
   6   0  19          5.94          5.20         0.58 o                         
  -6   1  19          5.92          5.69         0.75 o                         
  -5   1  19         40.57         38.36         3.03 o                         
  -4   1  19          0.15          0.02         0.53 o                         
  -3   1  19         39.91         39.21         1.80 o                         
  -2   1  19          6.42          6.48         0.38 o                         
  -1   1  19          4.75          4.32         0.30 o                         
   0   1  19         33.69         35.86         0.99 o                         
   1   1  19          4.75          4.17         0.31 o                         
   2   1  19          6.43          5.76         0.37 o                         
   3   1  19         39.92         40.84         1.18 o                         
   4   1  19          0.15          0.40         0.33 o                         
   5   1  19         40.55         40.26         1.34 o                         
   6   1  19          5.91          4.84         0.56 o                         
  -6   2  19         14.58         15.99         1.26 o                         
  -5   2  19          1.81          0.73         1.68 o                         
  -4   2  19          3.68          2.94         0.44 o                         
  -3   2  19          9.37          9.40         1.69 o                         
  -2   2  19         34.31         33.56         0.93 o                         
  -1   2  19          6.60          6.25         0.41 o                         
   0   2  19          4.98          5.52         0.33 o                         
   1   2  19          6.62          6.63         0.38 o                         
   2   2  19         34.33         31.87         0.88 o                         
   3   2  19          9.40          7.99         1.37 o                         
   4   2  19          3.69          3.80         0.34 o                         
   5   2  19          1.82          1.01         1.03 o                         
   6   2  19         14.56         13.32         1.19 o                         
  -6   3  19          5.07          3.34         0.80 o                         
  -5   3  19          7.34          7.63         1.36 o                         
  -4   3  19         19.14         19.22         0.95 o                         
  -3   3  19          4.05          3.76         0.77 o                         
  -2   3  19          7.16          7.32         0.44 o                         
  -1   3  19          4.58          5.15         1.00 o                         
   0   3  19         21.68         22.36         1.32 o                         
   1   3  19          4.60          4.56         0.34 o                         
   2   3  19          7.17          6.76         0.81 o                         
   3   3  19          4.07          5.35         0.39 o                         
   4   3  19         19.11         19.90         1.60 o                         
   5   3  19          7.33          7.58         1.11 o                         
   6   3  19          5.07          3.60         0.51 o                         
  -5   4  19          2.78          2.64         0.57 o                         
  -4   4  19          0.97          0.86         0.44 o                         
  -3   4  19          9.01          8.08         0.48 o                         
  -2   4  19         40.07         41.99         1.18 o                         
  -1   4  19          7.03          6.84         0.46 o                         
   0   4  19         18.78         19.58         1.49 o                         
   1   4  19          7.02          7.80         0.79 o                         
   2   4  19         40.13         41.32         1.23 o                         
   3   4  19          8.97          7.81         0.96 o                         
   4   4  19          0.97          0.82         0.74 o                         
   5   4  19          2.77          1.80         0.47 o                         
  -5   5  19          8.00          8.11         0.72 o                         
  -4   5  19          9.75         10.83         2.20 o                         
  -3   5  19          7.10          5.50         0.62 o                         
  -2   5  19         18.34         16.50         0.73 o                         
  -1   5  19         17.01         20.14         1.12 o                         
   0   5  19          5.79          5.60         0.46 o                         
   1   5  19         17.00         18.45         1.06 o                         
   2   5  19         18.32         17.66         0.63 o                         
   3   5  19          7.10          4.55         0.72 o                         
   4   5  19          9.77          9.37         0.58 o                         
   5   5  19          8.00          6.44         0.65 o                         
  -4   6  19         27.22         27.69         1.47 o                         
  -3   6  19          2.19          1.88         0.60 o                         
  -2   6  19         19.82         20.40         1.01 o                         
  -1   6  19         21.47         23.06         1.54 o                         
   0   6  19         17.19         22.88         1.11 o                         
   1   6  19         21.47         20.85         1.02 o                         
   2   6  19         19.75         19.90         0.84 o                         
   3   6  19          2.20          2.28         0.41 o                         
   4   6  19         27.24         24.62         0.94 o                         
  -3   7  19         12.86         11.84         0.79 o                         
  -2   7  19          8.32          6.07         0.64 o                         
  -1   7  19          6.81          7.55         0.62 o                         
   0   7  19          0.03          0.45         0.40 o                         
   1   7  19          6.81          6.72         0.71 o                         
   2   7  19          8.32          6.55         0.69 o                         
   3   7  19         12.87          9.58         0.85 o                         
   0   8  19          1.38          1.64         0.58 o                         
   0   0  20         41.15         39.83         1.55 o                         
   1   0  20          9.96          8.78         0.41 o                         
   2   0  20         34.50         32.07         0.99 o                         
   3   0  20          1.88          1.68         0.80 o                         
   4   0  20          0.15          0.82         0.39 o                         
   5   0  20          2.14          1.62         0.38 o                         
  -5   1  20          5.84          4.64         0.48 o                         
  -4   1  20          5.80          5.86         0.55 o                         
  -3   1  20          0.82          1.46         0.38 o                         
  -2   1  20          4.80          4.16         0.72 o                         
  -1   1  20          2.44          3.06         0.63 o                         
   0   1  20          7.47          6.02         0.35 o                         
   1   1  20          2.46          1.97         0.39 o                         
   2   1  20          4.81          4.10         0.34 o                         
   3   1  20          0.82          1.56         0.37 o                         
   4   1  20          5.82          5.31         1.10 o                         
   5   1  20          5.83          5.04         1.47 o                         
  -5   2  20          8.67         10.60         0.81 o                         
  -4   2  20          0.18          0.78         0.37 o                         
  -3   2  20          2.99          2.44         0.37 o                         
  -2   2  20          5.95          5.64         0.45 o                         
  -1   2  20         18.54         18.95         0.70 o                         
   0   2  20          6.57          5.06         0.33 o                         
   1   2  20         18.58         19.46         0.65 o                         
   2   2  20          5.96          5.60         0.37 o                         
   3   2  20          2.98          2.50         0.35 o                         
   4   2  20          0.18         -0.78         0.91 o                         
   5   2  20          8.68          8.14         0.68 o                         
  -4   3  20          0.74         -0.06         0.40 o                         
  -3   3  20          3.94          3.99         0.44 o                         
  -2   3  20          1.91          1.99         0.37 o                         
  -1   3  20         36.02         36.50         1.12 o                         
   0   3  20          0.99          0.37         0.28 o                         
   1   3  20         35.98         36.37         1.51 o                         
   2   3  20          1.91          2.55         0.53 o                         
   3   3  20          3.93          2.83         0.34 o                         
   4   3  20          0.74          0.84         0.29 o                         
  -4   4  20          0.64          0.98         0.35 o                         
  -3   4  20         16.44         15.08         0.69 o                         
  -2   4  20         18.42         20.10         2.02 o                         
  -1   4  20         11.50         10.19         0.58 o                         
   0   4  20         69.34         70.09         2.07 o                         
   1   4  20         11.50         10.31         0.49 o                         
   2   4  20         18.43         18.95         0.69 o                         
   3   4  20         16.40         14.88         0.83 o                         
   4   4  20          0.64          0.68         0.34 o                         
  -3   5  20          0.99          0.40         0.28 o                         
  -2   5  20         17.19         18.25         1.66 o                         
  -1   5  20          7.56          7.48         0.52 o                         
   0   5  20          6.08          5.12         0.59 o                         
   1   5  20          7.58          7.19         0.86 o                         
   2   5  20         17.15         15.80         0.71 o                         
   3   5  20          0.99          1.14         0.48 o                         
  -2   6  20          3.67          1.80         0.53 o                         
  -1   6  20         30.75         32.93         1.42 o                         
   0   6  20          6.75          7.54         0.64 o                         
   1   6  20         30.78         32.24         1.40 o                         
   2   6  20          3.70          2.59         0.45 o                         
   1   0  21         16.55         16.99         0.59 o                         
   2   0  21         48.37         51.64         1.60 o                         
   3   0  21          7.51          7.49         1.63 o                         
  -3   1  21         11.23         11.11         1.21 o                         
  -2   1  21         12.71         11.55         0.61 o                         
  -1   1  21         26.66         23.50         0.84 o                         
   0   1  21          4.69          4.35         0.85 o                         
   1   1  21         26.69         25.86         0.85 o                         
   2   1  21         12.72         11.27         0.52 o                         
   3   1  21         11.22         13.01         1.59 o                         
  -3   2  21          4.87          5.04         0.68 o                         
  -2   2  21          0.77          1.27         1.00 o
[truncated: 1,135 more chars]
