# Supplementary material for: Two ortho­rhom­bic polymorphs of hydro­morphone
Source: Acta Crystallogr E Crystallogr Commun. 2016 Apr 26;72(Pt 5):730–3. doi: 10.1107/S2056989016006563 (PMC4908523; doi:10.1107/S2056989016006563)
Supplement: Supplementary file 5 [file e-72-00730-IIsup5.mol]

II
  --CCDC--032416    3D                              

 40 44  0  0  0  0  0  0  0  0999 V2000
    8.2799    8.2530    7.0992 O      0
    9.0134    8.4117    7.4827 H      0
    8.3937    7.0336    6.4939 C      0
    7.2886    6.4572    5.8877 C      0
    6.0082    6.9944    5.7563 O      0
    5.4101    6.2237    4.6642 C      0
    4.4401    6.2238    4.7516 H      0
    5.7688    6.9026    3.3318 C      0
    6.0757    8.0727    3.2990 O      0
    5.7615    6.0121    2.1270 C      0
    4.8752    5.6078    2.0552 H      0
    6.0474    6.5318    1.3561 H      0
    6.7052    4.8241    2.3490 C      0
    7.6015    5.1617    2.5820 H      0
    6.7401    4.2058    1.5892 H      0
    6.1886    3.9816    3.5105 C      0
    5.3370    3.6440    3.2579 H      0
    7.0961    2.7939    3.8848 C      0
    7.1930    2.2633    3.1219 H      0
    6.3419    1.9604    4.8425 N      0
    6.9869    0.6670    5.0950 C      0
    7.1681    0.2305    4.2595 H      0
    7.8110    0.8072    5.5679 H      0
    6.4044    0.1168    5.6229 H      0
    6.0509    2.6546    6.0969 C      0
    5.4791    2.0668    6.6375 H      0
    6.8289    2.8782    6.6288 H      0
    5.3045    3.9584    5.8495 C      0
    4.4046    3.8161    5.5577 H      0
    5.2571    4.4618    6.6809 H      0
    6.0211    4.8149    4.7895 C      0
    7.3774    5.2159    5.2887 C      0
    8.5489    4.5031    5.1626 C      0
    8.5183    3.2323    4.3436 C      0
    9.0578    3.3774    3.5489 H      0
    8.9335    2.4746    4.8674 H      0
    9.6798    5.0841    5.7513 C      0
   10.5763    4.6647    5.6388 H      0
    9.5864    6.3091    6.4201 C      0
   10.3898    6.7262    6.7851 H      0
  1  2  1
  1  3  1
  3  4  1
  3 39  1
  4  5  1
  4 32  1
  5  6  1
  6  7  1
  6  8  1
  6 31  1
  8  9  1
  8 10  1
 10 11  1
 10 12  1
 10 13  1
 13 14  1
 13 15  1
 13 16  1
 16 17  1
 16 18  1
 16 31  1
 18 19  1
 18 20  1
 18 34  1
 20 21  1
 20 25  1
 21 22  1
 21 23  1
 21 24  1
 25 26  1
 25 27  1
 25 28  1
 28 29  1
 28 30  1
 28 31  1
 31 32  1
 32 33  1
 33 34  1
 33 37  1
 34 35  1
 34 36  1
 37 38  1
 37 39  1
 39 40  1
M  END
$$$$
